# Supplementary material for: Dual-targeting CRISPR-CasRx reduces C9orf72 ALS/FTD sense and antisense repeat RNAs in vitro and in vivo
Source: Nat Commun. 2025 Jan 8;16:459. doi: 10.1038/s41467-024-55550-x (PMC11711508; doi:10.1038/s41467-024-55550-x)
Supplement: Supplementary file 3 — Supplementary Data 1 [file 41467_2024_55550_MOESM3_ESM.xlsx]

## Sheet: G8_vs_GNT
	baseMean	log2FoldChange	lfcSE	stat	pvalue	padj	label
A1BG	100.87	-0.335887	0.352589	-0.95263	0.340777	1	A1BG
A2M	66.686	1.41723	0.654393	2.16571	0.030333	1	A2M
A2ML1	11.4929	0.272909	0.748187	0.36476	0.71529	1	A2ML1
A4GALT	308.08	-0.0587993	0.145156	-0.405077	0.685421	1	A4GALT
AAAS	769.351	0.0017663	0.0911359	0.0193809	0.984537	1	AAAS
AACS	1395.56	0.00366955	0.0946844	0.0387556	0.969085	1	AACS
AACSP1	180.929	0.151245	0.190028	0.795908	0.426085	1	AACSP1
AADAT	645.513	0.148232	0.145141	1.0213	0.307112	1	AADAT
AAGAB	1190.32	0.027967	0.115101	0.242978	0.808022	1	AAGAB
AAK1	3111.98	0.0645153	0.122814	0.525308	0.599369	1	AAK1
AAMDC	100.835	0.386932	0.233932	1.65403	0.0981205	1	AAMDC
AAMP	771.279	-0.00672012	0.117102	-0.0573869	0.954237	1	AAMP
AAR2	510.433	-0.186688	0.110348	-1.69181	0.0906822	1	AAR2
AARD	15.8771	-0.727341	0.595055	-1.22231	0.221591	1	AARD
AARS	2775.37	0.0921153	0.104517	0.881346	0.378131	1	AARS
AARS2	586.954	0.0928714	0.0944411	0.98338	0.325421	1	AARS2
AARSD1	516.593	-0.0452132	0.129571	-0.348945	0.727131	1	AARSD1
AASDH	443.957	0.0390636	0.153701	0.254152	0.799378	1	AASDH
AASDHPPT	2376.07	-0.0756171	0.0980374	-0.771309	0.440524	1	AASDHPPT
AASS	2933.52	0.0554253	0.165645	0.334602	0.737925	1	AASS
AATF	732.397	0.0818114	0.147862	0.553295	0.580062	1	AATF
AATK	74.5227	0.472557	0.310007	1.52434	0.127424	1	AATK
ABAT	715.402	-2.28193e-05	0.155247	-0.000146987	0.999883	1	ABAT
ABCA1	4891.99	-0.0530724	0.132905	-0.399325	0.689654	1	ABCA1
ABCA10	60.1873	0.378562	0.360565	1.04991	0.293759	1	ABCA10
ABCA11P	72.2946	-0.35489	0.275443	-1.28844	0.197594	1	ABCA11P
ABCA12	9.36579	-0.108469	0.864083	-0.12553	0.900104	1	ABCA12
ABCA13	18.5627	0.758468	0.572072	1.32583	0.184897	1	ABCA13
ABCA17P	8.01062	1.93656	1.10877	1.74658	0.0807099	1	ABCA17P
ABCA2	1024.85	0.199281	0.185486	1.07437	0.282657	1	ABCA2
ABCA3	2694.88	-0.0685791	0.103061	-0.665424	0.50578	1	ABCA3
ABCA4	9.51747	-1.00502	1.12366	-0.894413	0.371101	1	ABCA4
ABCA5	1736.62	0.149857	0.0992795	1.50945	0.131184	1	ABCA5
ABCA6	35.4696	0.378431	0.42361	0.893348	0.371671	1	ABCA6
ABCA7	988.987	0.0828925	0.206047	0.402299	0.687464	1	ABCA7
ABCA9	100.063	0.168821	0.425842	0.396439	0.691781	1	ABCA9
ABCB1	29.283	0.821277	0.549698	1.49405	0.135162	1	ABCB1
ABCB10	421.343	-0.00670544	0.160324	-0.0418244	0.966639	1	ABCB10
ABCB11	19.8736	-0.44003	0.895903	-0.491159	0.623314	1	ABCB11
ABCB4	14.6158	1.09596	0.83831	1.30735	0.191094	1	ABCB4
ABCB5	7.00095	1.31943	0.988469	1.33482	0.181935	1	ABCB5
ABCB6	476.209	0.0230266	0.230842	0.0997506	0.920542	1	ABCB6
ABCB7	471.032	-0.167495	0.170966	-0.979699	0.327235	1	ABCB7
ABCB8	603.877	0.180162	0.128464	1.40243	0.160787	1	ABCB8
ABCB9	185.77	0.172548	0.256949	0.671529	0.501884	1	ABCB9
ABCC1	288.743	-0.125997	0.200702	-0.627783	0.530146	1	ABCC1
ABCC10	814.939	0.112503	0.159575	0.705015	0.480801	1	ABCC10
ABCC2	20.4937	0.130614	0.695149	0.187894	0.85096	1	ABCC2
ABCC3	7.87595	0.672516	0.859152	0.782767	0.433764	1	ABCC3
ABCC4	296.01	-0.111188	0.278301	-0.399525	0.689506	1	ABCC4
ABCC5	3259.91	0.0655242	0.0764626	0.856943	0.391476	1	ABCC5
ABCC6	32.0997	0.20618	0.526583	0.391543	0.695396	1	ABCC6
ABCC6P1	10.3669	-0.531662	0.835509	-0.636333	0.524559	1	ABCC6P1
ABCC8	537.84	0.150586	0.269703	0.55834	0.576612	1	ABCC8
ABCC9	781.196	0.615297	0.801976	0.767226	0.442947	1	ABCC9
ABCD1	171.478	-0.0352984	0.287148	-0.122928	0.902164	1	ABCD1
ABCD2	72.1887	-0.0493826	0.357411	-0.138168	0.890108	1	ABCD2
ABCD3	902.958	-0.0319374	0.105411	-0.302979	0.761906	1	ABCD3
ABCD4	951.768	0.142773	0.125263	1.13979	0.254374	1	ABCD4
ABCE1	1270.45	-0.0995315	0.112821	-0.88221	0.377663	1	ABCE1
ABCF1	114.786	0.357354	0.258381	1.38305	0.166649	1	ABCF1
ABCF2	1129.92	0.0928743	0.134914	0.688395	0.491204	1	ABCF2
ABCF3	773.291	0.0643661	0.120027	0.536265	0.591775	1	ABCF3
ABCG1	135.616	-0.131392	0.250872	-0.523742	0.600458	1	ABCG1
ABCG2	13.7427	0.636315	0.812525	0.783133	0.433549	1	ABCG2
ABCG4	135.069	-0.207176	0.305109	-0.679023	0.497123	1	ABCG4
ABCG8	22.5559	0.358005	0.521169	0.686926	0.492129	1	ABCG8
ABHD1	15.9819	0.273252	0.726836	0.375947	0.706956	1	ABHD1
ABHD10	645.365	0.066134	0.125901	0.525287	0.599383	1	ABHD10
ABHD11	91.6409	0.0665364	0.230918	0.288139	0.773241	1	ABHD11
ABHD12	625.633	-0.0796553	0.212683	-0.374526	0.708013	1	ABHD12
ABHD12B	43.7541	0.367603	0.516778	0.711337	0.476875	1	ABHD12B
ABHD13	536.139	0.0231087	0.127839	0.180764	0.856553	1	ABHD13
ABHD14A	129.555	-0.123591	0.195718	-0.631476	0.52773	1	ABHD14A
ABHD14A-ACY1	15.8981	-0.794349	0.65302	-1.21642	0.223823	1	ABHD14A-ACY1
ABHD14B	85.2969	-0.0118845	0.291349	-0.0407913	0.967462	1	ABHD14B
ABHD15	45.1587	0.00987862	0.316644	0.0311979	0.975112	1	ABHD15
ABHD16A	49.7534	0.17081	0.294498	0.580006	0.561911	1	ABHD16A
ABHD17A	583.344	0.00176568	0.123233	0.014328	0.988568	1	ABHD17A
ABHD17B	572.655	-0.0575051	0.139985	-0.410796	0.681222	1	ABHD17B
ABHD17C	210.698	-0.321964	0.225832	-1.42568	0.153961	1	ABHD17C
ABHD18	405.017	-0.019909	0.172036	-0.115726	0.90787	1	ABHD18
ABHD2	2807.81	-0.0740258	0.0895343	-0.826787	0.408358	1	ABHD2
ABHD3	253.095	-0.127627	0.170243	-0.749678	0.453449	1	ABHD3
ABHD4	239.402	0.195037	0.260855	0.747683	0.454651	1	ABHD4
ABHD5	379.531	-0.00380956	0.151764	-0.0251019	0.979974	1	ABHD5
ABHD6	741.105	0.273227	0.452804	0.603413	0.546234	1	ABHD6
ABHD8	80.9819	-0.114617	0.284977	-0.402196	0.687539	1	ABHD8
ABI1	1074.57	0.0101797	0.0871142	0.116854	0.906976	1	ABI1
ABI2	5752.82	0.0140131	0.0919927	0.152328	0.878928	1	ABI2
ABI3BP	13.5649	0.832181	0.91177	0.91271	0.361395	1	ABI3BP
ABL1	3745.46	0.0402991	0.0862961	0.466987	0.640509	1	ABL1
ABL2	1597.72	0.127394	0.087939	1.44867	0.14743	1	ABL2
ABLIM1	2173.36	-0.00270886	0.137159	-0.0197498	0.984243	1	ABLIM1
ABLIM2	87.3798	0.416328	0.263813	1.57812	0.114539	1	ABLIM2
ABLIM3	107.587	0.374184	0.26294	1.42308	0.154714	1	ABLIM3
ABO	24.2903	0.532804	0.553635	0.962373	0.335862	1	ABO
ABR	50.3307	-0.106503	0.374659	-0.284266	0.776207	1	ABR
ABRACL	550.689	-0.138997	0.160953	-0.863585	0.387816	1	ABRACL
ABRAXAS1	499.224	0.195379	0.225955	0.864681	0.387214	1	ABRAXAS1
ABRAXAS2	490.607	0.00377418	0.103491	0.0364688	0.970909	1	ABRAXAS2
ABT1	291.709	-0.0161474	0.1505	-0.107292	0.914558	1	ABT1
ABTB1	208.597	-0.109195	0.20534	-0.531778	0.59488	1	ABTB1
ABTB2	159.082	0.393417	0.317825	1.23784	0.215775	1	ABTB2
AC000041.1	31.348	-0.0458106	0.554941	-0.0825504	0.934209	1	AC000041.1
AC000093.1	223.814	0.890783	0.363645	2.4496	0.0143016	1	AC000093.1
AC000095.1	8.51714	0.204581	0.818863	0.249836	0.802714	1	AC000095.1
AC000095.3	10.0347	0.938201	0.918796	1.02112	0.307198	1	AC000095.3
AC000120.3	50.5421	-1.25363	1.87266	-0.66944	0.503215	1	AC000120.3
AC000367.1	21.9216	0.708922	0.453348	1.56375	0.117877	1	AC000367.1
AC001226.2	42.9109	1.0365	0.438123	2.36577	0.0179925	1	AC001226.2
AC002310.5	8.61569	-0.719026	1.00573	-0.714932	0.474651	1	AC002310.5
AC002472.2	61.25	-0.111464	0.26039	-0.428066	0.668603	1	AC002472.2
AC002472.3	19.4109	-0.148198	0.549373	-0.269758	0.787346	1	AC002472.3
AC003002.2	9.19693	0.959427	0.954795	1.00485	0.314968	1	AC003002.2
AC003005.1	34.1704	0.199416	0.503633	0.395955	0.692138	1	AC003005.1
AC003072.1	45.4437	-0.0583248	0.438219	-0.133095	0.894118	1	AC003072.1
AC003665.1	235.893	0.325279	0.236599	1.37481	0.169189	1	AC003665.1
AC004057.1	704.271	-0.156741	0.219203	-0.715047	0.47458	1	AC004057.1
AC004076.1	10.093	0.255339	0.794957	0.321199	0.74806	1	AC004076.1
AC004383.1	7.6853	-0.243855	0.939455	-0.259571	0.795195	1	AC004383.1
AC004475.1	910.592	-0.0992615	0.090855	-1.09253	0.274601	1	AC004475.1
AC004556.1	63.9327	0.197262	0.428681	0.46016	0.645401	1	AC004556.1
AC004687.2	12.8129	-0.0842493	0.538151	-0.156553	0.875597	1	AC004687.2
AC004754.1	8.48099	5.71177	1.96669	2.90426	0.00368127	0.887967	AC004754.1
AC004801.2	26.8139	0.179025	0.446169	0.401249	0.688237	1	AC004801.2
AC004890.2	179.815	0.147523	0.168972	0.873063	0.382629	1	AC004890.2
AC004922.1	22.2778	0.634476	0.625945	1.01363	0.31076	1	AC004922.1
AC004923.1	8.34645	0.540456	0.88436	0.611127	0.541116	1	AC004923.1
AC004951.2	21.3861	-0.349601	0.527412	-0.662862	0.507419	1	AC004951.2
AC004951.3	26.7309	-0.0919533	0.402353	-0.228539	0.819227	1	AC004951.3
AC004967.1	14.472	0.418902	0.526382	0.795814	0.42614	1	AC004967.1
AC004980.1	58.8299	0.214769	0.276454	0.776873	0.437233	1	AC004980.1
AC004997.1	10.9752	-0.306	1.49863	-0.204186	0.838208	1	AC004997.1
AC005041.1	27.5653	0.476822	0.490516	0.972084	0.331009	1	AC005041.1
AC005077.4	24.0093	0.252226	0.529548	0.476305	0.633857	1	AC005077.4
AC005154.2	21.2332	0.454069	0.464259	0.97805	0.32805	1	AC005154.2
AC005154.5	72.8255	0.391501	0.270192	1.44897	0.147345	1	AC005154.5
AC005324.4	51.2614	0.751016	0.442027	1.69903	0.0893143	1	AC005324.4
AC005520.1	55.4027	-0.178821	0.457059	-0.391242	0.695618	1	AC005520.1
AC005531.1	9.39174	0.162447	0.696786	0.233138	0.815654	1	AC005531.1
AC005702.1	7.89367	0.260066	0.8798	0.295597	0.767538	1	AC005702.1
AC005726.1	191.524	0.144912	0.18051	0.802794	0.422094	1	AC005726.1
AC005776.1	8.5851	0.634608	0.859878	0.738021	0.460502	1	AC005776.1
AC005832.4	164.586	0.068802	0.234703	0.293145	0.769412	1	AC005832.4
AC005833.1	251.028	-0.0707557	0.228214	-0.310041	0.75653	1	AC005833.1
AC005865.2	20.1715	0.914428	0.499116	1.83209	0.0669373	1	AC005865.2
AC005912.1	8.08401	0.755464	1.00718	0.750076	0.453209	1	AC005912.1
AC005943.1	143.681	0.425872	0.287441	1.4816	0.138447	1	AC005943.1
AC006001.3	504.98	-0.0353055	0.143018	-0.24686	0.805016	1	AC006001.3
AC006001.4	10.8099	-0.806384	2.59419	-0.310842	0.755921	1	AC006001.4
AC006030.1	65.583	0.267979	0.421936	0.635119	0.525351	1	AC006030.1
AC006042.3	10.2636	0.212968	0.809934	0.262945	0.792593	1	AC006042.3
AC006059.2	22.1974	0.143964	1.77595	0.081063	0.935392	1	AC006059.2
AC006064.6	267.448	0.0209762	0.378175	0.055467	0.955766	1	AC006064.6
AC006116.7	15.2935	1.17709	0.709203	1.65974	0.0969671	1	AC006116.7
AC006213.1	266.962	0.0665589	0.147556	0.451075	0.651935	1	AC006213.1
AC006254.1	173.629	0.0178642	0.262576	0.0680344	0.945758	1	AC006254.1
AC006453.2	29.1853	-0.173425	0.559335	-0.310055	0.756519	1	AC006453.2
AC006504.3	16.0077	-0.588286	0.523151	-1.1245	0.260799	1	AC006504.3
AC006509.1	54.6441	0.557525	0.377948	1.47514	0.140176	1	AC006509.1
AC006538.2	4.22562	-0.343186	1.92052	-0.178694	0.858178	1	AC006538.2
AC006978.1	144.283	-0.14926	0.199511	-0.74813	0.454382	1	AC006978.1
AC006978.2	43.4579	-0.188972	0.657677	-0.287333	0.773857	1	AC006978.2
AC007000.1	8.7005	-0.28443	0.705943	-0.402908	0.687016	1	AC007000.1
AC007040.2	16.274	1.05766	0.79701	1.32703	0.184499	1	AC007040.2
AC007068.1	32.285	0.558236	0.470298	1.18698	0.235234	1	AC007068.1
AC007192.1	12.9298	-1.16443	3.85285	-0.302226	0.76248	1	AC007192.1
AC007238.1	7.75442	-0.265219	0.986434	-0.268866	0.788032	1	AC007238.1
AC007318.1	8.12233	1.21991	0.98222	1.24199	0.21424	1	AC007318.1
AC007318.2	26.2012	1.5642	0.62668	2.49601	0.0125599	1	AC007318.2
AC007325.2	40.6737	0.138738	0.720078	0.192671	0.847217	1	AC007325.2
AC007325.4	18.3886	0.309921	0.60334	0.513675	0.607479	1	AC007325.4
AC007326.4	512.371	0.230087	0.222003	1.03641	0.300009	1	AC007326.4
AC007342.3	17.8544	-0.0979502	0.488496	-0.200514	0.841079	1	AC007342.3
AC007546.3	97.9642	0.358835	0.278174	1.28996	0.197063	1	AC007546.3
AC007842.1	53.6771	0.0795097	0.306558	0.259362	0.795356	1	AC007842.1
AC007906.2	51.0227	-0.296015	0.416027	-0.711527	0.476758	1	AC007906.2
AC007950.1	814.226	-1.11296e-05	0.201008	-5.53689e-05	0.999956	1	AC007950.1
AC008012.1	325.875	0.131966	0.225775	0.584504	0.558882	1	AC008012.1
AC008013.1	19.306	0.580542	0.503316	1.15344	0.248731	1	AC008013.1
AC008013.2	25.641	0.484181	0.556079	0.870705	0.383915	1	AC008013.2
AC008038.1	78.849	-0.145606	0.289527	-0.502908	0.615029	1	AC008038.1
AC008072.1	10.6843	0.0488497	0.776776	0.0628877	0.949856	1	AC008072.1
AC008073.3	15.7343	1.30173	0.6822	1.90814	0.0563734	1	AC008073.3
AC008132.1	28.3916	0.108126	0.62635	0.172629	0.862943	1	AC008132.1
AC008267.2	30.6341	-0.074001	0.476969	-0.155149	0.876704	1	AC008267.2
AC008267.6	8.69301	-0.301663	0.728695	-0.413976	0.678891	1	AC008267.6
AC008397.2	66.9701	0.634182	0.353355	1.79475	0.0726942	1	AC008397.2
AC008403.1	588.591	0.0713488	0.199195	0.358186	0.720204	1	AC008403.1
AC008481.3	27.53	-0.382928	0.403886	-0.948108	0.343074	1	AC008481.3
AC008507.1	14.252	-0.338922	0.581641	-0.582701	0.560095	1	AC008507.1
AC008554.1	1855.48	0.0137548	0.143631	0.0957647	0.923707	1	AC008554.1
AC008565.1	13.0925	0.147199	0.825423	0.178331	0.858463	1	AC008565.1
AC008575.1	19.6753	0.215039	0.725634	0.296347	0.766965	1	AC008575.1
AC008581.2	176.456	-0.0752899	0.223623	-0.336683	0.736356	1	AC008581.2
AC008694.2	13.2841	-0.313993	0.604161	-0.519718	0.60326	1	AC008694.2
AC008736.1	7.67208	-0.405478	0.84103	-0.482121	0.62972	1	AC008736.1
AC008752.3	51.862	0.391804	0.313445	1.24999	0.211302	1	AC008752.3
AC008755.1	1087.96	-0.013575	0.170523	-0.0796083	0.936549	1	AC008755.1
AC008758.1	77.209	-0.635933	1.08177	-0.587865	0.556623	1	AC008758.1
AC008758.3	10.2206	-0.516035	0.866196	-0.595748	0.551344	1	AC008758.3
AC008758.6	16.2218	0.875084	0.535771	1.63332	0.102402	1	AC008758.6
AC008763.2	19.5914	0.0192229	0.585214	0.0328476	0.973796	1	AC008763.2
AC008764.4	14.1471	0.12667	1.34341	0.0942899	0.924879	1	AC008764.4
AC008770.4	214.869	0.217815	0.344226	0.632767	0.526886	1	AC008770.4
AC008878.1	49.3934	-0.920728	0.511746	-1.79919	0.0719889	1	AC008878.1
AC009053.1	160.913	-0.175542	0.200293	-0.876427	0.380798	1	AC009053.1
AC009119.2	19.9428	0.199603	0.845057	0.236201	0.813277	1	AC009119.2
AC009120.1	50.89	0.359859	0.376939	0.954688	0.339736	1	AC009120.1
AC009133.6	1064.23	0.163605	0.187066	0.874586	0.381799	1	AC009133.6
AC009244.1	32.3495	0.479876	0.522697	0.918076	0.358579	1	AC009244.1
AC009245.1	7.91518	1.94915	0.912587	2.13585	0.0326917	1	AC009245.1
AC009412.1	388.049	-0.00689086	0.254281	-0.0270994	0.97838	1	AC009412.1
AC009487.2	26.9664	-0.523912	0.549721	-0.95305	0.340565	1	AC009487.2
AC009533.1	90.8208	0.113703	0.274813	0.413747	0.679059	1	AC009533.1
AC009690.1	130.251	0.244908	0.283943	0.862525	0.388399	1	AC009690.1
AC009779.3	103.644	0.12867	0.262791	0.48963	0.624396	1	AC009779.3
AC009879.1	7.95376	0.982754	0.812584	1.20942	0.226502	1	AC009879.1
AC009879.3	31.1666	2.75117	0.9056	3.03796	0.00238189	0.839979	AC009879.3
AC010132.3	355.489	0.00956939	0.173968	0.0550065	0.956133	1	AC010132.3
AC010186.2	99.4691	0.112869	0.348714	0.323673	0.746185	1	AC010186.2
AC010197.2	54.787	0.131441	0.350437	0.375079	0.707602	1	AC010197.2
AC010203.1	9.75491	0.291128	0.805702	0.361334	0.71785	1	AC010203.1
AC010306.1	8.80513	-0.504455	0.715618	-0.704923	0.480858	1	AC010306.1
AC010319.1	12.9003	0.422012	0.637343	0.662143	0.50788	1	AC010319.1
AC010323.1	5.52491	4.79127	5.1482	0.930669	0.352025	1	AC010323.1
AC010325.1	11.8271	-0.191403	0.632918	-0.302414	0.762337	1	AC010325.1
AC010326.4	125.349	-0.0905424	0.2234	-0.405292	0.685263	1	AC010326.4
AC010422.3	17.1593	1.64861	0.858763	1.91974	0.0548903	1	AC010422.3
AC010422.6	13.0865	-5.98005	4.45199	-1.34323	0.179197	1	AC010422.6
AC010422.8	105.908	0.271589	0.275728	0.984989	0.324629	1	AC010422.8
AC010468.1	28.0738	0.0772281	0.402708	0.191772	0.847921	1	AC010468.1
AC010487.1	70.9933	0.166639	0.291894	0.570887	0.568076	1	AC010487.1
AC010507.2	25.6229	-0.415002	0.571813	-0.725765	0.467983	1	AC010507.2
AC010522.1	13.8574	0.465271	0.689513	0.674783	0.499814	1	AC010522.1
AC010547.4	19.2912	-0.720924	1.8752	-0.384452	0.700643	1	AC010547.4
AC010615.1	205.318	-0.265136	0.179086	-1.4805	0.138741	1	AC010615.1
AC010616.1	21.2043	0.671355	0.590788	1.13637	0.255801	1	AC010616.1
AC010616.2	5.15623	0	5.26762	0	1	1	AC010616.2
AC010618.1	335.028	-0.0109389	0.173848	-0.0629224	0.949828	1	AC010618.1
AC010619.1	10.5539	1.39566	1.08123	1.29081	0.196768	1	AC010619.1
AC010620.1	6.95397	-0.195791	0.821645	-0.238292	0.811655	1	AC010620.1
AC010627.1	8.76312	-0.168642	0.767092	-0.219846	0.825991	1	AC010627.1
AC010655.3	46.6926	-0.0281262	0.31961	-0.0880017	0.929875	1	AC010655.3
AC010761.1	110.233	0.643241	0.272945	2.35667	0.0184396	1	AC010761.1
AC010928.1	8.34361	0.453675	0.774092	0.586074	0.557826	1	AC010928.1
AC010970.1	1969.86	4.59701	1.37088	3.35333	0.00079845	0.509141	AC010970.1
AC010980.1	65.1616	0.106681	0.33256	0.320786	0.748372	1	AC010980.1
AC011043.1	1992.11	0.167143	0.145173	1.15133	0.249595	1	AC011043.1
AC011043.2	15.0881	0.487851	0.553233	0.881818	0.377875	1	AC011043.2
AC011330.1	32.2627	-1.18329	1.5081	-0.784622	0.432675	1	AC011330.1
AC011330.3	8.09795	-0.34372	0.872503	-0.393947	0.69362	1	AC011330.3
AC011448.1	117.36	0.0151787	0.304546	0.0498403	0.96025	1	AC011448.1
AC011462.1	405.1	0.469175	0.317457	1.47791	0.139431	1	AC011462.1
AC011468.4	8.74931	-0.113819	0.759067	-0.149946	0.880807	1	AC011468.4
AC011475.1	6.83981	-0.812698	1.02975	-0.789219	0.429984	1	AC011475.1
AC011477.1	16.1356	1.29869	0.699607	1.85631	0.0634096	1	AC011477.1
AC011481.1	627.663	-0.0914532	0.119157	-0.767504	0.442782	1	AC011481.1
AC011487.1	41.8882	-0.35492	0.423202	-0.838652	0.401665	1	AC011487.1
AC011497.2	44.9004	-0.233067	0.369222	-0.631237	0.527885	1	AC011497.2
AC011498.4	10.5189	0.789977	0.67245	1.17477	0.240085	1	AC011498.4
AC011503.3	9.08781	-1.01084	0.738316	-1.36911	0.170963	1	AC011503.3
AC011511.1	57.4712	-0.0757476	0.321535	-0.235581	0.813758	1	AC011511.1
AC011511.4	176.226	0.0779713	0.229191	0.340203	0.733704	1	AC011511.4
AC011529.1	214.222	0.134634	0.273893	0.491556	0.623033	1	AC011529.1
AC011841.1	15.0881	0.487851	0.553233	0.881818	0.377875	1	AC011841.1
AC011979.1	7.84727	-0.119629	0.909174	-0.13158	0.895317	1	AC011979.1
AC012184.2	22.616	6.26486	3.36082	1.86408	0.0623099	1	AC012184.2
AC012213.5	366.003	0.00369244	0.135867	0.0271768	0.978319	1	AC012213.5
AC012254.2	117.851	-0.0556737	0.303663	-0.183341	0.854531	1	AC012254.2
AC012435.1	116.552	0.227936	0.316221	0.720814	0.471024	1	AC012435.1
AC012441.1	24.0634	0.449509	0.439687	1.02234	0.30662	1	AC012441.1
AC012618.3	118.712	-0.0910107	0.221144	-0.411546	0.680672	1	AC012618.3
AC012651.1	38.2077	-0.19565	0.402973	-0.485518	0.627309	1	AC012651.1
AC013394.1	823.162	-0.228108	0.111932	-2.03791	0.0415589	1	AC013394.1
AC013474.1	5.51508	1.51607	1.23733	1.22528	0.220471	1	AC013474.1
AC013489.1	66.7251	-0.418244	0.740538	-0.564783	0.572221	1	AC013489.1
AC015688.4	5.13903	5.8646	2.25863	2.59653	0.009417	1	AC015688.4
AC015802.6	124.511	2.1843	0.859876	2.54024	0.0110775	1	AC015802.6
AC015813.2	145.326	0.661016	0.871715	0.758294	0.448275	1	AC015813.2
AC015818.6	12.19	0.0190278	0.566103	0.033612	0.973187	1	AC015818.6
AC016144.1	7.40123	0.433502	0.802376	0.540273	0.589009	1	AC016144.1
AC016582.3	29.4431	0.812444	0.576561	1.40912	0.158799	1	AC016582.3
AC016739.1	13.9199	0.194321	0.599285	0.324256	0.745744	1	AC016739.1
AC017007.2	49.0976	-0.267684	0.389147	-0.687875	0.491532	1	AC017007.2
AC017007.3	7.66521	0.417489	0.943532	0.442475	0.658146	1	AC017007.3
AC017083.3	12.0527	1.45269	0.696764	2.08491	0.0370771	1	AC017083.3
AC017104.4	26.4922	0.247863	0.41808	0.592861	0.553274	1	AC017104.4
AC017104.5	12.8833	-0.10899	0.581509	-0.187427	0.851326	1	AC017104.5
AC018362.3	59.2915	-0.0674658	0.412487	-0.163559	0.870079	1	AC018362.3
AC018475.1	12.0447	0.320397	0.621622	0.51542	0.60626	1	AC018475.1
AC018523.2	39.2073	0.447995	0.582814	0.768675	0.442086	1	AC018523.2
AC018638.2	104.804	-0.220856	0.239064	-0.923837	0.355571	1	AC018638.2
AC018638.4	322.128	0.0761841	0.193762	0.393183	0.694184	1	AC018638.4
AC018638.5	112.248	0.14215	0.207313	0.685677	0.492917	1	AC018638.5
AC018638.8	22.4021	0.465729	0.561805	0.828988	0.407111	1	AC018638.8
AC018755.3	11.5266	0.173406	0.677665	0.255888	0.798037	1	AC018755.3
AC018804.1	13.102	0.765919	1.01949	0.751275	0.452487	1	AC018804.1
AC019257.8	5.32	0.100022	2.02632	0.0493611	0.960632	1	AC019257.8
AC020779.1	11.513	0.14884	0.640879	0.232243	0.816349	1	AC020779.1
AC020898.1	62.029	0.246906	0.388541	0.635469	0.525122	1	AC020898.1
AC020904.2	7.56476	-0.382207	1.11937	-0.341449	0.732766	1	AC020904.2
AC020915.5	192.821	0.0995287	0.232696	0.42772	0.668855	1	AC020915.5
AC021087.5	188.599	0.104671	0.192037	0.545057	0.585714	1	AC021087.5
AC021106.1	10.4046	0.778418	0.713577	1.09087	0.275331	1	AC021106.1
AC021148.1	11.7544	0.24344	0.653015	0.372794	0.709301	1	AC021148.1
AC021660.3	11.1746	-1.05282	1.11533	-0.943955	0.345193	1	AC021660.3
AC022137.3	120.12	0.178609	0.235316	0.759018	0.447842	1	AC022137.3
AC022149.1	415.236	0.0720094	0.210617	0.341898	0.732428	1	AC022149.1
AC022182.3	10.9899	0.362966	0.736685	0.492702	0.622224	1	AC022182.3
AC022384.1	54.7309	-0.733024	0.6654	-1.10163	0.270623	1	AC022384.1
AC022400.7	287.994	0.280327	0.146401	1.91479	0.0555196	1	AC022400.7
AC022414.1	28.7721	0.25481	0.380315	0.669999	0.502859	1	AC022414.1
AC022415.1	272.214	-0.149826	0.190898	-0.784847	0.432543	1	AC022415.1
AC022415.2	269.161	-0.0877384	0.296375	-0.296038	0.767201	1	AC022415.2
AC022432.1	20.3229	0.39204	0.533567	0.734754	0.462489	1	AC022432.1
AC022826.2	77.1933	-0.413654	0.41453	-0.997886	0.318335	1	AC022826.2
AC022905.1	53.2609	0.38833	0.444874	0.872897	0.382719	1	AC022905.1
AC022968.1	10.5394	0.381808	0.742487	0.514229	0.607092	1	AC022968.1
AC023055.1	8.82928	4.73395	1.61237	2.93603	0.00332445	0.887967	AC023055.1
AC023389.2	8.67271	-0.188967	0.845379	-0.223529	0.823124	1	AC023389.2
AC023512.1	8.1209	-1.14435	0.821765	-1.39256	0.163754	1	AC023512.1
AC023934.1	34.3585	-0.209073	0.380793	-0.549047	0.582973	1	AC023934.1
AC024405.2	9.80574	-0.615127	0.728242	-0.844674	0.398293	1	AC024405.2
AC024568.1	12.0138	0.189411	0.615315	0.307827	0.758214	1	AC024568.1
AC024940.2	26.1332	0.344972	0.818989	0.421217	0.673597	1	AC024940.2
AC025283.2	12.8663	1.18333	0.779372	1.51831	0.128936	1	AC025283.2
AC025423.2	198.52	0.0228546	0.277995	0.0822124	0.934478	1	AC025423.2
AC025449.1	13.2102	0.377653	0.633479	0.596156	0.551071	1	AC025449.1
AC025588.1	17.0484	-0.0563228	0.538987	-0.104498	0.916775	1	AC025588.1
AC025627.3	11.0188	-1.15477	0.697351	-1.65593	0.0977351	1	AC025627.3
AC026316.4	33.7739	0.705211	0.449395	1.56925	0.116591	1	AC026316.4
AC026412.1	317.096	-0.379447	0.146764	-2.58542	0.00972601	1	AC026412.1
AC026464.3	6.18954	1.20945	1.69006	0.715621	0.474225	1	AC026464.3
AC026464.4	688.332	-0.131515	0.14999	-0.876823	0.380583	1	AC026464.4
AC026464.6	141.531	-0.274549	0.259772	-1.05688	0.290564	1	AC026464.6
AC026470.1	1422.75	0.0813232	0.115129	0.706368	0.479959	1	AC026470.1
AC026740.3	181.306	0.250359	0.186532	1.34218	0.179538	1	AC026740.3
AC026784.1	16.4308	-0.33716	0.52554	-0.641549	0.521166	1	AC026784.1
AC026877.1	14.3156	-0.142212	0.623679	-0.228021	0.81963	1	AC026877.1
AC027559.1	25.936	-0.106943	0.60833	-0.175797	0.860453	1	AC027559.1
AC027644.1	11.5034	-0.211462	0.670299	-0.315474	0.752402	1	AC027644.1
AC027644.4	8.50187	2.28074	2.96535	0.769129	0.441817	1	AC027644.4
AC027796.3	28.8919	1.21888	0.475198	2.56499	0.0103178	1	AC027796.3
AC036214.3	9.97668	0.346886	0.761715	0.455401	0.648821	1	AC036214.3
AC040162.1	75.7952	1.22177	0.524711	2.32847	0.0198873	1	AC040162.1
AC044860.1	28.3584	0.185157	0.773603	0.239344	0.810839	1	AC044860.1
AC046176.1	9.81862	-0.290195	0.766646	-0.378525	0.705041	1	AC046176.1
AC048338.1	118.844	-0.830183	0.469057	-1.7699	0.0767442	1	AC048338.1
AC048351.1	14.2117	1.03514	0.618364	1.674	0.0941315	1	AC048351.1
AC055811.2	20.2845	-0.0707973	0.544957	-0.129913	0.896635	1	AC055811.2
AC055813.1	11.3101	-0.348578	0.647899	-0.538014	0.590567	1	AC055813.1
AC055839.2	946.095	-0.199682	0.143005	-1.39633	0.162616	1	AC055839.2
AC058822.1	13.3496	-0.959014	1.52913	-0.627164	0.530552	1	AC058822.1
AC060766.1	9.74319	0.132514	0.781743	0.169512	0.865394	1	AC060766.1
AC060780.2	13.7664	-0.227586	0.542012	-0.41989	0.674566	1	AC060780.2
AC060780.3	12.5813	-0.0812897	0.633614	-0.128295	0.897915	1	AC060780.3
AC063976.2	9.08772	1.25754	0.887827	1.41642	0.156651	1	AC063976.2
AC064799.1	57.5238	0.318775	0.378319	0.84261	0.399447	1	AC064799.1
AC067752.1	13.2963	0.367439	0.553288	0.664102	0.506625	1	AC067752.1
AC067942.1	8.91582	0.724702	0.806481	0.898598	0.368867	1	AC067942.1
AC067968.1	106.656	-0.0206274	0.331808	-0.0621667	0.95043	1	AC067968.1
AC068134.3	53.712	0.330366	0.369667	0.893687	0.371489	1	AC068134.3
AC068279.1	9.69236	2.03328	0.909	2.23683	0.0252975	1	AC068279.1
AC068522.1	9.22529	0.0426084	0.995967	0.0427809	0.965876	1	AC068522.1
AC068533.4	63.2074	0.290644	0.325167	0.89383	0.371413	1	AC068533.4
AC068547.1	48.2423	0.60849	0.589424	1.03235	0.301909	1	AC068547.1
AC068580.4	56.3847	-0.156889	0.37682	-0.416349	0.677155	1	AC068580.4
AC068620.3	27.2649	0.395222	0.504096	0.784022	0.433027	1	AC068620.3
AC068631.2	161.539	-0.159866	0.24466	-0.653418	0.513487	1	AC068631.2
AC068831.7	356.56	0.570614	0.227156	2.51199	0.0120052	1	AC068831.7
AC068896.1	8.94609	-0.564095	0.793112	-0.711243	0.476933	1	AC068896.1
AC068946.1	10.6751	0.0428467	0.827281	0.0517922	0.958694	1	AC068946.1
AC068946.2	75.6257	0.1801	0.288888	0.623425	0.533005	1	AC068946.2
AC069257.2	9.06223	0.536896	0.795626	0.67481	0.499797	1	AC069257.2
AC069288.1	54.2871	0.346211	0.551146	0.628165	0.529896	1	AC069288.1
AC069368.1	17.5643	0.615891	0.735842	0.836988	0.402599	1	AC069368.1
AC069499.1	24.4141	-0.0491963	0.428101	-0.114918	0.90851	1	AC069499.1
AC069503.2	10.6402	0.065666	0.942483	0.0696734	0.944454	1	AC069503.2
AC073065.1	20.3385	-0.303607	0.477507	-0.635816	0.524896	1	AC073065.1
AC073107.1	23.3314	0.545496	0.503316	1.0838	0.278452	1	AC073107.1
AC073109.1	7.69407	-0.0352386	0.893135	-0.039455	0.968528	1	AC073109.1
AC073111.5	86.6778	-0.122778	0.304054	-0.403803	0.686357	1	AC073111.5
AC073343.1	47.3594	-0.438956	0.371908	-1.18028	0.237889	1	AC073343.1
AC073410.1	17.627	0.264319	0.486483	0.543327	0.586905	1	AC073410.1
AC073415.1	15.4958	0.298422	0.677318	0.440593	0.659508	1	AC073415.1
AC073508.2	133.091	0.781009	0.46847	1.66715	0.095485	1	AC073508.2
AC073585.1	24.7932	-0.330367	0.433444	-0.762191	0.445946	1	AC073585.1
AC073585.2	10.798	-0.573739	1.47298	-0.389509	0.696899	1	AC073585.2
AC073610.1	10.0908	0.963248	0.791759	1.21659	0.22376	1	AC073610.1
AC073610.3	12.7834	0.181329	1.02794	0.1764	0.859979	1	AC073610.3
AC073612.1	7.07528	1.61081	1.97011	0.817627	0.41357	1	AC073612.1
AC073869.1	589.921	-0.130331	0.166883	-0.780975	0.434817	1	AC073869.1
AC073896.1	14.1825	-0.91638	1.29367	-0.708356	0.478724	1	AC073896.1
AC074141.1	156.509	-0.0767889	0.234783	-0.327063	0.74362	1	AC074141.1
AC074143.1	96.7109	0.03278	0.251784	0.130191	0.896415	1	AC074143.1
AC078899.1	9.87083	0.176859	0.770694	0.22948	0.818496	1	AC078899.1
AC078899.4	13.498	-0.464879	0.658105	-0.706391	0.479945	1	AC078899.4
AC078927.1	6.61099	1.72827	1.96933	0.877589	0.380167	1	AC078927.1
AC079140.3	8.43659	0.221313	0.910366	0.243103	0.807926	1	AC079140.3
AC079328.1	9.13911	0.212155	0.795911	0.266556	0.789811	1	AC079328.1
AC079414.2	8.21649	0.918148	0.738537	1.2432	0.213795	1	AC079414.2
AC079416.1	21.7841	0.185293	0.521725	0.355154	0.722475	1	AC079416.1
AC079447.1	19.3337	1.14265	0.679605	1.68135	0.0926953	1	AC079447.1
AC079594.2	61.6262	-0.827062	1.15036	-0.718961	0.472165	1	AC079594.2
AC080038.1	515.685	0.382169	0.242075	1.57872	0.1144	1	AC080038.1
AC083873.1	10.0233	0.144116	0.711747	0.202481	0.83954	1	AC083873.1
AC083899.1	21.8397	-0.74189	0.549488	-1.35015	0.176969	1	AC083899.1
AC083899.2	7.75472	-0.376587	0.815671	-0.46169	0.644304	1	AC083899.2
AC084337.1	13.742	0.833125	0.617738	1.34867	0.177443	1	AC084337.1
AC084357.3	44.9719	-0.348503	0.486386	-0.716516	0.473673	1	AC084357.3
AC084824.1	15.8937	0.215084	0.583953	0.368325	0.712631	1	AC084824.1
AC084879.1	6.76351	-0.742107	1.08756	-0.682362	0.49501	1	AC084879.1
AC087289.4	33.2401	0.573204	0.756475	0.75773	0.448613	1	AC087289.4
AC087359.1	16.4113	0.0674609	0.610181	0.110559	0.911966	1	AC087359.1
AC087632.1	81.9836	0.57399	0.267647	2.14458	0.0319864	1	AC087632.1
AC087651.1	11.6931	-0.00561981	0.725067	-0.00775074	0.993816	1	AC087651.1
AC087721.2	368.616	0.329081	0.197269	1.66818	0.09528	1	AC087721.2
AC087783.2	7.62022	-0.886523	0.930875	-0.952354	0.340917	1	AC087783.2
AC087894.1	41.3599	0.114907	0.374804	0.306579	0.759164	1	AC087894.1
AC090004.1	18.5206	0.396744	0.629242	0.630511	0.52836	1	AC090004.1
AC090099.1	157.235	0.257292	0.186383	1.38045	0.167449	1	AC090099.1
AC090114.3	374.815	-0.0425222	0.14163	-0.300235	0.763998	1	AC090114.3
AC090241.1	7.44537	0.976949	0.878592	1.11195	0.26616	1	AC090241.1
AC090360.1	57.798	0.0274813	0.362967	0.0757129	0.939647	1	AC090360.1
AC090517.4	233.479	-0.043319	0.144502	-0.299782	0.764343	1	AC090517.4
AC090519.1	13.4308	0.110534	0.57899	0.190908	0.848598	1	AC090519.1
AC090607.2	46.6339	0.104433	0.399843	0.261185	0.79395	1	AC090607.2
AC090971.3	30.436	-0.103602	0.472058	-0.219468	0.826286	1	AC090971.3
AC091057.6	18.3456	1.83271	0.991826	1.84781	0.0646292	1	AC091057.6
AC091133.4	19.6176	0.0932662	0.497791	0.18736	0.851378	1	AC091133.4
AC091153.1	7.42935	1.72281	0.877671	1.96293	0.0496539	1	AC091153.1
AC091167.2	9.39428	0.949645	1.2276	0.773579	0.43918	1	AC091167.2
AC091167.7	8.09488	0.229399	0.999191	0.229585	0.818414	1	AC091167.7
AC091390.4	39.4562	-0.313371	0.331769	-0.944547	0.34489	1	AC091390.4
AC091429.1	13.8626	0.143087	0.63337	0.225914	0.821268	1	AC091429.1
AC091551.1	11.0138	1.16771	0.820334	1.42345	0.154605	1	AC091551.1
AC091951.1	13.4326	1.2276	0.640465	1.91673	0.0552726	1	AC091951.1
AC091951.3	15.1331	0.317094	0.523933	0.605219	0.545033	1	AC091951.3
AC091959.3	279.381	-0.347361	0.177488	-1.95709	0.0503366	1	AC091959.3
AC092070.2	186.825	-0.508512	0.340694	-1.49258	0.135548	1	AC092070.2
AC092072.1	147.371	0.196452	0.22779	0.862427	0.388453	1	AC092072.1
AC092115.1	16.4528	-0.0259727	0.5633	-0.0461081	0.963224	1	AC092115.1
AC092329.3	190.055	-0.189493	0.199941	-0.947746	0.343259	1	AC092329.3
AC092338.1	245.949	0.144947	0.144562	1.00267	0.316022	1	AC092338.1
AC092427.1	93.2443	0.200384	0.275079	0.728459	0.466333	1	AC092427.1
AC092535.2	14.554	0.737014	0.659193	1.11805	0.263544	1	AC092535.2
AC092647.5	50.9078	0.547587	0.385648	1.41992	0.155632	1	AC092647.5
AC092651.2	7.43832	-0.655803	0.821784	-0.798023	0.424857	1	AC092651.2
AC092656.1	17.2663	-0.0434582	0.680488	-0.0638633	0.949079	1	AC092656.1
AC092685.1	24.7525	-0.375443	0.606421	-0.619112	0.535843	1	AC092685.1
AC092718.3	104.037	0.122979	0.276583	0.444637	0.656582	1	AC092718.3
AC092718.8	10.6878	0.794052	0.689342	1.1519	0.249363	1	AC092718.8
AC092821.1	125.394	0.174935	0.201862	0.866606	0.386158	1	AC092821.1
AC092835.1	149.468	-0.132479	0.182385	-0.72637	0.467612	1	AC092835.1
AC092933.1	10.9623	-0.625656	0.721459	-0.867209	0.385828	1	AC092933.1
AC093249.4	20.8513	0.18025	0.667666	0.26997	0.787184	1	AC093249.4
AC093323.1	158.157	0.178049	0.180947	0.983986	0.325123	1	AC093323.1
AC093512.2	18.0585	-0.00621558	0.703342	-0.00883721	0.992949	1	AC093512.2
AC093525.2	5.13543	-0.238423	4.16507	-0.0572435	0.954351	1	AC093525.2
AC093591.3	6.37019	0.191575	0.970518	0.197395	0.843519	1	AC093591.3
AC093616.1	20.0656	-0.121318	0.725934	-0.167119	0.867276	1	AC093616.1
AC093655.2	11.965	-0.197213	0.641151	-0.307592	0.758393	1	AC093655.2
AC093668.3	76.0934	0.427852	0.258575	1.65465	0.0979945	1	AC093668.3
AC093752.1	447.141	-0.0838745	0.138588	-0.605206	0.545042	1	AC093752.1
AC093827.5	46.3941	0.411298	0.415988	0.988724	0.322798	1	AC093827.5
AC093909.1	17.0026	0.0482914	0.85077	0.056762	0.954735	1	AC093909.1
AC096887.1	6.72051	0.892073	1.01126	0.882139	0.377701	1	AC096887.1
AC097376.1	7.83275	-0.319502	0.829377	-0.385231	0.700066	1	AC097376.1
AC097625.2	11.2435	0.276885	0.831148	0.333136	0.739032	1	AC097625.2
AC097636.2	18.4493	1.48256	0.665048	2.22925	0.025797	1	AC097636.2
AC098484.3	100.375	-0.146817	0.256384	-0.572644	0.566886	1	AC098484.3
AC098588.1	11.0806	-0.347017	0.650609	-0.533372	0.593776	1	AC098588.1
AC098614.3	12.2071	0.902513	0.768001	1.17515	0.239936	1	AC098614.3
AC098650.1	23.0447	0.216809	0.481082	0.450669	0.652228	1	AC098650.1
AC098934.1	67.7289	0.107679	0.325526	0.330785	0.740807	1	AC098934.1
AC098934.2	25.9455	0.0288813	0.419152	0.0689041	0.945066	1	AC098934.2
AC099489.1	44.9649	0.315645	0.383328	0.823434	0.410261	1	AC099489.1
AC099811.2	10.4582	2.73683	1.47257	1.85854	0.063092	1	AC099811.2
AC100827.2	8.19432	0.554212	0.810605	0.683702	0.494163	1	AC100827.2
AC100832.1	16.9476	-0.731884	0.647603	-1.13014	0.258416	1	AC100832.1
AC103810.1	44.047	-0.496757	0.417809	-1.18896	0.234457	1	AC103810.1
AC104389.4	39.9062	0.420238	0.384531	1.09286	0.274457	1	AC104389.4
AC104452.1	177.236	0.527427	0.543402	0.970602	0.331746	1	AC104452.1
AC104472.3	10.141	-1.58218	1.39184	-1.13675	0.255641	1	AC104472.3
AC104563.1	17.8207	0.156837	0.632937	0.247792	0.804296	1	AC104563.1
AC104619.3	8.58755	-0.231503	0.805613	-0.287363	0.773834	1	AC104619.3
AC104662.2	61.5552	-0.697261	0.470031	-1.48344	0.137959	1	AC104662.2
AC104986.1	9.8302	-0.174691	0.684196	-0.255323	0.798474	1	AC104986.1
AC105052.1	44.9928	0.677932	0.431813	1.56996	0.116423	1	AC105052.1
AC105052.2	13.6255	-0.809998	0.595572	-1.36004	0.173819	1	AC105052.2
AC105052.3	325.199	0.192364	0.194744	0.987782	0.32326	1	AC105052.3
AC105339.4	17.7234	0.552192	0.612755	0.901162	0.367502	1	AC105339.4
AC106782.1	6.27864	-0.0321231	1.02981	-0.0311932	0.975115	1	AC106782.1
AC106795.1	88.8699	-0.0448401	0.312895	-0.143307	0.886048	1	AC106795.1
AC106820.1	8.00406	-0.322527	0.771644	-0.417974	0.675966	1	AC106820.1
AC106865.1	43.8629	0.0144485	0.354723	0.0407318	0.96751	1	AC106865.1
AC106886.5	621.408	-0.248412	0.203774	-1.21906	0.222823	1	AC106886.5
AC107075.1	33.6525	1.07725	1.84697	0.583251	0.559725	1	AC107075.1
AC107871.1	93.6276	0.232068	0.357794	0.648607	0.516592	1	AC107871.1
AC107918.4	14.1877	1.01208	0.707275	1.43095	0.152444	1	AC107918.4
AC108448.2	13.43	1.70153	0.815967	2.08529	0.0370434	1	AC108448.2
AC110079.1	735.64	-0.108794	0.142759	-0.762082	0.446011	1	AC110079.1
AC110926.1	11.3969	-0.271143	0.690661	-0.392585	0.694626	1	AC110926.1
AC112128.1	113.155	-0.00205781	0.3512	-0.00585938	0.995325	1	AC112128.1
AC112184.1	23.4189	-0.411925	0.466048	-0.883867	0.376768	1	AC112184.1
AC112206.3	11.8055	0.356476	0.70189	0.50788	0.611538	1	AC112206.3
AC112206.4	11.7	0.929238	0.691165	1.34445	0.178802	1	AC112206.4
AC112777.1	6.9027	0.430343	1.41838	0.303406	0.761581	1	AC112777.1
AC113935.1	17.5653	0.152549	0.629738	0.242242	0.808592	1	AC113935.1
AC114267.1	103.458	0.151025	0.277927	0.543396	0.586857	1	AC114267.1
AC114490.1	19.2412	0.378688	0.609784	0.62102	0.534586	1	AC114490.1
AC114490.2	121.238	0.063363	0.258312	0.245296	0.806227	1	AC114490.2
AC114490.3	25.7157	0.1827	0.54873	0.33295	0.739172	1	AC114490.3
AC114495.2	16.6428	0.139097	0.668211	0.208164	0.835101	1	AC114495.2
AC114728.1	41.0784	-0.206537	0.37486	-0.55097	0.581654	1	AC114728.1
AC114801.3	174.899	0.0143244	1.76576	0.00811228	0.993527	1	AC114801.3
AC115223.1	84.589	-0.080827	0.293445	-0.275442	0.782977	1	AC115223.1
AC116366.3	170.044	1.07766	0.526014	2.04873	0.0404885	1	AC116366.3
AC116533.1	849.59	0.068184	0.15326	0.44489	0.656399	1	AC116533.1
AC116562.4	80.763	0.324974	0.303339	1.07132	0.284024	1	AC116562.4
AC117378.1	19.9733	0.340553	1.79264	0.189973	0.84933	1	AC117378.1
AC117529.1	91.0812	0.0895042	0.267628	0.334435	0.738052	1	AC117529.1
AC117529.2	8.23012	-0.332333	0.777856	-0.427242	0.669203	1	AC117529.2
AC118549.1	1149.36	0.158868	0.106292	1.49463	0.13501	1	AC118549.1
AC118553.2	172.435	-0.0856458	0.322899	-0.26524	0.790825	1	AC118553.2
AC118754.1	395.915	-0.0580008	0.177625	-0.326535	0.74402	1	AC118754.1
AC120114.4	17.718	1.11133	1.0125	1.0976	0.272377	1	AC120114.4
AC121758.1	12.6671	0.539747	0.708781	0.761515	0.44635	1	AC121758.1
AC122718.1	33.0674	-0.0276043	0.66316	-0.0416254	0.966797	1	AC122718.1
AC124312.1	215.077	-0.0545313	0.186804	-0.291917	0.77035	1	AC124312.1
AC124319.1	1338.54	0.731069	0.215075	3.39913	0.000676	0.476786	AC124319.1
AC124856.1	8.40177	0.326021	0.784271	0.415699	0.67763	1	AC124856.1
AC124944.3	426.471	0.00423821	0.245841	0.0172396	0.986245	1	AC124944.3
AC125232.1	196.312	0.0821966	0.217705	0.37756	0.705757	1	AC125232.1
AC126177.6	10.2113	0.537757	0.711836	0.755451	0.449978	1	AC126177.6
AC126323.1	12.3671	0.444513	1.00662	0.441591	0.658785	1	AC126323.1
AC126755.1	285.85	0.170174	0.25971	0.655247	0.512309	1	AC126755.1
AC127502.1	6.93775	0.694746	0.881757	0.787911	0.430749	1	AC127502.1
AC129492.1	395.445	0.0547675	0.189363	0.289219	0.772414	1	AC129492.1
AC129492.4	14.1684	-0.194385	0.565713	-0.34361	0.731139	1	AC129492.4
AC131160.1	20.1855	5.67357	3.85189	1.47293	0.14077	1	AC131160.1
AC131206.1	58.4293	0.154004	0.289464	0.53203	0.594705	1	AC131206.1
AC131392.1	158.638	-0.0660464	0.166879	-0.395773	0.692272	1	AC131392.1
AC132008.2	539.849	0.194086	0.113844	1.70484	0.0882235	1	AC132008.2
AC133435.1	10.4272	-0.250685	0.612576	-0.409231	0.68237	1	AC133435.1
AC133548.2	10.7748	0.856791	0.627031	1.36642	0.171806	1	AC133548.2
AC133552.1	10.2748	0.212389	0.74914	0.283511	0.776786	1	AC133552.1
AC133552.2	18.3802	-0.780229	0.497757	-1.56749	0.117	1	AC133552.2
AC135050.2	13.644	-0.41574	1.23661	-0.336193	0.736726	1	AC135050.2
AC135352.1	9.90673	-0.922631	1.08147	-0.85313	0.393587	1	AC135352.1
AC135506.1	29.6508	-0.154649	0.388766	-0.397795	0.690782	1	AC135506.1
AC135721.1	17.1739	-0.224583	0.533023	-0.421339	0.673508	1	AC135721.1
AC135731.2	11.2267	0.238213	0.945356	0.251983	0.801054	1	AC135731.2
AC135977.1	39.0202	0.116418	0.534705	0.217723	0.827645	1	AC135977.1
AC135983.2	37.7022	0.397068	0.515959	0.769572	0.441554	1	AC135983.2
AC137695.1	8.29398	0.927526	0.86006	1.07844	0.280836	1	AC137695.1
AC137695.2	12.1735	0.525892	0.652702	0.805715	0.420407	1	AC137695.2
AC137834.1	13.2126	0.552356	1.16496	0.474143	0.635398	1	AC137834.1
AC138207.8	12.7518	0.637682	0.665325	0.958451	0.337835	1	AC138207.8
AC138393.1	117.879	-0.123267	0.266942	-0.461773	0.644244	1	AC138393.1
AC138409.2	417.907	-0.0646872	0.218072	-0.296632	0.766748	1	AC138409.2
AC138811.2	12.1181	-0.920173	3.18458	-0.288946	0.772623	1	AC138811.2
AC138866.1	211.779	-0.0203021	0.240069	-0.0845679	0.932605	1	AC138866.1
AC138866.2	42.3055	-0.0249521	0.463148	-0.0538751	0.957035	1	AC138866.2
AC138894.1	19.9917	-0.437044	0.877139	-0.49826	0.6183	1	AC138894.1
AC138969.1	1681.09	0.109774	0.103813	1.05742	0.29032	1	AC138969.1
AC139256.1	86.4432	2.46371	0.716276	3.43961	0.000582545	0.468347	AC139256.1
AC139426.3	9.05554	0.077992	0.919731	0.0847988	0.932421	1	AC139426.3
AC139491.5	12.5119	0.635161	0.728174	0.872266	0.383064	1	AC139491.5
AC139495.1	8.04417	2.07837	1.33829	1.55301	0.120422	1	AC139495.1
AC139530.3	19.4691	1.16036	2.40194	0.483093	0.62903	1	AC139530.3
AC139768.1	138.076	0.0161609	0.276982	0.0583465	0.953473	1	AC139768.1
AC139769.1	249.434	-0.0156202	0.263575	-0.0592627	0.952743	1	AC139769.1
AC139795.1	164.021	-0.0374528	0.191137	-0.195948	0.844651	1	AC139795.1
AC140134.1	40.1303	-0.283495	0.708506	-0.400131	0.68906	1	AC140134.1
AC141557.1	10.806	-0.0944481	0.662047	-0.142661	0.886558	1	AC141557.1
AC141586.1	264.416	0.0655451	0.168511	0.388967	0.6973	1	AC141586.1
AC142086.6	6.93765	-0.307838	0.915265	-0.336338	0.736616	1	AC142086.6
AC142381.3	7.23105	-0.504798	0.79807	-0.632523	0.527045	1	AC142381.3
AC145138.1	41.9592	-0.575191	3.33491	-0.172475	0.863064	1	AC145138.1
AC145285.1	9.73015	0.289141	0.632905	0.456848	0.64778	1	AC145285.1
AC146944.1	17.7218	-1.01964	3.30967	-0.308078	0.758023	1	AC146944.1
AC146944.2	18.5421	1.24836	0.75232	1.65935	0.097046	1	AC146944.2
AC146944.3	24.4866	-0.140952	0.452499	-0.311497	0.755423	1	AC146944.3
AC211476.3	58.4052	0.620048	0.284614	2.17856	0.0293646	1	AC211476.3
AC231533.2	10.5359	-1.19758	0.69007	-1.73545	0.0826618	1	AC231533.2
AC233699.1	10.2838	1.0739	1.20952	0.887876	0.374608	1	AC233699.1
AC233968.1	535.267	-0.064542	0.224398	-0.287623	0.773635	1	AC233968.1
AC233992.2	14.3779	0.350508	0.553523	0.633231	0.526583	1	AC233992.2
AC234031.1	203.371	-0.599175	0.498792	-1.20125	0.229654	1	AC234031.1
AC234775.2	9.94289	-0.460662	0.749437	-0.614678	0.538767	1	AC234775.2
AC234782.3	25.4504	-0.404259	0.473669	-0.853464	0.393402	1	AC234782.3
AC234783.1	46.5914	-0.20311	0.396925	-0.51171	0.608854	1	AC234783.1
AC235565.2	78.9827	-0.512391	0.541184	-0.946797	0.343742	1	AC235565.2
AC239798.2	10.837	-0.927025	0.746589	-1.24168	0.214355	1	AC239798.2
AC239868.1	170.977	0.267685	0.188993	1.41637	0.156667	1	AC239868.1
AC240274.1	1317.59	0.090093	0.121534	0.741298	0.458513	1	AC240274.1
AC241952.1	531.731	0.106999	0.121547	0.880307	0.378693	1	AC241952.1
AC242376.2	283.507	0.0944426	0.169154	0.558323	0.576624	1	AC242376.2
AC242843.1	81.6345	-0.0710567	0.376821	-0.188569	0.850431	1	AC242843.1
AC244154.1	362.888	0.242296	0.238444	1.01615	0.309556	1	AC244154.1
AC244197.3	1445.79	0.0159193	0.143946	0.110593	0.911939	1	AC244197.3
AC244517.3	17.8023	-0.0218947	0.701736	-0.0312008	0.975109	1	AC244517.3
AC244636.2	8.66129	-0.49981	0.698956	-0.715081	0.474559	1	AC244636.2
AC244669.1	37.7732	0.183505	0.373335	0.491527	0.623053	1	AC244669.1
AC245033.1	6.80406	-0.901397	1.49863	-0.60148	0.547521	1	AC245033.1
AC245060.4	446.863	0.0478387	0.130442	0.366743	0.713811	1	AC245060.4
AC245100.4	53.4139	0.607204	0.307947	1.97178	0.0486348	1	AC245100.4
AC245297.1	96.1941	0.16909	0.474569	0.356302	0.721615	1	AC245297.1
AC246785.2	11.1083	0.775114	0.636774	1.21725	0.223509	1	AC246785.2
ACAA1	412.084	-0.0495734	0.146129	-0.339244	0.734426	1	ACAA1
ACAA2	1102.64	0.0889939	0.137921	0.645252	0.518764	1	ACAA2
ACACA	3743.14	-0.0963336	0.157713	-0.610817	0.541321	1	ACACA
ACACB	241.599	0.279737	0.24475	1.14295	0.253059	1	ACACB
ACAD10	613.948	-0.0993628	0.153916	-0.645567	0.51856	1	ACAD10
ACAD11	480.952	0.0182073	0.189414	0.0961246	0.923422	1	ACAD11
ACAD8	790.462	0.117945	0.096391	1.22361	0.221098	1	ACAD8
ACAD9	450.662	0.106373	0.123544	0.86101	0.389233	1	ACAD9
ACADL	22.8318	0.136736	0.4295	0.31836	0.750212	1	ACADL
ACADM	1270.39	-0.00427263	0.0997679	-0.0428257	0.96584	1	ACADM
ACADS	66.9054	0.206452	0.309162	0.66778	0.504274	1	ACADS
ACADSB	724.072	0.247234	0.123731	1.99815	0.0457002	1	ACADSB
ACADVL	1782.4	0.161059	0.0928998	1.73368	0.0829744	1	ACADVL
ACAN	20.1419	-0.966804	0.603252	-1.60265	0.109011	1	ACAN
ACAP1	13.8069	0.778578	0.839393	0.927549	0.353642	1	ACAP1
ACAP2	1312.48	0.0899512	0.129635	0.693879	0.487758	1	ACAP2
ACAP3	7115.57	0.198661	0.101705	1.9533	0.0507846	1	ACAP3
ACAT1	761.066	-0.0555693	0.158114	-0.35145	0.72525	1	ACAT1
ACAT2	3039.71	-0.149593	0.235512	-0.635182	0.52531	1	ACAT2
ACBD3	1123.13	-0.0238923	0.144788	-0.165016	0.868931	1	ACBD3
ACBD4	51.3088	0.243552	0.381399	0.638574	0.5231	1	ACBD4
ACBD5	795.13	-0.0117238	0.137938	-0.0849931	0.932267	1	ACBD5
ACBD6	1297.15	0.100193	0.106807	0.938073	0.348207	1	ACBD6
ACBD7	131.602	0.403935	0.242099	1.66847	0.0952233	1	ACBD7
ACCS	268.079	-0.000835222	0.244524	-0.00341571	0.997275	1	ACCS
ACD	262.602	-0.0943999	0.163793	-0.576335	0.564389	1	ACD
ACE	33.037	0.15084	0.661909	0.227886	0.819735	1	ACE
ACER2	567.351	-0.013482	0.114919	-0.117317	0.906609	1	ACER2
ACER3	1053.8	-0.0206815	0.136079	-0.151981	0.879202	1	ACER3
ACHE	578.257	-0.0767566	0.209931	-0.365628	0.714643	1	ACHE
ACIN1	5414.3	0.154343	0.0770982	2.0019	0.0452958	1	ACIN1
ACKR1	261.618	0.145324	0.213387	0.681035	0.495849	1	ACKR1
ACKR2	17.7937	0.134789	0.549328	0.245371	0.806169	1	ACKR2
ACKR3	50.1609	-0.00208057	0.435861	-0.00477347	0.996191	1	ACKR3
ACLY	13642	0.00663026	0.100212	0.0661621	0.947249	1	ACLY
ACO1	1042.15	0.0340323	0.0984041	0.345842	0.729461	1	ACO1
ACO2	1832.68	0.0988854	0.115158	0.858692	0.39051	1	ACO2
ACOT1	11.671	-0.603632	0.875292	-0.689636	0.490423	1	ACOT1
ACOT11	148.681	0.273625	0.24554	1.11438	0.265115	1	ACOT11
ACOT13	497.745	-0.0306819	0.131457	-0.233399	0.815452	1	ACOT13
ACOT2	68.1488	0.17289	0.427563	0.404361	0.685947	1	ACOT2
ACOT7	968.453	-0.145735	0.119172	-1.22289	0.22137	1	ACOT7
ACOT8	232.942	-0.136431	0.207119	-0.658711	0.510082	1	ACOT8
ACOT9	1090.97	0.184528	0.129239	1.42781	0.153348	1	ACOT9
ACOX1	972.345	0.0382559	0.122495	0.312306	0.754808	1	ACOX1
ACOX3	236.367	0.0998452	0.251095	0.39764	0.690896	1	ACOX3
ACOXL	11.8665	0.239695	0.800937	0.299268	0.764736	1	ACOXL
ACP1	1444.46	-0.0791659	0.0877605	-0.902068	0.367021	1	ACP1
ACP6	227.527	0.615103	0.301446	2.04051	0.0412999	1	ACP6
ACP7	23.4196	0.135556	0.425998	0.318208	0.750327	1	ACP7
ACPP	7.53382	-0.375307	0.719513	-0.521612	0.601941	1	ACPP
ACRBP	54.6292	0.0623521	0.411173	0.151644	0.879467	1	ACRBP
ACSBG1	47.8437	-0.100534	0.420577	-0.239038	0.811076	1	ACSBG1
ACSF2	312.708	0.582961	0.604501	0.964368	0.334862	1	ACSF2
ACSF3	502.343	0.0470901	0.173876	0.270826	0.786525	1	ACSF3
ACSL1	541.007	-0.105526	0.151316	-0.697386	0.485561	1	ACSL1
ACSL3	2798.1	-0.0301355	0.10562	-0.28532	0.775399	1	ACSL3
ACSL4	5933.97	-0.143359	0.0990367	-1.44753	0.147747	1	ACSL4
ACSL6	210.623	-0.0456752	0.304145	-0.150176	0.880626	1	ACSL6
ACSM2A	40.4521	0.848273	0.621358	1.36519	0.172192	1	ACSM2A
ACSM2B	21.9237	-0.0499091	0.782821	-0.0637554	0.949165	1	ACSM2B
ACSM3	28.2301	-0.240515	0.423572	-0.567826	0.570153	1	ACSM3
ACSS2	708.063	0.0938272	0.178751	0.524904	0.59965	1	ACSS2
ACSS3	144.667	0.419488	0.316475	1.3255	0.185005	1	ACSS3
ACTA1	101.58	0.160975	0.453269	0.355142	0.722483	1	ACTA1
ACTA2	544.845	-0.111622	0.192758	-0.579079	0.562536	1	ACTA2
ACTB	93016.5	-0.125297	0.0684878	-1.82948	0.0673277	1	ACTB
ACTC1	835.863	-0.190931	0.56553	-0.337615	0.735654	1	ACTC1
ACTG1	72750.1	-0.127781	0.0892269	-1.43209	0.152117	1	ACTG1
ACTG1P1	24.5448	-0.166524	0.434467	-0.383284	0.701509	1	ACTG1P1
ACTG1P17	39.0296	0.537874	0.394289	1.36416	0.172517	1	ACTG1P17
ACTG1P20	15.7663	-0.0572473	0.59811	-0.0957136	0.923748	1	ACTG1P20
ACTG1P4	37.1922	-0.00680491	0.442515	-0.0153778	0.987731	1	ACTG1P4
ACTG1P9	11.8316	0.315891	0.634912	0.497536	0.618811	1	ACTG1P9
ACTG2	19.8655	-0.0487465	0.752001	-0.0648225	0.948315	1	ACTG2
ACTL6A	865.231	0.167275	0.100725	1.66071	0.096771	1	ACTL6A
ACTL6B	530.904	-0.0855176	0.124861	-0.684903	0.493405	1	ACTL6B
ACTN1	1647.81	-0.162483	0.217024	-0.74869	0.454044	1	ACTN1
ACTN2	62.9382	-0.715843	0.324676	-2.20479	0.0274689	1	ACTN2
ACTN3	139.361	0.680226	0.472597	1.43933	0.150056	1	ACTN3
ACTN4	1888.81	0.0544803	0.113864	0.478469	0.632316	1	ACTN4
ACTR10	1869.19	-0.0305023	0.106147	-0.287358	0.773838	1	ACTR10
ACTR1A	4531.02	-0.108229	0.0618363	-1.75026	0.0800741	1	ACTR1A
ACTR1B	681.351	-0.0165711	0.107216	-0.154557	0.87717	1	ACTR1B
ACTR2	7650.45	-0.0162298	0.0556237	-0.291779	0.770456	1	ACTR2
ACTR3	3220.21	-0.0429997	0.0670499	-0.641309	0.521322	1	ACTR3
ACTR3B	261.348	0.148064	0.188808	0.784202	0.432922	1	ACTR3B
ACTR3C	6.37668	1.29911	1.32837	0.977975	0.328087	1	ACTR3C
ACTR5	222.338	0.0549115	0.194993	0.281607	0.778245	1	ACTR5
ACTR6	554.54	-0.0604559	0.161071	-0.375337	0.70741	1	ACTR6
ACTR8	1360.6	0.0476299	0.13348	0.356832	0.721217	1	ACTR8
ACTRT3	27.3088	-0.476601	0.409012	-1.16525	0.243918	1	ACTRT3
ACVR1	776.545	0.00442268	0.169658	0.0260683	0.979203	1	ACVR1
ACVR1B	2579.59	-0.0472607	0.103688	-0.455797	0.648536	1	ACVR1B
ACVR1C	12.29	-0.100572	0.625728	-0.160727	0.872308	1	ACVR1C
ACVR2A	2110.14	0.00512427	0.108653	0.0471617	0.962384	1	ACVR2A
ACVR2B	6018.9	-0.0537779	0.0593261	-0.90648	0.364682	1	ACVR2B
ACVRL1	9.70513	1.53836	1.16771	1.31741	0.1877	1	ACVRL1
ACY1	123.627	-0.274662	0.284031	-0.967013	0.333538	1	ACY1
ACYP1	201.988	0.0355301	0.177072	0.200654	0.840969	1	ACYP1
ACYP2	92.1321	0.0218044	0.272766	0.0799382	0.936286	1	ACYP2
AD000091.1	13.4169	-0.2418	0.831371	-0.290845	0.77117	1	AD000091.1
AD000671.1	41.1348	0.91868	0.95447	0.962502	0.335797	1	AD000671.1
AD000671.2	8.55842	-0.783862	1.18544	-0.661241	0.508458	1	AD000671.2
AD000864.1	53.9098	0.330352	0.301158	1.09694	0.272669	1	AD000864.1
ADA	45.7472	0.0335713	0.362571	0.0925925	0.926227	1	ADA
ADA2	700.304	-0.181819	0.167681	-1.08431	0.278227	1	ADA2
ADAL	515.345	0.0366007	0.127543	0.286968	0.774137	1	ADAL
ADAM10	3865.88	0.00447275	0.0899571	0.0497209	0.960345	1	ADAM10
ADAM11	1202.84	0.341935	0.26608	1.28509	0.198762	1	ADAM11
ADAM12	809.009	0.0220006	0.313626	0.0701492	0.944075	1	ADAM12
ADAM15	101.71	0.24248	0.344195	0.704486	0.48113	1	ADAM15
ADAM17	814.117	0.045763	0.170189	0.268894	0.788011	1	ADAM17
ADAM19	1795.26	-0.0441422	0.120026	-0.367772	0.713043	1	ADAM19
ADAM1A	115.628	0.116678	0.280944	0.415307	0.677917	1	ADAM1A
ADAM20P1	67.105	0.211789	0.302132	0.700981	0.483315	1	ADAM20P1
ADAM22	1537.76	-0.0407981	0.126178	-0.323339	0.746439	1	ADAM22
ADAM23	1087.11	-0.0652143	0.169818	-0.384025	0.70096	1	ADAM23
ADAM28	39.0728	-0.334823	0.581405	-0.575885	0.564693	1	ADAM28
ADAM29	14.9506	-0.7727	0.732515	-1.05486	0.291489	1	ADAM29
ADAM32	12.2228	1.74514	1.06141	1.64416	0.100142	1	ADAM32
ADAM33	20.5636	-0.292933	0.609602	-0.480532	0.630849	1	ADAM33
ADAM3A	8.28568	-1.50336	0.779183	-1.9294	0.0536812	1	ADAM3A
ADAM8	56.6297	0.746624	0.423906	1.76129	0.0781887	1	ADAM8
ADAM9	797.061	0.0556561	0.100127	0.555854	0.57831	1	ADAM9
ADAMTS1	75.9668	-0.991198	0.471901	-2.10044	0.0356905	1	ADAMTS1
ADAMTS10	900.147	0.0975446	0.186277	0.523654	0.600519	1	ADAMTS10
ADAMTS12	204.717	0.223705	0.246496	0.90754	0.364121	1	ADAMTS12
ADAMTS13	158.16	0.0917949	0.220852	0.415641	0.677673	1	ADAMTS13
ADAMTS14	95.8476	0.30287	0.306412	0.988439	0.322938	1	ADAMTS14
ADAMTS15	39.6812	0.241074	0.383043	0.629365	0.52911	1	ADAMTS15
ADAMTS16	45.7744	-0.198926	0.571424	-0.348123	0.727748	1	ADAMTS16
ADAMTS17	62.4898	0.223979	0.438261	0.511064	0.609306	1	ADAMTS17
ADAMTS18	100.804	0.151127	0.866023	0.174506	0.861468	1	ADAMTS18
ADAMTS19	331.544	0.447591	0.262922	1.70238	0.0886851	1	ADAMTS19
ADAMTS2	52.9381	0.657494	0.54154	1.21412	0.224702	1	ADAMTS2
ADAMTS20	64.2546	0.0935285	0.27565	0.339302	0.734382	1	ADAMTS20
ADAMTS3	25.6987	0.043614	0.462537	0.094293	0.924876	1	ADAMTS3
ADAMTS4	159.608	0.395265	0.414237	0.9542	0.339983	1	ADAMTS4
ADAMTS5	251.784	0.0377516	0.313557	0.120398	0.904168	1	ADAMTS5
ADAMTS6	34.1147	0.378946	0.566082	0.669419	0.503228	1	ADAMTS6
ADAMTS7	934.27	0.016504	0.110833	0.148909	0.881626	1	ADAMTS7
ADAMTS8	8.21982	0.995643	0.787372	1.26451	0.206045	1	ADAMTS8
ADAMTS9	409.076	-0.0284967	0.327436	-0.0870298	0.930648	1	ADAMTS9
ADAMTSL1	46.1041	-0.233342	0.346242	-0.673928	0.500357	1	ADAMTSL1
ADAMTSL2	8.55698	0.393894	0.872676	0.451363	0.651728	1	ADAMTSL2
ADAMTSL3	401.957	-0.080862	0.214702	-0.376625	0.706452	1	ADAMTSL3
ADAMTSL4	15.1829	1.28994	0.773662	1.66732	0.0954508	1	ADAMTSL4
ADAMTSL5	11.9311	0.202345	0.812199	0.249132	0.803258	1	ADAMTSL5
ADAP1	245.259	-0.0180094	0.281356	-0.0640095	0.948963	1	ADAP1
ADAP2	25.7473	0.149748	0.564262	0.265387	0.790711	1	ADAP2
ADAR	6556.11	0.0698122	0.0973822	0.716888	0.473443	1	ADAR
ADARB1	975.169	-0.112466	0.287978	-0.390536	0.69614	1	ADARB1
ADARB2	635.569	0.341671	0.222252	1.53731	0.124217	1	ADARB2
ADAT1	622.362	-0.139399	0.113089	-1.23265	0.217708	1	ADAT1
ADAT2	191.998	0.219646	0.242996	0.903908	0.366044	1	ADAT2
ADAT3	20.4582	0.138999	0.482264	0.288222	0.773177	1	ADAT3
ADCK1	101.334	0.517924	0.258587	2.00291	0.0451875	1	ADCK1
ADCK2	110.621	-0.337565	0.330775	-1.02053	0.307479	1	ADCK2
ADCK5	36.0682	-0.00724654	0.340958	-0.0212535	0.983043	1	ADCK5
ADCY1	1219.96	0.037656	0.118147	0.318722	0.749937	1	ADCY1
ADCY10P1	154.478	0.19	0.277006	0.685904	0.492774	1	ADCY10P1
ADCY2	240.868	0.268597	0.392052	0.685105	0.493277	1	ADCY2
ADCY3	600.419	-0.104596	0.251763	-0.415455	0.677809	1	ADCY3
ADCY4	10.2607	0.62216	0.68195	0.912324	0.361598	1	ADCY4
ADCY5	164.35	-0.04466	0.212881	-0.209789	0.833833	1	ADCY5
ADCY6	940.929	0.229755	0.136895	1.67833	0.093282	1	ADCY6
ADCY7	384.868	0.146133	0.230481	0.634033	0.526059	1	ADCY7
ADCY8	29.6232	0.3665	0.453959	0.807342	0.419469	1	ADCY8
ADCY9	1222.12	0.0427417	0.135654	0.31508	0.752701	1	ADCY9
ADCYAP1	434.78	-0.203299	0.598947	-0.339427	0.734288	1	ADCYAP1
ADCYAP1R1	74.4194	0.361329	0.362632	0.996406	0.319053	1	ADCYAP1R1
ADD1	6166.12	0.00122915	0.068301	0.0179961	0.985642	1	ADD1
ADD2	12445.1	-0.0638316	0.0748237	-0.853093	0.393608	1	ADD2
ADD3	1100.85	0.10121	0.157919	0.6409	0.521588	1	ADD3
ADGB	16.8143	0.515974	0.519216	0.993756	0.320342	1	ADGB
ADGRA1	52.1158	0.212161	0.285436	0.743289	0.457307	1	ADGRA1
ADGRA2	113.288	0.324888	0.434239	0.748179	0.454352	1	ADGRA2
ADGRA3	1810.4	0.150214	0.202765	0.740832	0.458795	1	ADGRA3
ADGRB1	297.086	0.135939	0.227859	0.596591	0.55078	1	ADGRB1
ADGRB2	308.561	0.174246	0.205387	0.84838	0.396226	1	ADGRB2
ADGRB3	562.271	0.223227	0.155811	1.43268	0.15195	1	ADGRB3
ADGRD1	18.5862	0.489318	0.575863	0.849712	0.395485	1	ADGRD1
ADGRD2	15.9247	-0.50688	0.586996	-0.863515	0.387854	1	ADGRD2
ADGRE2	26.6887	0.516784	0.432893	1.19379	0.23256	1	ADGRE2
ADGRE4P	12.1162	0.670738	0.626584	1.07047	0.284409	1	ADGRE4P
ADGRE5	23.8065	-0.674443	0.571357	-1.18042	0.237832	1	ADGRE5
ADGRF1	24.0622	0.347897	0.639683	0.543859	0.586539	1	ADGRF1
ADGRF2	17.9651	0.0823077	0.568154	0.144869	0.884815	1	ADGRF2
ADGRF3	11.8266	0.801865	0.742931	1.07933	0.280442	1	ADGRF3
ADGRF4	10.2984	-0.258466	0.775933	-0.333103	0.739056	1	ADGRF4
ADGRF5P1	20.3847	0.404699	0.449209	0.900916	0.367633	1	ADGRF5P1
ADGRG1	1891.07	-0.11915	0.120109	-0.992015	0.32119	1	ADGRG1
ADGRG2	73.0134	0.0156237	0.428227	0.0364846	0.970896	1	ADGRG2
ADGRG6	27.8419	-0.722289	0.609839	-1.18439	0.236258	1	ADGRG6
ADGRL1	1908.62	0.208195	0.123883	1.68057	0.0928456	1	ADGRL1
ADGRL2	8711.94	0.0137349	0.103216	0.13307	0.894138	1	ADGRL2
ADGRL3	3722.76	-0.056723	0.095521	-0.593827	0.552628	1	ADGRL3
ADGRV1	654.395	0.524487	0.219483	2.38965	0.0168645	1	ADGRV1
ADH4	21.5276	0.0363411	0.502141	0.0723723	0.942306	1	ADH4
ADH5	4083.19	-0.0566231	0.0661678	-0.855751	0.392135	1	ADH5
ADH7	8.11643	-1.04459	1.20758	-0.865026	0.387025	1	ADH7
ADHFE1	88.8987	0.250225	0.30813	0.812076	0.416748	1	ADHFE1
ADI1	476.449	-0.0673234	0.188762	-0.356657	0.721349	1	ADI1
ADIPOR1	1363.18	-0.0463746	0.0875102	-0.529934	0.596158	1	ADIPOR1
ADIPOR2	680.912	0.143931	0.11035	1.30431	0.192128	1	ADIPOR2
ADK	310.305	-0.126324	0.181523	-0.695908	0.486486	1	ADK
ADM2	125.711	0.105929	0.344003	0.30793	0.758135	1	ADM2
ADM5	48.2184	0.0243606	0.327486	0.0743868	0.940703	1	ADM5
ADNP	5436.68	-0.0422996	0.088177	-0.479712	0.631432	1	ADNP
ADNP2	1210.99	0.0769124	0.147644	0.520931	0.602415	1	ADNP2
ADO	827.462	-0.00722761	0.106732	-0.0677173	0.946011	1	ADO
ADORA1	19.172	-0.302565	0.579299	-0.522295	0.601465	1	ADORA1
ADORA2A	38.9915	0.111878	0.683766	0.163621	0.87003	1	ADORA2A
ADORA2B	8.07637	0.235361	0.839622	0.280318	0.779233	1	ADORA2B
ADPGK	689.13	0.20718	0.128299	1.61482	0.106349	1	ADPGK
ADPRH	24.8972	0.693347	0.587274	1.18062	0.237754	1	ADPRH
ADPRHL1	91.099	0.356112	0.28275	1.25946	0.207866	1	ADPRHL1
ADPRHL2	164.862	-0.216405	0.18476	-1.17128	0.241488	1	ADPRHL2
ADPRM	88.2629	-0.252894	0.259811	-0.973379	0.330365	1	ADPRM
ADRA1A	5.93638	-1.21887	1.39851	-0.871549	0.383454	1	ADRA1A
ADRA1B	14.209	0.679469	0.723357	0.939326	0.347563	1	ADRA1B
ADRA2A	8.90141	-0.361654	0.878469	-0.411686	0.68057	1	ADRA2A
ADRA2B	8.62065	0.950161	1.15649	0.821587	0.411312	1	ADRA2B
ADRA2C	29.5662	0.227827	0.522562	0.435981	0.662851	1	ADRA2C
ADRM1	611.008	0.0113099	0.121871	0.0928027	0.92606	1	ADRM1
ADSL	853.085	-0.0547946	0.115934	-0.472635	0.636474	1	ADSL
ADSS	982.456	-0.00949376	0.101653	-0.0933937	0.925591	1	ADSS
ADSSL1	150.617	-0.295493	0.237337	-1.24503	0.213119	1	ADSSL1
AEBP1	278.671	-0.111781	0.194676	-0.574191	0.565839	1	AEBP1
AEBP2	425.728	0.201757	0.129619	1.55654	0.119581	1	AEBP2
AEN	809.939	-0.0594213	0.173033	-0.34341	0.73129	1	AEN
AES	2025.39	-0.168261	0.134031	-1.25538	0.209339	1	AES
AF131216.2	9.21589	0.325756	0.721515	0.451489	0.651637	1	AF131216.2
AF228730.5	205.768	0.0188552	0.206036	0.0915143	0.927084	1	AF228730.5
AF274858.1	25.6399	0.0581887	0.555305	0.104787	0.916545	1	AF274858.1
AFAP1	11850	0.00648113	0.128034	0.0506203	0.959628	1	AFAP1
AFAP1L1	13.8058	0.118453	0.701361	0.168891	0.865883	1	AFAP1L1
AFAP1L2	139.771	-0.253481	0.323981	-0.782396	0.433982	1	AFAP1L2
AFDN	9483.38	0.100642	0.105518	0.953785	0.340193	1	AFDN
AFF1	1519.36	0.115632	0.0914855	1.26394	0.206253	1	AFF1
AFF2	875.436	0.0940383	0.153107	0.614199	0.539084	1	AFF2
AFF3	2997.25	0.033407	0.14144	0.236193	0.813283	1	AFF3
AFF4	7066.35	-0.0839436	0.0768106	-1.09286	0.274453	1	AFF4
AFG1L	178.994	0.361255	0.206738	1.74741	0.0805669	1	AFG1L
AFG3L1P	598.27	0.11725	0.121283	0.966752	0.333668	1	AFG3L1P
AFG3L2	1509.87	-0.0978442	0.133895	-0.730754	0.464929	1	AFG3L2
AFMID	206.503	-0.0503727	0.168758	-0.298491	0.765329	1	AFMID
AFTPH	742.395	0.0620904	0.157011	0.395453	0.692508	1	AFTPH
AGA	188.881	0.0902596	0.188973	0.477632	0.632912	1	AGA
AGAP1	2867.92	0.0499094	0.0872486	0.572037	0.567297	1	AGAP1
AGAP10P	37.3973	-0.051719	0.635693	-0.0813584	0.935157	1	AGAP10P
AGAP12P	37.5102	0.957811	0.464926	2.06014	0.0393854	1	AGAP12P
AGAP13P	9.35939	0.0629374	0.722365	0.0871269	0.930571	1	AGAP13P
AGAP14P	26.4724	0.245201	0.454397	0.539618	0.589461	1	AGAP14P
AGAP2	903.114	0.370945	0.186045	1.99384	0.0461694	1	AGAP2
AGAP3	1942.43	0.107807	0.138313	0.779443	0.435719	1	AGAP3
AGAP4	543.255	0.0603825	0.130656	0.462149	0.643975	1	AGAP4
AGAP5	232.004	0.493025	0.186073	2.64964	0.00805785	1	AGAP5
AGAP6	491.248	0.191974	0.116555	1.64707	0.0995446	1	AGAP6
AGAP7P	175.227	0.200376	0.196549	1.01947	0.30798	1	AGAP7P
AGAP9	485.046	0.239556	0.12831	1.86701	0.0618995	1	AGAP9
AGBL1	16.8767	0.782566	0.548782	1.426	0.153867	1	AGBL1
AGBL2	18.6221	0.0105286	0.503941	0.0208924	0.983331	1	AGBL2
AGBL3	17.5043	0.0912364	0.542097	0.168303	0.866345	1	AGBL3
AGBL4	25.7807	-0.332108	0.496263	-0.669217	0.503357	1	AGBL4
AGBL5	549.276	0.106026	0.197828	0.535952	0.591992	1	AGBL5
AGER	8.73405	-0.28794	0.723062	-0.398223	0.690466	1	AGER
AGFG1	2203.74	-0.106476	0.0918394	-1.15937	0.246304	1	AGFG1
AGFG2	80.7689	-0.309065	0.319855	-0.966267	0.333911	1	AGFG2
AGGF1	745.701	0.155243	0.112348	1.3818	0.167032	1	AGGF1
AGGF1P1	13.4946	-0.334963	0.6371	-0.525762	0.599053	1	AGGF1P1
AGGF1P2	9.26497	0.701734	1.01893	0.688698	0.491013	1	AGGF1P2
AGGF1P3	12.9985	1.29391	0.629297	2.05613	0.0397704	1	AGGF1P3
AGK	678.507	-0.143111	0.131499	-1.08831	0.276459	1	AGK
AGL	718.781	-0.00788144	0.122028	-0.0645869	0.948503	1	AGL
AGMAT	28.7671	0.835074	0.402508	2.07467	0.0380167	1	AGMAT
AGMO	13.6885	0.058074	0.624876	0.0929369	0.925954	1	AGMO
AGO1	4996.16	-0.0139137	0.0951303	-0.14626	0.883716	1	AGO1
AGO2	1771.14	-0.315069	0.211781	-1.48771	0.136827	1	AGO2
AGO3	1308.38	-0.0771257	0.191142	-0.403499	0.686581	1	AGO3
AGO4	1739.01	0.0383397	0.136941	0.279972	0.779499	1	AGO4
AGPAT2	84.7327	0.410884	0.592354	0.693646	0.487904	1	AGPAT2
AGPAT3	568.435	-0.102206	0.183986	-0.555509	0.578546	1	AGPAT3
AGPAT4	3488.98	0.0725616	0.0723041	1.00356	0.315591	1	AGPAT4
AGPAT5	526.778	0.0422581	0.140422	0.300938	0.763462	1	AGPAT5
AGPS	1796.43	0.00677022	0.109036	0.0620919	0.95049	1	AGPS
AGRN	6174.33	0.241752	0.101234	2.38806	0.0169378	1	AGRN
AGT	31.8837	0.237703	0.833772	0.285094	0.775572	1	AGT
AGTPBP1	3921.07	-0.00257639	0.0664857	-0.0387511	0.969089	1	AGTPBP1
AGTRAP	90.8567	-0.0508539	0.264758	-0.192076	0.847682	1	AGTRAP
AHCTF1	1895.92	0.076536	0.157383	0.486304	0.626752	1	AHCTF1
AHCY	1329.44	-0.123408	0.0875213	-1.41003	0.158531	1	AHCY
AHCYL1	2305.88	0.00369432	0.0703435	0.0525183	0.958116	1	AHCYL1
AHCYL2	1257.46	-0.161777	0.159505	-1.01425	0.310465	1	AHCYL2
AHDC1	1365.49	0.14168	0.127619	1.11018	0.266921	1	AHDC1
AHI1	798.121	0.085751	0.129222	0.663594	0.50695	1	AHI1
AHNAK	877.025	-0.0186023	0.241033	-0.0771775	0.938482	1	AHNAK
AHNAK2	681.973	0.0748951	0.252595	0.296503	0.766846	1	AHNAK2
AHR	96.8139	0.295239	0.46894	0.629587	0.528965	1	AHR
AHRR	34.6525	0.178484	0.572325	0.311857	0.755149	1	AHRR
AHSA1	1227.09	0.00651445	0.113902	0.0571933	0.954391	1	AHSA1
AHSA2P	3870.28	0.229037	0.137451	1.66632	0.0956489	1	AHSA2P
AICDA	14.3789	0.228161	0.560945	0.406744	0.684196	1	AICDA
AIDA	2797.34	-0.0632017	0.0950222	-0.665126	0.50597	1	AIDA
AIF1L	454.883	0.125498	0.221716	0.56603	0.571374	1	AIF1L
AIFM1	522.51	-0.0506049	0.129778	-0.389933	0.696586	1	AIFM1
AIFM2	15.4459	1.0059	0.666041	1.51027	0.130974	1	AIFM2
AIG1	483.074	-0.157686	0.150587	-1.04714	0.295033	1	AIG1
AIM2	44.3727	0.351775	0.474404	0.741508	0.458385	1	AIM2
AIMP1	567.313	0.219689	0.130605	1.68208	0.0925525	1	AIMP1
AIMP2	392.056	-0.264266	0.162637	-1.62488	0.104187	1	AIMP2
AIP	274.967	-0.0496304	0.143369	-0.346172	0.729214	1	AIP
AIPL1	11.7241	0.196132	0.762477	0.25723	0.797001	1	AIPL1
AJAP1	1128.4	0.110912	0.240459	0.461252	0.644618	1	AJAP1
AJM1	214.795	0.131762	0.164963	0.798738	0.424443	1	AJM1
AJUBA	201.795	-0.19934	0.416709	-0.478367	0.632389	1	AJUBA
AK1	337.882	-0.0123329	0.160397	-0.0768897	0.938711	1	AK1
AK2	964.281	0.0751954	0.110702	0.679263	0.496971	1	AK2
AK3	959.244	0.192379	0.13065	1.47247	0.140893	1	AK3
AK3P3	40.8945	0.142043	0.351354	0.404273	0.686012	1	AK3P3
AK4	693.455	-0.288859	0.244305	-1.18237	0.237059	1	AK4
AK5	38.8658	0.488466	0.528895	0.923561	0.355715	1	AK5
AK6	93.077	0.102959	0.2431	0.423525	0.671912	1	AK6
AK7	52.8266	0.00540887	0.35725	0.0151403	0.98792	1	AK7
AK8	12.6878	-0.578556	0.606189	-0.954415	0.339874	1	AK8
AK9	148.861	-0.175956	0.182193	-0.965766	0.334161	1	AK9
AKAIN1	16.2804	0.406202	0.592827	0.685194	0.493221	1	AKAIN1
AKAP1	1131.53	-0.0701669	0.176062	-0.398536	0.690235	1	AKAP1
AKAP10	642.613	0.0181211	0.123345	0.146914	0.8832	1	AKAP10
AKAP11	3550.61	0.0550686	0.112439	0.489764	0.624301	1	AKAP11
AKAP12	7125.72	-0.027986	0.0758176	-0.369123	0.712036	1	AKAP12
AKAP13	2793.29	0.00370022	0.203332	0.0181979	0.985481	1	AKAP13
AKAP17A	487.623	0.152696	0.141474	1.07933	0.280442	1	AKAP17A
AKAP2	4773.34	-0.219867	0.155344	-1.41535	0.156965	1	AKAP2
AKAP3	66.7493	0.391083	0.327173	1.19534	0.231954	1	AKAP3
AKAP5	78.3447	-0.110216	0.272051	-0.40513	0.685382	1	AKAP5
AKAP6	7893.93	-0.162156	0.138296	-1.17253	0.240985	1	AKAP6
AKAP7	201.641	-0.0481458	0.239741	-0.200824	0.840836	1	AKAP7
AKAP8	518.264	-0.0267616	0.150265	-0.178096	0.858648	1	AKAP8
AKAP8L	1693.37	-0.0458891	0.161157	-0.284747	0.775838	1	AKAP8L
AKAP9	4250.85	0.0548854	0.118229	0.464229	0.642483	1	AKAP9
AKIP1	256.934	-0.273479	0.183863	-1.4874	0.136909	1	AKIP1
AKIRIN1	3138	-0.108478	0.0903991	-1.19999	0.230142	1	AKIRIN1
AKIRIN2	1748.18	-0.0145441	0.0786631	-0.184891	0.853315	1	AKIRIN2
AKNA	456.175	-0.187431	0.198158	-0.945865	0.344217	1	AKNA
AKR1A1	955.347	-0.0759246	0.120607	-0.629521	0.529008	1	AKR1A1
AKR1B1	1238.71	-0.00816463	0.0908982	-0.0898217	0.928429	1	AKR1B1
AKR1B15	83.3357	0.396872	0.271526	1.46164	0.143841	1	AKR1B15
AKR1C1	651.027	-0.0783587	0.169436	-0.462468	0.643746	1	AKR1C1
AKR1C2	357.279	-0.167139	0.189712	-0.881016	0.378309	1	AKR1C2
AKR1C3	25.1854	0.200017	0.472663	0.423172	0.67217	1	AKR1C3
AKR1E2	60.5216	0.277523	0.337502	0.822284	0.410915	1	AKR1E2
AKR7A2	249.364	-0.0873295	0.174265	-0.50113	0.61628	1	AKR7A2
AKR7A3	9.76765	0.486913	0.850567	0.572457	0.567012	1	AKR7A3
AKR7L	33.3033	-0.360024	0.571822	-0.629608	0.528951	1	AKR7L
AKT1	2596.19	0.213301	0.127111	1.67807	0.0933344	1	AKT1
AKT1S1	423.119	-0.0238843	0.151112	-0.158057	0.874412	1	AKT1S1
AKT2	1735.02	0.118613	0.113946	1.04096	0.297895	1	AKT2
AKT3	2844.98	-0.03013	0.116834	-0.257887	0.796494	1	AKT3
AKTIP	387.798	-0.0739981	0.151303	-0.489072	0.624791	1	AKTIP
AL021920.2	30.9068	0.105028	0.620214	0.169341	0.865529	1	AL021920.2
AL021997.3	8.21609	-0.218181	0.842969	-0.258825	0.79577	1	AL021997.3
AL022238.4	82.266	-0.484429	0.479183	-1.01095	0.312042	1	AL022238.4
AL022324.2	25.7987	-0.0378767	0.462071	-0.0819715	0.934669	1	AL022324.2
AL024498.2	9.61226	-1.0207	1.31755	-0.774696	0.43852	1	AL024498.2
AL031281.3	32.1955	-0.132947	0.384228	-0.346009	0.729336	1	AL031281.3
AL031282.1	33.9971	2.48022	1.06648	2.32561	0.0200392	1	AL031282.1
AL031315.1	42.7682	-0.5626	0.378897	-1.48484	0.137587	1	AL031315.1
AL031708.1	69.296	-0.136356	0.345012	-0.395221	0.69268	1	AL031708.1
AL033529.1	31.0964	-0.0633146	0.437001	-0.144884	0.884802	1	AL033529.1
AL034379.1	19.6283	0.602339	0.640711	0.94011	0.347161	1	AL034379.1
AL034430.2	67.823	-0.460093	0.293501	-1.5676	0.116975	1	AL034430.2
AL035078.4	595.807	0.11669	0.267838	0.435674	0.663074	1	AL035078.4
AL035425.2	8.72734	-0.25492	0.934687	-0.272733	0.785058	1	AL035425.2
AL035461.3	101.678	0.1341	0.614922	0.218076	0.82737	1	AL035461.3
AL035555.1	10.5966	0.0548319	0.634717	0.086388	0.931158	1	AL035555.1
AL049650.1	7.31319	0.0181228	1.89548	0.0095611	0.992371	1	AL049650.1
AL049697.1	158.389	0.146027	0.241169	0.605496	0.544849	1	AL049697.1
AL049779.1	13.4627	-0.987445	0.741396	-1.33187	0.182902	1	AL049779.1
AL078644.1	11.3628	0.437427	0.640058	0.683418	0.494343	1	AL078644.1
AL096700.1	9.68404	-0.73642	0.728232	-1.01124	0.3119	1	AL096700.1
AL096711.2	3788.14	0.116348	0.102086	1.13971	0.254407	1	AL096711.2
AL109811.3	96.3319	0.196377	0.216391	0.907507	0.364139	1	AL109811.3
AL109918.1	1006.89	-0.167037	0.184393	-0.905873	0.365003	1	AL109918.1
AL117339.5	32.7888	-0.0490893	0.434098	-0.113083	0.909964	1	AL117339.5
AL118558.1	7.32296	0.179776	0.906804	0.198252	0.842848	1	AL118558.1
AL121594.1	83.5186	0.328775	0.527016	0.623841	0.532732	1	AL121594.1
AL121753.1	11.1894	-0.130833	0.688048	-0.190151	0.849191	1	AL121753.1
AL121758.1	63.5094	-1.79124	1.97654	-0.906249	0.364804	1	AL121758.1
AL121768.1	178.876	-0.0754385	0.236748	-0.318645	0.749996	1	AL121768.1
AL121845.3	125.048	0.0532822	0.306034	0.174105	0.861783	1	AL121845.3
AL132656.1	12.9734	-0.75951	0.599429	-1.26706	0.205135	1	AL132656.1
AL132780.3	7.99485	-0.711186	1.64492	-0.432352	0.665486	1	AL132780.3
AL133216.2	84.4474	0.343603	0.285812	1.2022	0.229285	1	AL133216.2
AL133352.1	88.1666	0.258422	0.285497	0.905166	0.365377	1	AL133352.1
AL133353.2	35.556	-0.0953225	0.456998	-0.208584	0.834773	1	AL133353.2
AL133461.1	53.56	-0.477904	0.321109	-1.48829	0.136674	1	AL133461.1
AL133517.1	23.4356	0.115415	0.466791	0.247253	0.804713	1	AL133517.1
AL135905.2	2245.32	-0.157928	0.0914844	-1.72628	0.0842974	1	AL135905.2
AL136116.3	19.6021	0.406811	0.501796	0.810711	0.417532	1	AL136116.3
AL136295.1	55.4427	0.792389	0.57743	1.37227	0.16998	1	AL136295.1
AL136295.4	14.3342	0.863308	1.1752	0.734608	0.462579	1	AL136295.4
AL136295.5	125.05	0.0688361	0.292353	0.235455	0.813855	1	AL136295.5
AL136531.2	12.062	-0.782747	0.770859	-1.01542	0.309904	1	AL136531.2
AL136981.2	46.3727	0.194678	0.372868	0.522109	0.601594	1	AL136981.2
AL136982.4	30.2885	0.825442	0.588042	1.40371	0.160404	1	AL136982.4
AL137058.1	21.5342	0.557899	0.464715	1.20052	0.229938	1	AL137058.1
AL137803.1	11.1707	0.623492	0.652233	0.955934	0.339106	1	AL137803.1
AL137845.1	8.38204	0.588832	0.763138	0.771593	0.440355	1	AL137845.1
AL138752.2	21.6483	-0.449127	0.48436	-0.927258	0.353793	1	AL138752.2
AL139011.2	7.47842	0.690944	1.52289	0.453705	0.650041	1	AL139011.2
AL139082.2	24.3161	-0.3527	0.570526	-0.618201	0.536443	1	AL139082.2
AL139300.1	1257.96	0.110854	0.246683	0.449377	0.65316	1	AL139300.1
AL139353.1	35.9749	-0.0260758	0.452806	-0.0575871	0.954078	1	AL139353.1
AL157392.5	155.955	0.171936	0.207931	0.826892	0.408298	1	AL157392.5
AL157893.1	13.0187	-0.0277257	0.627244	-0.0442025	0.964743	1	AL157893.1
AL157935.2	43.0215	-0.0994026	0.570959	-0.174098	0.861789	1	AL157935.2
AL160269.1	28.3417	-0.0918883	1.17625	-0.0781195	0.937733	1	AL160269.1
AL162171.1	1236.6	0.168649	0.101536	1.66097	0.0967197	1	AL162171.1
AL162231.1	50.1081	-0.0216857	0.375628	-0.0577319	0.953962	1	AL162231.1
AL162377.3	14.4797	-0.352975	0.794969	-0.44401	0.657035	1	AL162377.3
AL162726.3	9.80531	-2.17773	2.09774	-1.03813	0.299211	1	AL162726.3
AL353625.1	57.4378	0.544766	0.388482	1.40229	0.160827	1	AL353625.1
AL353743.1	231.329	0.0272162	0.156405	0.174011	0.861857	1	AL353743.1
AL353813.1	54.6017	-0.182789	0.455829	-0.401003	0.688418	1	AL353813.1
AL354702.1	8.1987	-0.438537	0.796269	-0.550739	0.581813	1	AL354702.1
AL354714.2	18.3356	0.461266	0.599103	0.769928	0.441343	1	AL354714.2
AL354718.1	15.7293	0.612474	0.701754	0.872775	0.382786	1	AL354718.1
AL355032.1	11.5919	-0.0504002	0.637726	-0.0790312	0.937008	1	AL355032.1
AL355312.6	14.2238	0.977704	0.836886	1.16826	0.2427	1	AL355312.6
AL355355.1	10.2978	0.238428	0.608298	0.39196	0.695088	1	AL355355.1
AL355877.1	249.113	-0.180325	0.335361	-0.537703	0.590782	1	AL355877.1
AL355916.3	164.638	0.0733391	0.236794	0.309717	0.756776	1	AL355916.3
AL356235.1	38.122	0.265907	0.360251	0.738116	0.460444	1	AL356235.1
AL356273.2	9.42744	0.800304	0.753926	1.06152	0.288456	1	AL356273.2
AL356432.3	7.5314	0.0349348	1.10961	0.0314838	0.974884	1	AL356432.3
AL356534.1	162.549	0.0706973	0.175799	0.402149	0.687575	1	AL356534.1
AL356801.1	29.1572	0.211559	0.475633	0.444794	0.656468	1	AL356801.1
AL356968.2	7.95806	-0.381867	0.85353	-0.447397	0.654588	1	AL356968.2
AL357143.1	8.1457	0.655716	0.801091	0.818528	0.413056	1	AL357143.1
AL358075.4	33.7057	1.17366	2.83225	0.414393	0.678587	1	AL358075.4
AL358113.1	34.0174	0.35913	0.436128	0.823452	0.410251	1	AL358113.1
AL358472.6	29.3538	-0.281467	0.513878	-0.54773	0.583877	1	AL358472.6
AL358472.7	5.1164	-2.54187	4.97778	-0.510644	0.6096	1	AL358472.7
AL359091.2	24.2559	-0.050246	0.475297	-0.105715	0.915809	1	AL359091.2
AL359641.1	12.6251	-0.245581	0.613933	-0.400014	0.689146	1	AL359641.1
AL359736.1	33.6186	-0.412532	0.525411	-0.785162	0.432359	1	AL359736.1
AL359955.1	61.6929	-0.0778285	0.304151	-0.255888	0.798038	1	AL359955.1
AL359976.1	31.9498	0.0352941	0.539881	0.0653739	0.947876	1	AL359976.1
AL365205.1	169.755	0.226077	0.294718	0.767094	0.443026	1	AL365205.1
AL365440.1	8.74546	0.322262	0.824445	0.390884	0.695883	1	AL365440.1
AL390334.1	12.6093	0.131498	0.661939	0.198656	0.842532	1	AL390334.1
AL390719.1	89.2852	0.147752	0.263862	0.559961	0.575506	1	AL390719.1
AL390726.5	11.09	0.322438	0.962257	0.335085	0.737561	1	AL390726.5
AL390726.6	239.445	0.0785969	0.248256	0.316596	0.75155	1	AL390726.6
AL390728.4	1454.7	0.144775	0.083279	1.73844	0.0821337	1	AL390728.4
AL390879.1	126.592	0.478195	0.20847	2.29383	0.0218005	1	AL390879.1
AL391058.1	13.017	0.891889	0.769028	1.15976	0.246146	1	AL391058.1
AL391419.1	10.0542	0.379369	0.736862	0.514844	0.606662	1	AL391419.1
AL391650.1	6.27503	1.92333	0.918304	2.09444	0.0362207	1	AL391650.1
AL391987.2	57.7234	-0.183479	0.289843	-0.633028	0.526715	1	AL391987.2
AL441992.2	45.9255	-0.0311013	0.51014	-0.0609661	0.951386	1	AL441992.2
AL442003.2	21.0363	0.295505	1.09389	0.270142	0.787051	1	AL442003.2
AL445423.2	4.46438	2.58199	5.04586	0.511705	0.608858	1	AL445423.2
AL445685.3	190.039	0.582308	0.29246	1.99107	0.0464735	1	AL445685.3
AL449283.1	12.995	0.0463463	0.677842	0.0683734	0.945488	1	AL449283.1
AL450405.1	7.19326	-1.45873	1.02116	-1.42851	0.153146	1	AL450405.1
AL512590.2	65.1324	0.249253	0.252967	0.985321	0.324466	1	AL512590.2
AL513165.2	59.2803	1.83822	0.644955	2.85015	0.00436986	0.971067	AL513165.2
AL513477.1	49.0386	0.160406	0.618326	0.25942	0.795311	1	AL513477.1
AL589666.1	19.7193	1.16255	0.801639	1.45021	0.146999	1	AL589666.1
AL589743.1	28.4881	-0.202011	0.535861	-0.376984	0.706186	1	AL589743.1
AL589843.2	16.1651	0.322145	0.554595	0.580865	0.561331	1	AL589843.2
AL589987.1	8.81213	0.135532	0.728799	0.185967	0.852471	1	AL589987.1
AL589993.1	33.1587	0.497574	0.358371	1.38843	0.165005	1	AL589993.1
AL590065.1	36.4193	0.200714	0.409947	0.489611	0.624409	1	AL590065.1
AL590132.1	9.768	-0.561095	0.71909	-0.780285	0.435223	1	AL590132.1
AL590139.1	6.29685	1.516	1.14197	1.32753	0.184334	1	AL590139.1
AL590327.1	11.4525	0.10943	0.783122	0.139736	0.888868	1	AL590327.1
AL590399.4	20.5205	0.550788	0.508653	1.08284	0.278881	1	AL590399.4
AL590682.1	18.6223	0.81632	0.689221	1.18441	0.236251	1	AL590682.1
AL591135.1	10.2974	-0.154282	0.936574	-0.16473	0.869157	1	AL591135.1
AL591499.1	17.4653	-0.0918777	0.592355	-0.155106	0.876738	1	AL591499.1
AL591806.3	38.3598	-0.774109	0.589371	-1.31345	0.189031	1	AL591806.3
AL591846.1	6.44236	-0.466934	0.876528	-0.532708	0.594236	1	AL591846.1
AL591926.4	18.6277	0.0526675	0.627236	0.0839675	0.933082	1	AL591926.4
AL592293.1	7.22667	-0.185914	0.809996	-0.229524	0.818462	1	AL592293.1
AL603832.3	8.94128	-0.309781	0.708037	-0.437521	0.661733	1	AL603832.3
AL604028.2	17.1251	-0.121357	0.544531	-0.222866	0.82364	1	AL604028.2
AL627309.6	18.9383	0.406224	0.57629	0.704895	0.480876	1	AL627309.6
AL627309.7	16.9668	0.296917	0.695833	0.426708	0.669592	1	AL627309.7
AL627389.1	21.283	0.0814151	0.532746	0.152822	0.878539	1	AL627389.1
AL645929.3	14.2616	0.185098	0.632897	0.292461	0.769934	1	AL645929.3
AL645949.1	10.773	1.01241	0.739906	1.3683	0.171218	1	AL645949.1
AL662899.2	4.09805	-4.84737	5.08458	-0.953347	0.340414	1	AL662899.2
AL669831.1	1863.06	-0.0317925	0.136774	-0.232445	0.816193	1	AL669831.1
AL669831.3	73.3433	-0.500655	0.345762	-1.44798	0.147624	1	AL669831.3
AL669831.4	19.4907	-1.25504	0.843262	-1.48831	0.136669	1	AL669831.4
AL669942.1	43.4025	0.29535	0.464197	0.636261	0.524607	1	AL669942.1
AL731892.1	6.15879	-1.06742	1.12065	-0.952501	0.340843	1	AL731892.1
AL732372.2	1863.77	0.0546361	0.10972	0.49796	0.618512	1	AL732372.2
AL732372.3	131.033	0.265313	0.323295	0.820654	0.411843	1	AL732372.3
AL773545.3	21.4843	0.211327	0.585576	0.360887	0.718184	1	AL773545.3
AL807752.1	11.6457	1.09493	0.856757	1.27799	0.201252	1	AL807752.1
AL807752.6	10.6766	-0.893012	0.626816	-1.42468	0.15425	1	AL807752.6
AL928711.1	13.7183	0.541217	0.60786	0.890365	0.37327	1	AL928711.1
ALAD	759.929	0.0665593	0.125871	0.528791	0.59695	1	ALAD
ALAS1	724.477	0.0213715	0.113725	0.187923	0.850937	1	ALAS1
ALB	10.7955	-0.617213	0.821907	-0.750952	0.452682	1	ALB
ALCAM	6804.27	-0.288358	0.185377	-1.55552	0.119822	1	ALCAM
ALDH16A1	278.188	-0.249643	0.254535	-0.98078	0.326701	1	ALDH16A1
ALDH18A1	1198.66	-0.0715376	0.111815	-0.639784	0.522313	1	ALDH18A1
ALDH1A2	12.4746	-0.636069	0.7157	-0.888736	0.374145	1	ALDH1A2
ALDH1A3	28.3998	0.691062	0.495232	1.39543	0.162886	1	ALDH1A3
ALDH1B1	542.72	-0.00304043	0.144254	-0.0210769	0.983184	1	ALDH1B1
ALDH1L1	16.3203	-0.724473	0.645167	-1.12292	0.26147	1	ALDH1L1
ALDH1L2	1420.51	0.152285	0.17519	0.869258	0.384706	1	ALDH1L2
ALDH2	1083.56	-0.0781468	0.114401	-0.683096	0.494546	1	ALDH2
ALDH3A2	1396.14	-0.0748475	0.101133	-0.74009	0.459246	1	ALDH3A2
ALDH3B1	16.5425	0.417392	0.783941	0.532429	0.594429	1	ALDH3B1
ALDH4A1	606.177	0.0298942	0.142296	0.210084	0.833602	1	ALDH4A1
ALDH5A1	412.385	-0.536642	0.140464	-3.82051	0.000133176	0.277313	ALDH5A1
ALDH6A1	519.915	0.135431	0.175516	0.771616	0.440342	1	ALDH6A1
ALDH7A1	2338.42	0.0211136	0.107766	0.195921	0.844672	1	ALDH7A1
ALDH8A1	91.7823	-0.416915	0.457341	-0.911607	0.361976	1	ALDH8A1
ALDH9A1	617.461	-0.149312	0.120427	-1.23986	0.215029	1	ALDH9A1
ALDOA	2763.23	-0.0663544	0.106929	-0.620544	0.534899	1	ALDOA
ALDOC	190.99	-0.242629	0.204101	-1.18877	0.234531	1	ALDOC
ALG1	281.94	-0.0811587	0.189867	-0.42745	0.669052	1	ALG1
ALG10	167.628	-0.0136994	0.232882	-0.0588257	0.953091	1	ALG10
ALG10B	620.588	0.0110393	0.12603	0.0875923	0.930201	1	ALG10B
ALG11	1424.54	-0.0807425	0.146644	-0.5506	0.581908	1	ALG11
ALG12	271.634	-0.259427	0.227613	-1.13977	0.254381	1	ALG12
ALG13	1242.88	0.143703	0.124784	1.15161	0.24948	1	ALG13
ALG14	172.108	-0.179648	0.376392	-0.477288	0.633157	1	ALG14
ALG1L2	20.2515	-0.133093	0.56161	-0.236986	0.812668	1	ALG1L2
ALG2	380.744	-0.0331792	0.124498	-0.266504	0.789851	1	ALG2
ALG3	217.52	0.104605	0.175195	0.597079	0.550455	1	ALG3
ALG5	365.578	0.0711976	0.138587	0.513738	0.607435	1	ALG5
ALG6	316.187	-0.0325847	0.133622	-0.243856	0.807342	1	ALG6
ALG8	473.926	0.0366128	0.162813	0.224875	0.822076	1	ALG8
ALG9	1101.12	-0.0225333	0.13186	-0.170888	0.864312	1	ALG9
ALK	349.721	-0.236808	0.397011	-0.596477	0.550857	1	ALK
ALKBH1	259.52	0.0641662	0.143769	0.446315	0.655369	1	ALKBH1
ALKBH2	89.5239	0.247589	0.271781	0.910987	0.362302	1	ALKBH2
ALKBH3	255.167	-0.303667	0.16906	-1.79621	0.0724606	1	ALKBH3
ALKBH4	148.651	0.0898642	0.208558	0.430883	0.666554	1	ALKBH4
ALKBH5	968.429	-0.167581	0.0924485	-1.81269	0.069879	1	ALKBH5
ALKBH6	291.108	-0.00218962	0.178742	-0.0122502	0.990226	1	ALKBH6
ALKBH7	187.695	-0.133842	0.187139	-0.715202	0.474484	1	ALKBH7
ALKBH8	212.967	-0.0302899	0.196684	-0.154003	0.877608	1	ALKBH8
ALMS1	2131.32	0.0633548	0.118656	0.533937	0.593385	1	ALMS1
ALMS1P1	50.717	0.466708	0.397982	1.17269	0.240922	1	ALMS1P1
ALOX12P2	46.1104	0.718859	0.49035	1.46601	0.142645	1	ALOX12P2
ALOX15	8.50382	-0.817892	0.799632	-1.02284	0.306386	1	ALOX15
ALOX15P1	17.2084	0.503774	0.725058	0.694805	0.487177	1	ALOX15P1
ALPK1	41.8588	0.401385	0.471756	0.850832	0.394863	1	ALPK1
ALPK2	50.1229	-0.0871544	0.600528	-0.14513	0.884609	1	ALPK2
ALPK3	236.929	0.3007	0.298061	1.00885	0.313045	1	ALPK3
ALPL	223.243	-0.147561	0.403713	-0.365511	0.71473	1	ALPL
ALS2	1663.02	0.034326	0.126542	0.271262	0.78619	1	ALS2
ALS2CL	47.6463	0.204191	0.390061	0.523485	0.600637	1	ALS2CL
ALS2CR12	63.8012	0.437484	0.406025	1.07748	0.281265	1	ALS2CR12
ALX1	81.1006	0.315114	0.243035	1.29658	0.194776	1	ALX1
ALYREF	456.446	0.00607457	0.13525	0.0449138	0.964176	1	ALYREF
AMACR	186.419	-0.142175	0.189666	-0.749607	0.453492	1	AMACR
AMBRA1	1018.83	-0.136161	0.0887148	-1.53482	0.124828	1	AMBRA1
AMD1	848	-0.0188192	0.129877	-0.144901	0.884789	1	AMD1
AMD1P3	10.693	0.113411	0.734819	0.154339	0.877342	1	AMD1P3
AMDHD1	11.6548	0.452289	0.815794	0.554415	0.579295	1	AMDHD1
AMDHD2	250.875	-0.219797	0.206137	-1.06627	0.286301	1	AMDHD2
AMER1	728.326	-0.0455562	0.101958	-0.446815	0.655008	1	AMER1
AMER2	361.266	-0.216126	0.232808	-0.928346	0.353228	1	AMER2
AMER3	504.899	-0.0991906	0.121931	-0.813499	0.415932	1	AMER3
AMFR	1231.74	-0.192001	0.150621	-1.27472	0.202407	1	AMFR
AMH	512.173	0.0242435	0.135461	0.17897	0.857961	1	AMH
AMIGO1	481.772	0.0576276	0.256401	0.224756	0.822169	1	AMIGO1
AMIGO2	109.304	-0.349337	0.346008	-1.00962	0.312677	1	AMIGO2
AMMECR1	306.773	0.179162	0.247857	0.722842	0.469777	1	AMMECR1
AMMECR1L	1047.91	-0.0184819	0.0737715	-0.250528	0.802179	1	AMMECR1L
AMN	14.5599	0.559636	0.784514	0.713354	0.475626	1	AMN
AMN1	249.165	0.0106011	0.16233	0.0653062	0.94793	1	AMN1
AMOT	4476.36	0.170585	0.239467	0.71235	0.476248	1	AMOT
AMOTL1	1599	0.102258	0.190892	0.535686	0.592175	1	AMOTL1
AMOTL2	862.768	-0.323839	0.301404	-1.07443	0.282629	1	AMOTL2
AMPD2	153.859	0.0371266	0.310433	0.119596	0.904803	1	AMPD2
AMPD3	16.4165	-1.19765	0.624335	-1.91829	0.0550745	1	AMPD3
AMPH	830.947	-0.178021	0.230135	-0.773551	0.439196	1	AMPH
AMT	231.11	-0.0551567	0.165463	-0.333349	0.738871	1	AMT
AMY2B	434.475	0.086308	0.218502	0.395	0.692843	1	AMY2B
AMZ1	8.37422	0.944745	0.997137	0.947457	0.343406	1	AMZ1
AMZ2	1177.92	-0.0184637	0.111252	-0.165964	0.868185	1	AMZ2
AMZ2P1	250.345	-0.19428	0.17861	-1.08773	0.276714	1	AMZ2P1
ANAPC1	1280.77	0.199109	0.0990169	2.01085	0.0443409	1	ANAPC1
ANAPC10	128.955	0.000736713	0.230086	0.0032019	0.997445	1	ANAPC10
ANAPC11	317.215	-0.219372	0.13672	-1.60453	0.108596	1	ANAPC11
ANAPC13	1266.88	-0.126704	0.106655	-1.18797	0.234844	1	ANAPC13
ANAPC15	260.121	-0.192644	0.194811	-0.988879	0.322722	1	ANAPC15
ANAPC16	896.995	-0.266034	0.117547	-2.26321	0.0236227	1	ANAPC16
ANAPC2	427.078	0.0504961	0.177341	0.284739	0.775844	1	ANAPC2
ANAPC4	951.571	0.169061	0.111055	1.52232	0.127929	1	ANAPC4
ANAPC5	1945.41	-0.110586	0.0955824	-1.15697	0.247283	1	ANAPC5
ANAPC7	1281.21	0.0856778	0.111678	0.767184	0.442972	1	ANAPC7
ANG	7.95639	-0.0682601	1.12308	-0.0607793	0.951535	1	ANG
ANGEL1	537.025	0.023394	0.166218	0.140743	0.888073	1	ANGEL1
ANGEL2	762.42	0.104756	0.161309	0.64941	0.516073	1	ANGEL2
ANGPT2	42.6039	0.119865	0.362499	0.330662	0.7409	1	ANGPT2
ANGPT4	17.342	0.0893454	0.615116	0.14525	0.884514	1	ANGPT4
ANGPTL2	219.64	0.4745	0.363759	1.30443	0.192086	1	ANGPTL2
ANK1	1704.83	0.318224	0.430969	0.738392	0.460277	1	ANK1
ANK2	28364.1	-0.0432834	0.115829	-0.373683	0.708641	1	ANK2
ANK3	4576.86	-0.0519879	0.14041	-0.370258	0.71119	1	ANK3
ANKAR	67.4148	-0.0185782	0.29164	-0.0637025	0.949207	1	ANKAR
ANKDD1A	128.509	0.346284	0.276177	1.25385	0.209897	1	ANKDD1A
ANKDD1B	12.5024	0.389211	0.705698	0.551527	0.581273	1	ANKDD1B
ANKEF1	312.592	0.151827	0.206732	0.734415	0.462696	1	ANKEF1
ANKFN1	40.633	0.508523	0.517879	0.981936	0.326131	1	ANKFN1
ANKFY1	3535.01	0.0559873	0.101374	0.552282	0.580755	1	ANKFY1
ANKH	435.752	-0.101452	0.173084	-0.586143	0.557779	1	ANKH
ANKHD1	2817.99	0.0743305	0.0940266	0.790526	0.42922	1	ANKHD1
ANKHD1-EIF4EBP3	1295.11	0.011174	0.131127	0.0852151	0.93209	1	ANKHD1-EIF4EBP3
ANKIB1	2331.31	0.107037	0.113834	0.94029	0.347069	1	ANKIB1
ANKLE1	143.016	0.222324	0.235391	0.944489	0.34492	1	ANKLE1
ANKLE2	2000.35	-0.0126645	0.0799346	-0.158436	0.874114	1	ANKLE2
ANKMY1	147.27	-0.216345	0.245119	-0.882614	0.377445	1	ANKMY1
ANKMY2	841.56	-0.178317	0.114165	-1.56192	0.118307	1	ANKMY2
ANKRA2	492.588	0.13071	0.15466	0.845145	0.39803	1	ANKRA2
ANKRD1	533.415	-0.162394	0.948664	-0.171182	0.86408	1	ANKRD1
ANKRD10	2421.72	-0.0742351	0.145088	-0.511656	0.608892	1	ANKRD10
ANKRD11	5811.35	0.0125231	0.103714	0.120747	0.903892	1	ANKRD11
ANKRD12	2943	-0.00782797	0.149898	-0.0522221	0.958352	1	ANKRD12
ANKRD13A	2288.27	-0.100555	0.187002	-0.537723	0.590769	1	ANKRD13A
ANKRD13B	1009.05	0.195345	0.110449	1.76865	0.076952	1	ANKRD13B
ANKRD13C	1011.19	0.118309	0.11059	1.06979	0.284712	1	ANKRD13C
ANKRD13D	568.421	0.129549	0.151382	0.855773	0.392123	1	ANKRD13D
ANKRD16	102.229	-0.0421554	0.292561	-0.144091	0.885429	1	ANKRD16
ANKRD17	5095.04	0.0125185	0.0762909	0.164089	0.869661	1	ANKRD17
ANKRD18A	206.906	0.227346	0.329928	0.689077	0.490775	1	ANKRD18A
ANKRD18B	123.659	-0.456032	0.416466	-1.09501	0.273514	1	ANKRD18B
ANKRD18CP	34.6855	0.0225333	0.395668	0.05695	0.954585	1	ANKRD18CP
ANKRD19P	107.283	0.405766	0.378991	1.07065	0.284328	1	ANKRD19P
ANKRD20A19P	34.5282	-0.133596	0.524355	-0.254782	0.798892	1	ANKRD20A19P
ANKRD20A3	11.4956	0.140289	0.936582	0.149788	0.880932	1	ANKRD20A3
ANKRD20A5P	44.6022	0.1836	0.406121	0.452082	0.65121	1	ANKRD20A5P
ANKRD23	98.08	-0.116878	0.257364	-0.454135	0.649732	1	ANKRD23
ANKRD24	99.3628	-0.178597	0.427226	-0.418039	0.675919	1	ANKRD24
ANKRD26	907.475	0.165011	0.166433	0.99146	0.321461	1	ANKRD26
ANKRD27	415.668	0.348235	0.15407	2.26024	0.0238064	1	ANKRD27
ANKRD28	1434.8	-0.0507666	0.15862	-0.320053	0.748928	1	ANKRD28
ANKRD29	8.66618	0.706772	1.08513	0.651323	0.514838	1	ANKRD29
ANKRD30B	8.35882	-0.171619	0.814641	-0.210668	0.833146	1	ANKRD30B
ANKRD30BL	113.468	-0.0499684	0.502451	-0.0994494	0.920781	1	ANKRD30BL
ANKRD31	40.5027	0.481958	0.375996	1.28182	0.199907	1	ANKRD31
ANKRD33B	358.136	0.0933321	0.189505	0.492506	0.622362	1	ANKRD33B
ANKRD34A	16.2253	0.155365	0.663616	0.23412	0.814892	1	ANKRD34A
ANKRD35	34.2395	-0.302487	0.381322	-0.793259	0.427627	1	ANKRD35
ANKRD36	1458.05	0.233222	0.139579	1.67089	0.0947424	1	ANKRD36
ANKRD36B	932.816	0.173873	0.132432	1.31292	0.189209	1	ANKRD36B
ANKRD36BP2	49.2039	0.257359	0.341177	0.754327	0.450653	1	ANKRD36BP2
ANKRD36C	832.255	-0.0675548	0.142763	-0.473196	0.636074	1	ANKRD36C
ANKRD37	34.0373	0.133205	0.389428	0.342054	0.73231	1	ANKRD37
ANKRD39	188.368	0.358288	0.206323	1.73654	0.0824688	1	ANKRD39
ANKRD40	1259.7	0.116526	0.093739	1.24309	0.213833	1	ANKRD40
ANKRD42	146.402	0.025531	0.246861	0.103423	0.917628	1	ANKRD42
ANKRD44	328.818	0.681869	0.243471	2.80062	0.00510047	1	ANKRD44
ANKRD45	22.5096	0.336776	0.49861	0.67543	0.499403	1	ANKRD45
ANKRD46	1047.05	-0.124105	0.119135	-1.04171	0.297545	1	ANKRD46
ANKRD49	257.241	-0.0116337	0.158473	-0.0734112	0.941479	1	ANKRD49
ANKRD50	2707.18	0.0969831	0.173321	0.559557	0.575782	1	ANKRD50
ANKRD52	2346.81	-0.0209864	0.0597991	-0.350949	0.725627	1	ANKRD52
ANKRD53	34.3348	0.89921	0.644144	1.39598	0.162722	1	ANKRD53
ANKRD54	361.011	-0.0483579	0.201976	-0.239424	0.810777	1	ANKRD54
ANKRD6	937.191	0.0311848	0.176172	0.177014	0.859498	1	ANKRD6
ANKRD65	80.5198	0.0313588	0.247178	0.126868	0.899045	1	ANKRD65
ANKRD9	84.3077	0.528166	0.343436	1.53789	0.124076	1	ANKRD9
ANKS1A	1364.32	-0.0891112	0.11012	-0.809216	0.418391	1	ANKS1A
ANKS1B	332.935	-0.186476	0.251983	-0.740037	0.459278	1	ANKS1B
ANKS3	346.357	0.0441766	0.19649	0.224829	0.822113	1	ANKS3
ANKS6	500.855	0.254671	0.185666	1.37167	0.170167	1	ANKS6
ANKZF1	1005.52	0.120511	0.134837	0.893754	0.371453	1	ANKZF1
ANLN	1414.62	-0.0633849	0.235222	-0.269468	0.787569	1	ANLN
ANO10	854.201	-0.0100151	0.116407	-0.0860359	0.931438	1	ANO10
ANO2	35.5944	-0.139248	0.566429	-0.245834	0.805811	1	ANO2
ANO3	581.622	-0.114683	0.244006	-0.470002	0.638354	1	ANO3
ANO4	657.026	0.0769598	0.12934	0.595018	0.551832	1	ANO4
ANO5	391.417	0.0485786	0.245779	0.197652	0.843317	1	ANO5
ANO6	1903.37	-0.14642	0.105814	-1.38375	0.166435	1	ANO6
ANO7	12.9473	-0.524248	0.609043	-0.860773	0.389363	1	ANO7
ANO8	1009.7	0.0687507	0.113745	0.604428	0.545559	1	ANO8
ANO9	14.3107	-0.065193	0.861081	-0.0757106	0.939649	1	ANO9
ANOS1	1072.61	0.00767229	0.196618	0.0390213	0.968873	1	ANOS1
ANOS2P	26.7264	0.564116	0.614801	0.917558	0.35885	1	ANOS2P
ANP32A	3674.8	0.0825941	0.10914	0.75677	0.449188	1	ANP32A
ANP32B	2099.27	0.0925779	0.154512	0.599164	0.549064	1	ANP32B
ANP32E	1214.08	0.0833311	0.131676	0.632849	0.526832	1	ANP32E
ANTXR1	753.082	-0.0768358	0.236722	-0.324583	0.745497	1	ANTXR1
ANTXR2	1028.57	0.325501	0.38666	0.84183	0.399883	1	ANTXR2
ANXA1	276.079	-0.292748	0.802582	-0.364757	0.715293	1	ANXA1
ANXA11	195.532	0.476806	0.29851	1.59728	0.110202	1	ANXA11
ANXA13	9.48412	0.088033	0.751442	0.117152	0.90674	1	ANXA13
ANXA2	8922.03	-0.20998	0.140592	-1.49354	0.135296	1	ANXA2
ANXA2R	8.19058	-0.67125	0.924305	-0.726221	0.467703	1	ANXA2R
ANXA3	136.863	-0.151653	0.484987	-0.312696	0.754512	1	ANXA3
ANXA4	121.228	-0.351725	0.277786	-1.26617	0.205451	1	ANXA4
ANXA5	2504.79	0.0335081	0.0906946	0.369461	0.711784	1	ANXA5
ANXA6	1207.46	-0.121183	0.118027	-1.02674	0.304545	1	ANXA6
ANXA7	731.175	-0.0247583	0.122701	-0.201777	0.840091	1	ANXA7
AOC2	100.28	-0.0289671	0.278092	-0.104164	0.917039	1	AOC2
AOC3	47.0583	0.110149	0.469157	0.23478	0.814379	1	AOC3
AOX1	16.9325	0.743156	0.651566	1.14057	0.254049	1	AOX1
AP000295.1	70.3411	-0.759287	0.680975	-1.115	0.26485	1	AP000295.1
AP000311.1	9.12529	0.17508	0.911491	0.192081	0.847679	1	AP000311.1
AP000346.2	68.5692	0.0667941	0.326547	0.204547	0.837926	1	AP000346.2
AP000347.1	767.07	0.104202	0.141349	0.737196	0.461003	1	AP000347.1
AP000356.3	51.1475	0.447612	0.3165	1.41426	0.157287	1	AP000356.3
AP000550.4	13.5298	0.343784	0.693748	0.495546	0.620215	1	AP000550.4
AP000553.5	31.1953	0.346325	0.380456	0.910289	0.36267	1	AP000553.5
AP000580.1	15.5838	0.439824	0.754749	0.582742	0.560067	1	AP000580.1
AP000646.1	38.35	-0.584239	0.602305	-0.970005	0.332044	1	AP000646.1
AP000769.1	31.8344	-0.0138397	0.380724	-0.036351	0.971002	1	AP000769.1
AP000812.5	19.6606	-0.127809	0.573339	-0.222921	0.823597	1	AP000812.5
AP000873.1	7.51557	0.519105	1.03649	0.50083	0.616491	1	AP000873.1
AP000944.2	236.04	0.217584	0.209777	1.03721	0.299637	1	AP000944.2
AP001000.1	11.3903	-0.310558	0.747106	-0.415681	0.677643	1	AP001000.1
AP001267.5	63.4025	-0.0261252	0.422197	-0.0618792	0.950659	1	AP001267.5
AP001273.2	59.8103	-0.321263	1.28151	-0.250691	0.802053	1	AP001273.2
AP001324.1	7.72507	-0.222249	0.74331	-0.298999	0.764941	1	AP001324.1
AP001453.5	20.5498	-0.0265254	0.75844	-0.0349736	0.972101	1	AP001453.5
AP001781.2	5.46204	-6.68093	2.13942	-3.12278	0.00179153	0.745186	AP001781.2
AP001931.1	70.8254	-0.363497	0.488208	-0.744554	0.456541	1	AP001931.1
AP001992.1	30.1225	0.481433	0.512591	0.939214	0.347621	1	AP001992.1
AP002373.1	10.9342	-1.11741	2.52303	-0.442884	0.657849	1	AP002373.1
AP002495.2	31.6551	-0.162931	0.40221	-0.405089	0.685412	1	AP002495.2
AP002748.4	43.8326	2.11152	1.24498	1.69603	0.0898798	1	AP002748.4
AP002956.1	391.93	-0.322173	0.342942	-0.939436	0.347507	1	AP002956.1
AP002981.1	7.54747	0.85198	0.849283	1.00318	0.315776	1	AP002981.1
AP002990.1	158.19	0.320804	0.373985	0.857797	0.391004	1	AP002990.1
AP003108.2	177.282	-0.53023	0.240363	-2.20596	0.0273871	1	AP003108.2
AP003170.1	25.721	0.392434	0.452656	0.866958	0.385965	1	AP003170.1
AP003419.1	38.172	-0.379256	0.498131	-0.761357	0.446444	1	AP003419.1
AP005061.1	15.7758	-1.08353	0.709165	-1.52789	0.126539	1	AP005061.1
AP006222.1	319.532	-0.0159662	0.132137	-0.12083	0.903825	1	AP006222.1
AP1AR	575.626	-0.0648291	0.260631	-0.248739	0.803563	1	AP1AR
AP1B1	1447.94	-0.0386529	0.0937394	-0.412345	0.680087	1	AP1B1
AP1G1	3093.11	0.0307297	0.0970589	0.316609	0.75154	1	AP1G1
AP1G2	925.065	0.153567	0.152528	1.00681	0.314024	1	AP1G2
AP1M1	1156.27	0.118605	0.117223	1.01179	0.311639	1	AP1M1
AP1M2	24.3173	1.31654	0.560854	2.34738	0.018906	1	AP1M2
AP1S1	597.632	-0.0724282	0.11054	-0.655222	0.512325	1	AP1S1
AP1S2	2592.2	-0.0115047	0.100499	-0.114475	0.908861	1	AP1S2
AP1S3	102.795	0.294635	0.23802	1.23786	0.215769	1	AP1S3
AP2A1	1790.29	-0.100147	0.0733497	-1.36534	0.172146	1	AP2A1
AP2A2	2875.16	0.0108497	0.0883745	0.12277	0.902289	1	AP2A2
AP2B1	14934.6	-0.117778	0.0779467	-1.511	0.130787	1	AP2B1
AP2M1	3665.81	-0.195364	0.0839119	-2.3282	0.0199013	1	AP2M1
AP2S1	559.841	-0.0959099	0.101141	-0.948282	0.342986	1	AP2S1
AP3B1	1110.51	0.0706524	0.149783	0.471698	0.637142	1	AP3B1
AP3B2	502.762	-0.336257	0.148833	-2.2593	0.0238649	1	AP3B2
AP3D1	3217.83	0.08175	0.0690323	1.18423	0.236322	1	AP3D1
AP3M1	2911.19	-0.014928	0.0665126	-0.224439	0.822415	1	AP3M1
AP3M2	620.732	-0.161168	0.141375	-1.14001	0.254284	1	AP3M2
AP3S1	1386.54	-0.0781657	0.0994566	-0.785927	0.43191	1	AP3S1
AP3S2	1290.1	-0.0189057	0.107896	-0.175222	0.860905	1	AP3S2
AP4B1	746.179	0.162162	0.15627	1.0377	0.29941	1	AP4B1
AP4E1	660.33	0.240141	0.141095	1.70198	0.0887585	1	AP4E1
AP4M1	297.152	0.0241786	0.176606	0.136907	0.891105	1	AP4M1
AP4S1	266.534	0.195387	0.164081	1.1908	0.233734	1	AP4S1
AP5B1	118.292	-0.275307	0.299551	-0.919064	0.358062	1	AP5B1
AP5M1	2086.83	-0.0647336	0.10769	-0.601111	0.547766	1	AP5M1
AP5S1	148.213	-0.150803	0.207603	-0.726404	0.467591	1	AP5S1
AP5Z1	379.604	-0.12414	0.173569	-0.715218	0.474474	1	AP5Z1
APAF1	1577.91	0.153863	0.0922294	1.66827	0.0952623	1	APAF1
APBA1	541.384	0.008915	0.24905	0.0357961	0.971445	1	APBA1
APBA2	226.859	0.178934	0.287568	0.622232	0.533789	1	APBA2
APBA3	148.777	0.120548	0.300892	0.400637	0.688687	1	APBA3
APBB1	1896.46	-0.155506	0.126927	-1.22516	0.220514	1	APBB1
APBB2	1448.74	0.0763592	0.196366	0.388861	0.697379	1	APBB2
APBB3	984.861	-0.000620459	0.114965	-0.00539695	0.995694	1	APBB3
APC	6914.68	0.00418228	0.116814	0.0358029	0.97144	1	APC
APC2	2389.96	-0.117408	0.108611	-1.081	0.279696	1	APC2
APCDD1	953.653	0.230416	0.223315	1.0318	0.302166	1	APCDD1
APEH	793.341	-0.216988	0.0980472	-2.2131	0.0268906	1	APEH
APELA	159.043	-0.0568671	0.470537	-0.120856	0.903805	1	APELA
APEX1	2334.94	0.0530921	0.138971	0.382036	0.702435	1	APEX1
APEX2	150.907	-0.0578913	0.314762	-0.183921	0.854076	1	APEX2
APH1A	880.267	-0.197273	0.0997416	-1.97784	0.0479466	1	APH1A
APH1B	355.031	-0.207327	0.166614	-1.24435	0.21337	1	APH1B
API5	3834.18	0.0940131	0.0827289	1.1364	0.255789	1	API5
APIP	233.049	0.0710264	0.176535	0.402337	0.687436	1	APIP
APLF	81.9523	0.0395687	0.255136	0.155089	0.876751	1	APLF
APLNR	16.319	1.02344	0.669668	1.52828	0.126443	1	APLNR
APLP1	8411.36	-0.053742	0.117874	-0.455928	0.648441	1	APLP1
APLP2	7928.08	-0.0188519	0.103545	-0.182064	0.855532	1	APLP2
APMAP	3003.31	0.0604311	0.157154	0.384534	0.700583	1	APMAP
APOB	10.0029	-0.193995	0.725188	-0.26751	0.789077	1	APOB
APOBEC2	14.1492	-0.167429	0.555576	-0.301362	0.763138	1	APOBEC2
APOBEC3C	109.794	0.00182223	0.278832	0.00653521	0.994786	1	APOBEC3C
APOBEC3D	10.9539	0.928687	0.72423	1.28231	0.199734	1	APOBEC3D
APOBEC3F	83.2658	-0.304172	0.281364	-1.08106	0.279671	1	APOBEC3F
APOBEC3G	41.387	-0.131546	0.424585	-0.309822	0.756697	1	APOBEC3G
APOC1	13.9745	0.680025	0.663608	1.02474	0.305486	1	APOC1
APOD	7.4935	-0.041608	0.877525	-0.0474152	0.962182	1	APOD
APOE	278.141	-0.0911364	0.425678	-0.214097	0.830471	1	APOE
APOL2	9.886	-0.830025	0.941922	-0.881203	0.378208	1	APOL2
APOL4	83.8788	0.585464	0.381193	1.53587	0.12457	1	APOL4
APOL6	87.3159	0.357679	0.324721	1.1015	0.270681	1	APOL6
APOLD1	42.8077	0.206921	0.512468	0.403774	0.686379	1	APOLD1
APOO	489.782	-0.0461767	0.131394	-0.351438	0.72526	1	APOO
APOOL	787.499	0.000867482	0.148929	0.0058248	0.995353	1	APOOL
APOPT1	478.107	-0.0952073	0.140024	-0.679935	0.496545	1	APOPT1
APP	19989.4	0.117918	0.0873124	1.35053	0.176847	1	APP
APPBP2	1946.46	-0.0210258	0.0848503	-0.247799	0.80429	1	APPBP2
APPL1	1027.53	0.0813175	0.149307	0.544634	0.586006	1	APPL1
APPL2	961.788	0.0883754	0.125302	0.7053	0.480624	1	APPL2
APRT	187.124	-0.0239483	0.184564	-0.129756	0.896759	1	APRT
APTX	570.772	0.055183	0.127531	0.432701	0.665232	1	APTX
AQP11	38.326	-0.0833266	0.381792	-0.218252	0.827233	1	AQP11
AQP3	17.2261	-0.16376	0.549207	-0.298176	0.765569	1	AQP3
AQP6	15.9761	0.187822	0.671327	0.279777	0.779648	1	AQP6
AQP7	16.223	0.261216	0.757322	0.344921	0.730154	1	AQP7
AQR	2096.21	0.185067	0.110137	1.68033	0.0928931	1	AQR
AR	9.67069	2.20945	1.13774	1.94196	0.0521419	1	AR
ARAF	333.757	-0.0809401	0.185613	-0.436069	0.662787	1	ARAF
ARAP1	187.759	0.0952154	0.27415	0.347312	0.728357	1	ARAP1
ARAP2	14.2792	0.399332	1.00423	0.397649	0.690889	1	ARAP2
ARAP3	132.406	0.0785047	0.239031	0.328428	0.742588	1	ARAP3
ARC	47.803	-0.237661	0.366218	-0.648962	0.516363	1	ARC
ARCN1	4246.64	-0.0427643	0.117384	-0.364312	0.715625	1	ARCN1
AREL1	1947.47	-0.0269862	0.122273	-0.220704	0.825323	1	AREL1
ARF1	3273.68	-0.13973	0.0632018	-2.21086	0.0270456	1	ARF1
ARF3	4216.05	-0.0232732	0.0975706	-0.238527	0.811472	1	ARF3
ARF4	2642.14	-0.110728	0.0782236	-1.41553	0.156914	1	ARF4
ARF5	1085.71	0.036656	0.0981511	0.373465	0.708802	1	ARF5
ARF6	1275.98	-0.0187837	0.0986384	-0.19043	0.848972	1	ARF6
ARFGAP1	909.211	-0.0640909	0.116046	-0.552287	0.580752	1	ARFGAP1
ARFGAP2	1275.65	-0.0337153	0.123081	-0.273928	0.78414	1	ARFGAP2
ARFGAP3	640.585	-0.00825222	0.11808	-0.0698867	0.944284	1	ARFGAP3
ARFGEF1	3704.98	-0.082197	0.100527	-0.817662	0.41355	1	ARFGEF1
ARFGEF2	1585.6	0.0619264	0.150204	0.412282	0.680133	1	ARFGEF2
ARFGEF3	1848.12	0.014431	0.150657	0.0957871	0.92369	1	ARFGEF3
ARFIP1	496.521	-0.0745652	0.135334	-0.550974	0.581652	1	ARFIP1
ARFIP2	512.362	-0.0110345	0.118385	-0.0932084	0.925738	1	ARFIP2
ARFRP1	269.97	-0.0268258	0.145691	-0.184128	0.853913	1	ARFRP1
ARG2	941.323	-0.113713	0.179647	-0.632981	0.526746	1	ARG2
ARGFX	35.909	0.37322	0.449145	0.830957	0.405998	1	ARGFX
ARGLU1	6419.04	0.324405	0.161627	2.00713	0.0447362	1	ARGLU1
ARHGAP1	742.611	-0.0992653	0.136584	-0.726771	0.467366	1	ARHGAP1
ARHGAP10	248.467	0.0813328	0.300784	0.270402	0.786851	1	ARHGAP10
ARHGAP11A	479.78	0.440787	0.159836	2.75775	0.00582003	1	ARHGAP11A
ARHGAP11B	19.9349	-1.23992	0.743558	-1.66755	0.0954049	1	ARHGAP11B
ARHGAP12	1193.25	0.165203	0.134886	1.22476	0.220665	1	ARHGAP12
ARHGAP15	43.061	0.301623	0.444747	0.67819	0.497651	1	ARHGAP15
ARHGAP17	1735.97	0.119341	0.118719	1.00525	0.314778	1	ARHGAP17
ARHGAP18	106.529	-0.534595	0.36116	-1.48022	0.138816	1	ARHGAP18
ARHGAP19	638.457	0.0207206	0.158926	0.130379	0.896266	1	ARHGAP19
ARHGAP19-SLIT1	14.02	0.605408	1.17667	0.514509	0.606896	1	ARHGAP19-SLIT1
ARHGAP21	7028.61	-0.0188082	0.0811611	-0.231739	0.816741	1	ARHGAP21
ARHGAP22	294.225	0.0394549	0.229884	0.171629	0.863729	1	ARHGAP22
ARHGAP23	331.732	-0.0748112	0.272556	-0.27448	0.783715	1	ARHGAP23
ARHGAP24	7.20434	-0.176757	0.846109	-0.208906	0.834522	1	ARHGAP24
ARHGAP25	12.0797	-0.368174	0.775729	-0.474617	0.63506	1	ARHGAP25
ARHGAP26	648.141	-0.044586	0.176341	-0.252839	0.800392	1	ARHGAP26
ARHGAP27	31.3699	1.03236	0.541995	1.90474	0.0568134	1	ARHGAP27
ARHGAP28	803.993	0.216674	0.428088	0.506143	0.612756	1	ARHGAP28
ARHGAP29	181.378	0.1393	0.266659	0.522391	0.601398	1	ARHGAP29
ARHGAP31	17.3598	-0.548771	1.02136	-0.537294	0.591065	1	ARHGAP31
ARHGAP32	1914.56	-0.00701024	0.128668	-0.0544833	0.95655	1	ARHGAP32
ARHGAP33	1216.37	0.164295	0.149432	1.09947	0.271564	1	ARHGAP33
ARHGAP35	4708.2	-0.0937029	0.0712905	-1.31438	0.188718	1	ARHGAP35
ARHGAP36	34.8455	0.0162144	0.575597	0.0281696	0.977527	1	ARHGAP36
ARHGAP39	395.644	-0.23312	0.189115	-1.23269	0.21769	1	ARHGAP39
ARHGAP4	82.5769	0.22813	0.339972	0.671025	0.502205	1	ARHGAP4
ARHGAP42	954.401	0.0883373	0.230626	0.383033	0.701695	1	ARHGAP42
ARHGAP42P4	7.08809	1.48604	1.03606	1.43431	0.151483	1	ARHGAP42P4
ARHGAP44	363.257	0.0131067	0.143456	0.0913641	0.927203	1	ARHGAP44
ARHGAP45	160.588	0.631364	0.389991	1.61892	0.105465	1	ARHGAP45
ARHGAP5	2408.8	0.0304918	0.100685	0.302843	0.762009	1	ARHGAP5
ARHGAP6	100.827	0.62828	0.57875	1.08558	0.277664	1	ARHGAP6
ARHGAP8	19.8173	-0.373803	0.597737	-0.625365	0.531732	1	ARHGAP8
ARHGAP9	141.25	0.566801	0.476371	1.18983	0.234113	1	ARHGAP9
ARHGDIA	3211.59	-0.0570524	0.0834858	-0.683378	0.494368	1	ARHGDIA
ARHGDIB	14.8279	-0.0797736	0.597878	-0.133428	0.893855	1	ARHGDIB
ARHGDIG	106.299	0.0394871	0.247165	0.15976	0.87307	1	ARHGDIG
ARHGEF1	649.786	0.328419	0.127985	2.56607	0.0102859	1	ARHGEF1
ARHGEF10	189.079	0.107791	0.25406	0.424276	0.671364	1	ARHGEF10
ARHGEF10L	1322.07	0.192971	0.126196	1.52914	0.12623	1	ARHGEF10L
ARHGEF11	1905.73	0.0426643	0.121634	0.35076	0.725768	1	ARHGEF11
ARHGEF12	3400.68	0.0595528	0.0609303	0.977392	0.328375	1	ARHGEF12
ARHGEF15	13.9418	0.0549518	0.766854	0.0716588	0.942873	1	ARHGEF15
ARHGEF16	17.3808	0.83839	0.591717	1.41688	0.156519	1	ARHGEF16
ARHGEF17	388.692	0.361589	0.186398	1.93988	0.0523943	1	ARHGEF17
ARHGEF18	755.757	-0.254127	0.18304	-1.38837	0.165025	1	ARHGEF18
ARHGEF19	52.0416	0.174134	0.399763	0.435592	0.663133	1	ARHGEF19
ARHGEF2	1690.49	-0.0109357	0.258279	-0.0423407	0.966227	1	ARHGEF2
ARHGEF25	953.722	0.138426	0.100506	1.37729	0.168422	1	ARHGEF25
ARHGEF26	458.33	0.110139	0.18972	0.580536	0.561553	1	ARHGEF26
ARHGEF28	7.45986	0.698289	1.04528	0.668042	0.504107	1	ARHGEF28
ARHGEF3	322.527	0.167634	0.147142	1.13927	0.254591	1	ARHGEF3
ARHGEF33	32.609	0.170725	0.455983	0.374412	0.708098	1	ARHGEF33
ARHGEF34P	7.05945	-1.94152	1.62271	-1.19647	0.231514	1	ARHGEF34P
ARHGEF35	8.61177	1.9908	1.04312	1.90851	0.0563248	1	ARHGEF35
ARHGEF37	13.9962	-0.154156	0.709572	-0.217253	0.828011	1	ARHGEF37
ARHGEF39	93.3571	0.319784	0.256623	1.24612	0.21272	1	ARHGEF39
ARHGEF4	118.453	0.377163	0.28096	1.34241	0.179463	1	ARHGEF4
ARHGEF40	737.026	-0.0270759	0.158429	-0.170902	0.864301	1	ARHGEF40
ARHGEF5	11.3059	2.0651	1.07345	1.92381	0.054379	1	ARHGEF5
ARHGEF6	209.945	0.272566	0.411311	0.662677	0.507538	1	ARHGEF6
ARHGEF7	2745.09	0.0804329	0.0891031	0.902695	0.366688	1	ARHGEF7
ARHGEF9	3460.52	-0.0803043	0.168327	-0.477074	0.633309	1	ARHGEF9
ARID1A	6971.84	0.0478962	0.0809414	0.591739	0.554025	1	ARID1A
ARID1B	3773.73	-0.0334548	0.0647692	-0.516523	0.605489	1	ARID1B
ARID2	1473.81	0.00728657	0.129431	0.0562968	0.955105	1	ARID2
ARID3A	3012.39	0.221595	0.15361	1.44258	0.14914	1	ARID3A
ARID3B	3016.43	-0.0865745	0.076247	-1.13545	0.256188	1	ARID3B
ARID4A	797.517	0.0126434	0.180293	0.0701273	0.944092	1	ARID4A
ARID4B	2438.71	0.0944731	0.107913	0.87546	0.381324	1	ARID4B
ARID5A	20.5488	0.617168	0.511849	1.20576	0.227909	1	ARID5A
ARID5B	280.853	0.120957	0.202268	0.598003	0.549838	1	ARID5B
ARIH1	3214.33	0.0391087	0.0956427	0.408904	0.68261	1	ARIH1
ARIH2	1684.13	-0.0144319	0.0922316	-0.156474	0.875659	1	ARIH2
ARIH2OS	25.1182	0.0154491	0.412185	0.0374811	0.970101	1	ARIH2OS
ARL1	647.213	0.0105923	0.115167	0.0919739	0.926719	1	ARL1
ARL10	2110.38	0.114378	0.131929	0.866961	0.385963	1	ARL10
ARL11	10.9914	1.14375	0.653163	1.7511	0.079929	1	ARL11
ARL13B	250.16	0.299259	0.179081	1.67108	0.0947057	1	ARL13B
ARL14EP	521.866	0.190649	0.192805	0.988818	0.322752	1	ARL14EP
ARL15	409.374	0.191733	0.185909	1.03133	0.302388	1	ARL15
ARL16	507.272	-0.0677963	0.107836	-0.628699	0.529546	1	ARL16
ARL17A	398.916	0.631011	0.257701	2.44861	0.0143407	1	ARL17A
ARL17B	38.0712	0.146486	0.401271	0.365055	0.715071	1	ARL17B
ARL2	431.725	-0.282848	0.213075	-1.32746	0.184357	1	ARL2
ARL2BP	961.482	-0.294989	0.101326	-2.91128	0.00359951	0.887967	ARL2BP
ARL3	1121.48	-0.0275109	0.0891055	-0.308745	0.757515	1	ARL3
ARL4A	232.162	-0.218096	0.178098	-1.22458	0.220732	1	ARL4A
ARL4C	1488.51	-0.0596218	0.196716	-0.303085	0.761825	1	ARL4C
ARL4D	895.561	-0.316245	0.249804	-1.26597	0.205524	1	ARL4D
ARL5A	673.674	-0.178651	0.119639	-1.49325	0.135372	1	ARL5A
ARL5B	2340.62	0.0855629	0.151452	0.564952	0.572106	1	ARL5B
ARL6	303.372	0.160867	0.223721	0.719053	0.472108	1	ARL6
ARL6IP1	7126.04	-0.131673	0.0888253	-1.48238	0.138239	1	ARL6IP1
ARL6IP4	768.336	0.0923584	0.120401	0.767089	0.443028	1	ARL6IP4
ARL6IP5	1494.32	-0.0663649	0.0956002	-0.694192	0.487562	1	ARL6IP5
ARL6IP6	301.947	0.092077	0.164525	0.559653	0.575716	1	ARL6IP6
ARL8A	1874.48	-0.123152	0.126885	-0.970574	0.33176	1	ARL8A
ARL8B	1263.32	-0.0751358	0.115704	-0.649376	0.516095	1	ARL8B
ARL9	13.5358	0.041849	0.645912	0.0647907	0.948341	1	ARL9
ARMC1	884.454	-0.0790368	0.115651	-0.68341	0.494348	1	ARMC1
ARMC10	377.036	-0.237299	0.149614	-1.58607	0.112723	1	ARMC10
ARMC12	26.9385	-0.579154	0.455361	-1.27186	0.203423	1	ARMC12
ARMC2	85.8982	-0.0332	0.290371	-0.114337	0.908971	1	ARMC2
ARMC4	30.8753	0.274881	0.551705	0.498239	0.618316	1	ARMC4
ARMC5	198.396	-0.206635	0.246013	-0.839938	0.400943	1	ARMC5
ARMC6	242.032	-0.387119	0.259359	-1.4926	0.135543	1	ARMC6
ARMC7	130.837	0.18181	0.191281	0.950485	0.341866	1	ARMC7
ARMC8	1216.7	0.307591	0.206535	1.48929	0.13641	1	ARMC8
ARMC9	526.113	-0.0559796	0.116697	-0.479702	0.631439	1	ARMC9
ARMCX1	1135.59	-0.0640822	0.13405	-0.478046	0.632618	1	ARMCX1
ARMCX2	1279.11	-0.0726112	0.152037	-0.47759	0.632942	1	ARMCX2
ARMCX3	4344.47	-0.033365	0.106634	-0.312891	0.754363	1	ARMCX3
ARMCX4	897.603	0.0796096	0.125869	0.632477	0.527075	1	ARMCX4
ARMCX5	455.421	-0.142309	0.128566	-1.1069	0.268338	1	ARMCX5
ARMCX5-GPRASP2	30.9333	-2.17368	2.41039	-0.901795	0.367166	1	ARMCX5-GPRASP2
ARMCX6	711.126	-0.117323	0.105815	-1.10876	0.267535	1	ARMCX6
ARMH1	111.934	0.0761153	0.219215	0.347217	0.728428	1	ARMH1
ARMH3	980.58	-0.160583	0.123675	-1.29844	0.194138	1	ARMH3
ARMH4	1431.03	0.0139671	0.129282	0.108036	0.913968	1	ARMH4
ARMT1	590.256	0.0642859	0.191966	0.334881	0.737715	1	ARMT1
ARNT	1074.75	-0.0307022	0.118009	-0.260167	0.794735	1	ARNT
ARNT2	1811.99	-0.00867811	0.0856259	-0.101349	0.919273	1	ARNT2
ARNTL	137.049	-0.186742	0.299169	-0.624203	0.532495	1	ARNTL
ARNTL2	187.598	-0.378763	0.209875	-1.80471	0.07112	1	ARNTL2
ARPC1A	1953.65	-0.0851095	0.0701794	-1.21274	0.225228	1	ARPC1A
ARPC1B	62.0529	0.237017	0.356079	0.665631	0.505647	1	ARPC1B
ARPC2	4456.44	-0.106581	0.0600753	-1.77412	0.0760432	1	ARPC2
ARPC3	2247.04	-0.176427	0.0819694	-2.15235	0.03137	1	ARPC3
ARPC4	1689.44	-0.213902	0.121968	-1.75376	0.0794717	1	ARPC4
ARPC4-TTLL3	197.959	0.282576	0.243622	1.1599	0.246091	1	ARPC4-TTLL3
ARPC5	3642.5	-0.146864	0.095521	-1.53751	0.124169	1	ARPC5
ARPC5L	536.801	0.0587608	0.113116	0.519473	0.603431	1	ARPC5L
ARPIN	601.542	0.141193	0.172321	0.81936	0.412581	1	ARPIN
ARPIN-AP3S2	441.364	-0.158713	0.141963	-1.11799	0.263571	1	ARPIN-AP3S2
ARPP19	5290.49	-0.114166	0.140954	-0.809952	0.417968	1	ARPP19
ARPP21	7.42799	2.04396	1.23902	1.64965	0.0990137	1	ARPP21
ARRB1	1396.92	-0.0888478	0.15672	-0.56692	0.570768	1	ARRB1
ARRB2	1658.03	0.0348994	0.109067	0.319981	0.748983	1	ARRB2
ARRDC1	223.905	0.234318	0.279082	0.839605	0.40113	1	ARRDC1
ARRDC2	16.7029	0.351106	0.750912	0.467573	0.64009	1	ARRDC2
ARRDC3	6461.49	-0.0520531	0.106726	-0.487726	0.625744	1	ARRDC3
ARRDC4	1148.98	0.0738702	0.293749	0.251474	0.801448	1	ARRDC4
ARSA	699.884	-0.0902416	0.143974	-0.626792	0.530796	1	ARSA
ARSB	582.357	0.132139	0.19311	0.684269	0.493805	1	ARSB
ARSD	1417.82	-0.0153251	0.160738	-0.0953418	0.924043	1	ARSD
ARSE	64.2526	0.158018	0.317763	0.497282	0.61899	1	ARSE
ARSF	332.453	-0.085897	0.187033	-0.45926	0.646047	1	ARSF
ARSG	271.57	0.23597	0.27132	0.86971	0.384459	1	ARSG
ARSI	22.005	0.135437	0.534793	0.253252	0.800073	1	ARSI
ARSJ	29.9113	-0.322824	0.882226	-0.36592	0.714425	1	ARSJ
ARSK	180.576	-0.0269643	0.206378	-0.130655	0.896048	1	ARSK
ART5	11.5337	0.408484	0.806849	0.506271	0.612666	1	ART5
ARV1	317.803	0.0626938	0.130305	0.481133	0.630422	1	ARV1
ARVCF	969.424	0.196217	0.129369	1.51672	0.129337	1	ARVCF
ARX	67.586	-0.0287426	1.22085	-0.0235431	0.981217	1	ARX
AS3MT	346.738	0.0484747	0.225333	0.215125	0.82967	1	AS3MT
ASAH1	1251.97	0.154323	0.10854	1.42181	0.155081	1	ASAH1
ASAH2	70.9154	-0.399427	0.341803	-1.16859	0.24257	1	ASAH2
ASAH2B	588.568	-0.233508	0.179274	-1.30253	0.192737	1	ASAH2B
ASAP1	2217.53	-0.221129	0.0920239	-2.40296	0.0162632	1	ASAP1
ASAP2	1421.34	0.0931391	0.114206	0.815534	0.414767	1	ASAP2
ASAP3	280.447	-0.266609	0.198343	-1.34418	0.178889	1	ASAP3
ASB1	1219.52	0.102152	0.139293	0.733362	0.463338	1	ASB1
ASB13	230.303	-0.0282451	0.186151	-0.151732	0.879398	1	ASB13
ASB18	10.481	-0.833836	0.853409	-0.977064	0.328537	1	ASB18
ASB2	60.1942	-0.173954	0.305583	-0.569254	0.569184	1	ASB2
ASB3	727.659	0.109684	0.127053	0.863294	0.387976	1	ASB3
ASB4	15.1813	-0.126799	0.595433	-0.212953	0.831363	1	ASB4
ASB6	575.028	-0.158867	0.107125	-1.483	0.138074	1	ASB6
ASB7	357.325	-0.110591	0.165795	-0.667037	0.504749	1	ASB7
ASB8	607.449	-0.088606	0.123904	-0.715117	0.474537	1	ASB8
ASB9	19.7523	0.158753	0.559012	0.283988	0.77642	1	ASB9
ASCC1	617.606	-0.00787963	0.105647	-0.0745845	0.940545	1	ASCC1
ASCC2	945.692	-0.196641	0.0956748	-2.0553	0.0398497	1	ASCC2
ASCC3	4082.91	0.0624245	0.187755	0.332478	0.739529	1	ASCC3
ASCL1	15.4352	-0.702622	0.723766	-0.970787	0.331654	1	ASCL1
ASDURF	28.0365	-0.388389	0.78741	-0.493249	0.621837	1	ASDURF
ASF1A	607.924	-0.0373768	0.157253	-0.237685	0.812125	1	ASF1A
ASF1B	74.8086	0.275086	0.280528	0.980601	0.326789	1	ASF1B
ASGR1	186.942	0.231477	0.303429	0.762869	0.445541	1	ASGR1
ASH1L	2090.2	-0.0976331	0.103221	-0.945868	0.344216	1	ASH1L
ASH2L	1038.94	-0.0751843	0.12816	-0.586642	0.557444	1	ASH2L
ASIC1	9224.38	0.0487384	0.135315	0.360185	0.718709	1	ASIC1
ASIC2	134.655	-0.519906	0.427182	-1.21706	0.223581	1	ASIC2
ASIC3	154.825	0.108481	0.199143	0.544737	0.585934	1	ASIC3
ASIC4	334.837	-0.000289296	0.239465	-0.00120809	0.999036	1	ASIC4
ASL	193.375	0.147331	0.187848	0.784314	0.432856	1	ASL
ASLP1	17.3896	0.347986	0.58932	0.590487	0.554864	1	ASLP1
ASMTL	888.994	-0.00141918	0.131317	-0.0108073	0.991377	1	ASMTL
ASNA1	331.128	-0.0184332	0.16782	-0.109839	0.912537	1	ASNA1
ASNS	3321.86	0.0436814	0.166346	0.262594	0.792864	1	ASNS
ASNSD1	950.484	-0.133373	0.08991	-1.48341	0.137967	1	ASNSD1
ASNSP3	7.2511	0.842407	0.892345	0.944037	0.34515	1	ASNSP3
ASPA	59.9913	-0.104349	0.287119	-0.363434	0.71628	1	ASPA
ASPH	1333.21	0.166681	0.116815	1.42688	0.153614	1	ASPH
ASPHD1	255.073	-0.200262	0.172741	-1.15932	0.246326	1	ASPHD1
ASPHD2	597.777	-0.164861	0.155002	-1.0636	0.28751	1	ASPHD2
ASPM	770.262	0.252916	0.231656	1.09177	0.274933	1	ASPM
ASPRV1	24.3059	0.537268	0.480776	1.1175	0.26378	1	ASPRV1
ASPSCR1	243.595	-0.0650402	0.203461	-0.319668	0.74922	1	ASPSCR1
ASRGL1	566.637	-0.0729585	0.213743	-0.341337	0.73285	1	ASRGL1
ASS1	1067.91	-0.0712385	0.210643	-0.338195	0.735216	1	ASS1
ASS1P2	11.0974	0.0727425	0.608895	0.119466	0.904906	1	ASS1P2
ASTE1	134.727	-0.129888	0.281403	-0.461573	0.644388	1	ASTE1
ASTN1	1240.7	-0.158928	0.145976	-1.08873	0.276275	1	ASTN1
ASTN2	1177.39	0.00806997	0.261639	0.030844	0.975394	1	ASTN2
ASXL1	2071.64	0.0176241	0.200413	0.0879389	0.929925	1	ASXL1
ASXL2	1218.82	0.0706819	0.109724	0.644179	0.519459	1	ASXL2
ASXL3	1865.27	-0.0963585	0.0978294	-0.984965	0.324641	1	ASXL3
ATAD1	1372.45	-0.0433359	0.109304	-0.396472	0.691756	1	ATAD1
ATAD2	385.655	-0.0397358	0.227548	-0.174626	0.861373	1	ATAD2
ATAD2B	1981.99	0.0621602	0.106518	0.583564	0.559513	1	ATAD2B
ATAD3A	283.31	0.060583	0.178718	0.338986	0.73462	1	ATAD3A
ATAD3B	396.48	-0.0663743	0.165298	-0.401543	0.68802	1	ATAD3B
ATAD3C	39.9659	0.271984	0.48945	0.555692	0.578422	1	ATAD3C
ATAD5	362.207	0.128509	0.155613	0.825823	0.408905	1	ATAD5
ATAT1	49.562	-0.568013	0.45478	-1.24898	0.211671	1	ATAT1
ATCAY	5835.55	0.00143063	0.155363	0.00920827	0.992653	1	ATCAY
ATE1	855.24	-0.0806085	0.171995	-0.468668	0.639307	1	ATE1
ATE1-AS1	35.691	0.117337	0.349597	0.335634	0.737147	1	ATE1-AS1
ATF1	103.943	-0.124172	0.252558	-0.491659	0.62296	1	ATF1
ATF2	1968.15	-0.107577	0.0931258	-1.15518	0.248017	1	ATF2
ATF3	381.759	-0.441968	0.3228	-1.36917	0.170946	1	ATF3
ATF4	4791.51	-0.141876	0.131619	-1.07792	0.281067	1	ATF4
ATF4P3	12.381	-0.41656	0.756934	-0.550325	0.582097	1	ATF4P3
ATF5	1169.22	0.130613	0.456796	0.285932	0.77493	1	ATF5
ATF6	2000.2	-0.100396	0.077365	-1.29769	0.194394	1	ATF6
ATF6B	27.3201	0.566257	0.510071	1.11015	0.266933	1	ATF6B
ATF7	1340.58	0.0935265	0.107986	0.866095	0.386438	1	ATF7
ATF7IP	5890.17	-0.0159996	0.0908661	-0.176079	0.860232	1	ATF7IP
ATF7IP2	288.038	0.156399	0.232489	0.672719	0.501126	1	ATF7IP2
ATG10	307.96	-0.093645	0.209686	-0.446596	0.655167	1	ATG10
ATG101	176.684	0.0154509	0.212541	0.0726959	0.942048	1	ATG101
ATG12	1613.57	0.112942	0.128521	0.878787	0.379517	1	ATG12
ATG13	1874.2	0.0401038	0.114556	0.350079	0.726279	1	ATG13
ATG14	851.385	0.0489765	0.10627	0.46087	0.644892	1	ATG14
ATG16L1	294.652	0.0497235	0.129235	0.384752	0.700421	1	ATG16L1
ATG16L2	102.039	-0.0150468	0.336813	-0.0446739	0.964367	1	ATG16L2
ATG2A	326.962	-0.0805064	0.184694	-0.43589	0.662916	1	ATG2A
ATG2B	1978.22	0.147465	0.0975938	1.51101	0.130787	1	ATG2B
ATG3	620.6	-0.191967	0.133504	-1.43792	0.150458	1	ATG3
ATG4A	548.794	0.2953	0.136849	2.15786	0.0309388	1	ATG4A
ATG4B	1080.08	0.026953	0.100413	0.268421	0.788375	1	ATG4B
ATG4C	121.235	0.69354	0.284488	2.43785	0.0147748	1	ATG4C
ATG4D	261.925	-0.267351	0.186821	-1.43105	0.152415	1	ATG4D
ATG5	506.946	-0.137139	0.14066	-0.974964	0.329578	1	ATG5
ATG7	329.46	-0.122369	0.150477	-0.813212	0.416097	1	ATG7
ATG9A	989.027	-0.00577964	0.127629	-0.0452847	0.96388	1	ATG9A
ATG9B	98.1599	0.941356	0.389625	2.41606	0.0156896	1	ATG9B
ATIC	1491.77	-0.0802355	0.104916	-0.764761	0.444414	1	ATIC
ATL1	1423.18	-0.10629	0.165502	-0.642227	0.520726	1	ATL1
ATL2	1197.17	0.047802	0.128543	0.371876	0.709985	1	ATL2
ATL3	401.002	0.0202157	0.18211	0.111008	0.91161	1	ATL3
ATM	2881.89	0.215093	0.15953	1.34829	0.177565	1	ATM
ATMIN	2400.62	-0.109271	0.0722969	-1.51142	0.130683	1	ATMIN
ATN1	3944.92	0.01721	0.0938636	0.183352	0.854522	1	ATN1
ATOH8	86.9415	0.45347	0.722188	0.627912	0.530062	1	ATOH8
ATOX1	332.169	-0.20653	0.150279	-1.37432	0.169344	1	ATOX1
ATP10B	20.2553	0.586691	0.624029	0.940165	0.347133	1	ATP10B
ATP10D	303.721	0.310319	0.348637	0.890092	0.373416	1	ATP10D
ATP11A	2426.17	0.197272	0.158961	1.24101	0.214602	1	ATP11A
ATP11B	1468.5	-0.0613309	0.0833273	-0.736024	0.461716	1	ATP11B
ATP11C	1698.96	-0.0766145	0.0997601	-0.767987	0.442495	1	ATP11C
ATP13A1	762.023	-0.163589	0.156623	-1.04447	0.296267	1	ATP13A1
ATP13A2	776.907	0.0352067	0.137778	0.255533	0.798311	1	ATP13A2
ATP13A3	1989.26	0.0740793	0.108168	0.684854	0.493436	1	ATP13A3
ATP13A4	39.0468	0.215873	0.513347	0.420521	0.674105	1	ATP13A4
ATP1A1	3712.13	-0.0858076	0.123347	-0.695662	0.486641	1	ATP1A1
ATP1A2	80.5128	0.306	0.479666	0.637944	0.52351	1	ATP1A2
ATP1A3	11370.9	-0.0686207	0.0788713	-0.870034	0.384282	1	ATP1A3
ATP1A4	7.75138	0.891312	0.92748	0.961004	0.33655	1	ATP1A4
ATP1B1	3849.81	-0.0804786	0.192212	-0.418696	0.675438	1	ATP1B1
ATP1B2	1184.32	0.109507	0.219769	0.498285	0.618283	1	ATP1B2
ATP1B3	1992.7	-0.138571	0.085289	-1.62472	0.104222	1	ATP1B3
ATP23	97.4797	0.324974	0.278006	1.16895	0.242426	1	ATP23
ATP2A1	169.314	0.496093	0.336479	1.47436	0.140384	1	ATP2A1
ATP2A2	9699.41	-0.0322658	0.0681404	-0.473519	0.635843	1	ATP2A2
ATP2A3	280.455	-0.0394622	0.287593	-0.137215	0.89086	1	ATP2A3
ATP2B1	5384.29	-0.124332	0.112139	-1.10874	0.267544	1	ATP2B1
ATP2B2	314.515	0.0852846	0.322386	0.264542	0.791363	1	ATP2B2
ATP2B3	189.736	0.420416	0.339128	1.2397	0.215088	1	ATP2B3
ATP2B4	839.122	0.328291	0.150087	2.18734	0.0287178	1	ATP2B4
ATP2C1	4383.26	-0.0232111	0.110786	-0.209514	0.834047	1	ATP2C1
ATP5F1A	8579.81	-0.0684353	0.0705961	-0.969392	0.33235	1	ATP5F1A
ATP5F1AP10	10.6351	0.108851	0.718045	0.151593	0.879508	1	ATP5F1AP10
ATP5F1B	9606.84	-0.0863087	0.0947785	-0.910636	0.362487	1	ATP5F1B
ATP5F1C	2177.4	-0.106084	0.0759265	-1.39719	0.162357	1	ATP5F1C
ATP5F1D	267.534	-0.262069	0.150559	-1.74063	0.0817476	1	ATP5F1D
ATP5F1E	1734.69	-0.0686626	0.169511	-0.405063	0.685431	1	ATP5F1E
ATP5IF1	480.9	-0.0208799	0.12844	-0.162565	0.870861	1	ATP5IF1
ATP5MC1	277.003	-0.0210139	0.158992	-0.132169	0.89485	1	ATP5MC1
ATP5MC2	1485.3	-0.101806	0.113044	-0.900591	0.367806	1	ATP5MC2
ATP5MC3	1762.49	-0.147743	0.0831338	-1.77717	0.0755409	1	ATP5MC3
ATP5MD	1076.4	-0.391675	0.158681	-2.46832	0.0135749	1	ATP5MD
ATP5ME	631.531	-0.0470257	0.130045	-0.36161	0.717643	1	ATP5ME
ATP5MF	1019.05	-0.173121	0.119379	-1.45019	0.147007	1	ATP5MF
ATP5MF-PTCD1	107.955	-0.645557	0.353728	-1.82501	0.0679999	1	ATP5MF-PTCD1
ATP5MG	1327.9	-0.24898	0.0918442	-2.7109	0.00671015	1	ATP5MG
ATP5MPL	1067.35	-0.279158	0.134555	-2.07468	0.0380162	1	ATP5MPL
ATP5PB	2854.43	-0.106161	0.0859001	-1.23586	0.21651	1	ATP5PB
ATP5PBP5	7.26198	1.13902	0.922287	1.235	0.216831	1	ATP5PBP5
ATP5PD	1310.45	-0.181226	0.0721802	-2.51075	0.0120475	1	ATP5PD
ATP5PF	1092.62	-0.138511	0.104526	-1.32513	0.185128	1	ATP5PF
ATP5PO	2077.64	-0.18018	0.108838	-1.65549	0.0978261	1	ATP5PO
ATP6AP1	1840.94	-0.121348	0.0699596	-1.73454	0.082823	1	ATP6AP1
ATP6AP1L	164.276	0.0149739	0.180755	0.0828409	0.933978	1	ATP6AP1L
ATP6AP2	2956.73	-0.107539	0.0887371	-1.21188	0.225558	1	ATP6AP2
ATP6V0A1	5042.49	0.0992343	0.0907215	1.09383	0.274028	1	ATP6V0A1
ATP6V0A2	789.098	0.159889	0.0980395	1.63086	0.102919	1	ATP6V0A2
ATP6V0B	888.342	-0.309547	0.120775	-2.563	0.0103772	1	ATP6V0B
ATP6V0C	2213.12	-0.134033	0.088017	-1.52281	0.127806	1	ATP6V0C
ATP6V0D1	1132.86	-0.117532	0.104542	-1.12426	0.260903	1	ATP6V0D1
ATP6V0D2	6.55118	0.656379	1.0366	0.633207	0.526599	1	ATP6V0D2
ATP6V0E1	506.663	-0.227703	0.126751	-1.79646	0.0724219	1	ATP6V0E1
ATP6V0E2	1065.96	-0.302487	0.185265	-1.63272	0.102527	1	ATP6V0E2
ATP6V1A	4142.47	-0.12208	0.129529	-0.94249	0.345942	1	ATP6V1A
ATP6V1B1	8.04654	0.192783	1.13875	0.169293	0.865566	1	ATP6V1B1
ATP6V1B2	3328.48	-0.0393226	0.07414	-0.530383	0.595846	1	ATP6V1B2
ATP6V1C1	1422.38	0.0602323	0.10178	0.591788	0.553993	1	ATP6V1C1
ATP6V1C2	15.8241	0.963356	0.927219	1.03897	0.298817	1	ATP6V1C2
ATP6V1D	1316.89	-0.0477874	0.0858752	-0.556475	0.577886	1	ATP6V1D
ATP6V1E1	1486.77	-0.136832	0.111655	-1.22548	0.220393	1	ATP6V1E1
ATP6V1E2	88.6218	-0.230495	0.26869	-0.857845	0.390978	1	ATP6V1E2
ATP6V1F	605.526	-0.0785568	0.130704	-0.601026	0.547822	1	ATP6V1F
ATP6V1FNB	38.9056	0.645142	0.445215	1.44906	0.147322	1	ATP6V1FNB
ATP6V1G1	1935.64	-0.0926221	0.110525	-0.838017	0.402021	1	ATP6V1G1
ATP6V1G2	39.3408	0.0308251	0.472518	0.0652359	0.947986	1	ATP6V1G2
ATP6V1H	1623.81	-0.102008	0.117336	-0.869369	0.384645	1	ATP6V1H
ATP7A	586.577	0.0223892	0.181152	0.123594	0.901637	1	ATP7A
ATP7B	385.459	-0.268534	0.154043	-1.74324	0.081291	1	ATP7B
ATP8A1	9195.92	-0.00330293	0.11987	-0.0275543	0.978018	1	ATP8A1
ATP8A2	2433.14	-0.114261	0.154246	-0.740769	0.458834	1	ATP8A2
ATP8B1	18.0348	0.847204	0.881526	0.961065	0.336519	1	ATP8B1
ATP8B2	1472.89	-0.0909708	0.140873	-0.645765	0.518432	1	ATP8B2
ATP8B3	22.9365	0.268592	0.453537	0.592217	0.553705	1	ATP8B3
ATP8B4	145.356	0.105658	0.460662	0.229361	0.818588	1	ATP8B4
ATP9A	5596.4	-0.0461115	0.078481	-0.58755	0.556834	1	ATP9A
ATP9B	1409.69	0.159978	0.106304	1.5049	0.132349	1	ATP9B
ATPAF1	1653.33	-0.187938	0.0982084	-1.91366	0.0556635	1	ATPAF1
ATPAF2	236.578	-0.0411359	0.167177	-0.246062	0.805634	1	ATPAF2
ATPSCKMT	146.22	-0.133898	0.218391	-0.613112	0.539802	1	ATPSCKMT
ATR	134.439	1.20555	0.743573	1.6213	0.104954	1	ATR
ATRAID	609.362	-0.0552314	0.137148	-0.402713	0.687159	1	ATRAID
ATRIP	266.324	0.240675	0.209517	1.14872	0.250673	1	ATRIP
ATRN	2519.83	0.103327	0.111933	0.923113	0.355948	1	ATRN
ATRNL1	668.9	-0.263916	0.170669	-1.54637	0.122016	1	ATRNL1
ATRX	4872.93	0.0823278	0.136366	0.603725	0.546026	1	ATRX
ATXN1	753.251	0.0448927	0.161402	0.278142	0.780903	1	ATXN1
ATXN10	1704.2	-0.0446082	0.138981	-0.320966	0.748236	1	ATXN10
ATXN1L	1504.34	-0.0760488	0.126095	-0.603107	0.546437	1	ATXN1L
ATXN2	2137.36	-0.0639104	0.0928579	-0.68826	0.491289	1	ATXN2
ATXN2L	3987.38	0.0361194	0.125299	0.288266	0.773143	1	ATXN2L
ATXN3	812.997	0.105612	0.115541	0.914067	0.360682	1	ATXN3
ATXN7	830.459	-0.132166	0.113608	-1.16335	0.244688	1	ATXN7
ATXN7L1	338.348	0.116126	0.180364	0.643842	0.519678	1	ATXN7L1
ATXN7L2	907.183	0.173377	0.257239	0.67399	0.500318	1	ATXN7L2
ATXN7L3	1818.66	-0.0789642	0.100657	-0.784485	0.432756	1	ATXN7L3
ATXN7L3B	5803.1	-0.125953	0.0717525	-1.75539	0.0791929	1	ATXN7L3B
AUH	261.035	0.0863623	0.157581	0.548049	0.583658	1	AUH
AUNIP	55.9344	0.511292	0.38068	1.3431	0.179239	1	AUNIP
AUP1	955.299	-0.0333334	0.0833958	-0.399701	0.689377	1	AUP1
AURKA	271.404	0.122668	0.180562	0.67937	0.496904	1	AURKA
AURKAIP1	437.408	-0.0803236	0.107013	-0.750595	0.452896	1	AURKAIP1
AURKAP1	14.9939	1.22421	0.787458	1.55464	0.120033	1	AURKAP1
AURKB	180.453	0.195108	0.282063	0.691717	0.489115	1	AURKB
AURKC	31.4382	0.175106	0.412029	0.424984	0.670848	1	AURKC
AUTS2	6599.39	0.114766	0.15606	0.735397	0.462097	1	AUTS2
AVEN	203.224	-0.0411552	0.175538	-0.234452	0.814634	1	AVEN
AVIL	130.393	0.697183	0.466536	1.49438	0.135076	1	AVIL
AVL9	1814.65	-0.0713185	0.153694	-0.46403	0.642626	1	AVL9
AVPI1	29.9377	0.091539	0.412002	0.222181	0.824173	1	AVPI1
AXIN1	307.922	-0.117858	0.18084	-0.651724	0.514579	1	AXIN1
AXIN2	374.877	0.120726	0.170018	0.710077	0.477656	1	AXIN2
AXL	183.881	0.0238696	0.376776	0.0633523	0.949486	1	AXL
AZI2	970.576	-0.00865259	0.114144	-0.0758038	0.939575	1	AZI2
AZIN1	5959.26	-0.115169	0.103021	-1.11791	0.263604	1	AZIN1
AZIN2	207.812	0.113953	0.320342	0.355722	0.722049	1	AZIN2
AZU1	20.0629	0.563162	0.50082	1.12448	0.26081	1	AZU1
B2M	218.042	-0.278448	0.158663	-1.75497	0.079265	1	B2M
B3GALNT1	735.971	-0.232775	0.112074	-2.07698	0.0378037	1	B3GALNT1
B3GALNT2	291.561	-0.0115844	0.213648	-0.0542219	0.956758	1	B3GALNT2
B3GALT1	239.404	0.033533	0.276967	0.121073	0.903634	1	B3GALT1
B3GALT2	1095.16	0.00719578	0.116827	0.0615934	0.950887	1	B3GALT2
B3GALT4	16.876	-0.490089	0.505377	-0.96975	0.332171	1	B3GALT4
B3GALT5	104.546	0.0890842	0.299358	0.297584	0.766021	1	B3GALT5
B3GALT6	475.704	-0.0805239	0.149489	-0.53866	0.590121	1	B3GALT6
B3GAT1	2839.09	0.0672868	0.0899424	0.74811	0.454394	1	B3GAT1
B3GAT2	824.133	-0.197465	0.295842	-0.667468	0.504473	1	B3GAT2
B3GAT3	390.791	-0.146622	0.116125	-1.26262	0.206725	1	B3GAT3
B3GLCT	314.431	-0.0886126	0.152732	-0.580182	0.561792	1	B3GLCT
B3GNT10	81.3644	-0.0813949	0.317751	-0.256159	0.797828	1	B3GNT10
B3GNT2	122.047	0.0212833	0.346525	0.0614191	0.951025	1	B3GNT2
B3GNT4	63.92	0.313871	0.462175	0.679118	0.497063	1	B3GNT4
B3GNT5	158.914	0.165664	0.258612	0.640587	0.521791	1	B3GNT5
B3GNT7	38.5492	0.319571	0.489284	0.653139	0.513667	1	B3GNT7
B3GNT8	49.4469	-0.0419245	0.445302	-0.0941486	0.924991	1	B3GNT8
B3GNT9	8.24949	-0.60922	0.821047	-0.742004	0.458085	1	B3GNT9
B3GNTL1	71.9435	-0.033268	0.474766	-0.0700724	0.944136	1	B3GNTL1
B4GALNT1	1670.3	0.101557	0.0996033	1.01961	0.307914	1	B4GALNT1
B4GALNT2	121.178	1.08191	0.52282	2.06937	0.038511	1	B4GALNT2
B4GALNT3	108.967	0.241506	0.323922	0.74557	0.455927	1	B4GALNT3
B4GALNT4	1878.88	0.197359	0.138911	1.42076	0.155385	1	B4GALNT4
B4GALT1	285.578	0.117985	0.175594	0.67192	0.501635	1	B4GALT1
B4GALT2	586.66	-0.132803	0.0932659	-1.42392	0.15447	1	B4GALT2
B4GALT3	454.366	-0.165631	0.228365	-0.72529	0.468274	1	B4GALT3
B4GALT4	659.47	-0.0204683	0.205652	-0.0995286	0.920719	1	B4GALT4
B4GALT5	2403.55	-0.109618	0.123342	-0.888736	0.374145	1	B4GALT5
B4GALT6	435.059	0.183374	0.132846	1.38035	0.167478	1	B4GALT6
B4GALT7	225.14	0.0772489	0.160811	0.48037	0.630964	1	B4GALT7
B4GAT1	566.712	-0.092885	0.119807	-0.775289	0.438169	1	B4GAT1
B9D1	31.332	-0.00907844	0.603193	-0.0150507	0.987992	1	B9D1
B9D2	25.1479	-0.14096	0.450354	-0.312998	0.754282	1	B9D2
BAALC	2144.55	-0.0368527	0.122592	-0.300613	0.76371	1	BAALC
BAAT	5.14329	0.788185	1.25446	0.628306	0.529804	1	BAAT
BABAM1	794.595	-0.0581145	0.12959	-0.448448	0.65383	1	BABAM1
BABAM2	505.507	-0.0319213	0.138254	-0.230888	0.817401	1	BABAM2
BACE1	2305.5	0.224467	0.110654	2.02855	0.042504	1	BACE1
BACE2	17.2895	0.577886	0.705268	0.819384	0.412567	1	BACE2
BACH1	1451.45	-0.0986249	0.108769	-0.906739	0.364545	1	BACH1
BACH2	2122.69	-0.155113	0.115762	-1.33993	0.180267	1	BACH2
BAD	190.119	-0.654753	0.232148	-2.82041	0.0047963	1	BAD
BAG1	791.331	-0.0496049	0.117427	-0.422434	0.672709	1	BAG1
BAG2	85.4647	0.254692	0.280097	0.909299	0.363192	1	BAG2
BAG3	485.916	0.19486	0.282661	0.689378	0.490586	1	BAG3
BAG4	595.118	-0.0648835	0.115863	-0.560003	0.575478	1	BAG4
BAG5	1291.65	-0.118122	0.117231	-1.0076	0.313645	1	BAG5
BAG6	339.123	-0.160953	0.155371	-1.03592	0.300238	1	BAG6
BAGE2	35.5523	0.246495	0.403113	0.61148	0.540882	1	BAGE2
BAHCC1	1810.23	0.0114179	0.222594	0.0512949	0.959091	1	BAHCC1
BAHD1	824.625	-0.0396652	0.134798	-0.294256	0.768562	1	BAHD1
BAIAP2	570.211	0.136599	0.181961	0.750703	0.452831	1	BAIAP2
BAIAP2L1	79.2916	0.0186329	0.465084	0.0400635	0.968042	1	BAIAP2L1
BAIAP2L2	137.853	0.100782	0.218621	0.460991	0.644805	1	BAIAP2L2
BAIAP3	133.103	-0.0167284	0.420085	-0.0398215	0.968235	1	BAIAP3
BAK1	157.6	-0.0805823	0.212801	-0.378675	0.704929	1	BAK1
BAMBI	149.314	-0.090415	0.297378	-0.304041	0.761097	1	BAMBI
BANF1	1013.21	-0.0547823	0.0933046	-0.587134	0.557114	1	BANF1
BANF1P2	15.9824	0.491518	0.615114	0.799067	0.424252	1	BANF1P2
BANP	182.94	0.245503	0.180859	1.35743	0.174646	1	BANP
BAP1	1446.4	-0.128876	0.122283	-1.05392	0.291921	1	BAP1
BARD1	365.97	0.520283	0.277594	1.87426	0.060895	1	BARD1
BARHL2	6.06757	-0.438415	1.15624	-0.379175	0.704558	1	BARHL2
BARX1	25.4961	-0.31568	0.601974	-0.524409	0.599994	1	BARX1
BASP1	11737.5	-0.0262751	0.0724404	-0.362713	0.716819	1	BASP1
BATF3	9.88882	-0.146928	0.735138	-0.199864	0.841587	1	BATF3
BAX	701.479	-0.056156	0.166268	-0.337743	0.735557	1	BAX
BAZ1A	1355.81	0.0903897	0.18337	0.492937	0.622057	1	BAZ1A
BAZ1B	4772.94	9.48588e-05	0.0648864	0.00146192	0.998834	1	BAZ1B
BAZ2A	7834.55	0.0637619	0.100757	0.632831	0.526844	1	BAZ2A
BAZ2B	5502.78	0.0358109	0.100304	0.357025	0.721073	1	BAZ2B
BBC3	309.941	-0.151168	0.164387	-0.919586	0.357789	1	BBC3
BBIP1	643.605	0.137159	0.156402	0.876967	0.380504	1	BBIP1
BBOF1	132.924	-0.200735	0.291237	-0.689249	0.490666	1	BBOF1
BBS1	619.185	-0.150423	0.111257	-1.35204	0.176363	1	BBS1
BBS10	641.663	0.0845549	0.139523	0.60603	0.544495	1	BBS10
BBS12	131.034	0.0712872	0.215017	0.331542	0.740235	1	BBS12
BBS2	972.389	0.13805	0.122329	1.12852	0.259102	1	BBS2
BBS4	521.885	0.0215266	0.167866	0.128237	0.897962	1	BBS4
BBS5	162.309	0.129414	0.293152	0.441457	0.658882	1	BBS5
BBS7	1095.73	-0.0756993	0.123247	-0.61421	0.539077	1	BBS7
BBS9	834.862	-0.148955	0.223291	-0.667087	0.504716	1	BBS9
BBX	2269.05	0.0621934	0.164319	0.378491	0.705066	1	BBX
BCAM	244.122	0.256594	0.213409	1.20236	0.229224	1	BCAM
BCAN	75.767	0.153913	0.338024	0.455331	0.648871	1	BCAN
BCAP29	440.296	-0.21734	0.166253	-1.30729	0.191115	1	BCAP29
BCAP31	1047.36	-0.0986727	0.107637	-0.916717	0.359291	1	BCAP31
BCAR1	756.61	-0.0843059	0.197607	-0.426635	0.669645	1	BCAR1
BCAR3	178.917	0.10509	0.317643	0.330844	0.740763	1	BCAR3
BCAS1	8.86826	0.547664	0.996328	0.549682	0.582537	1	BCAS1
BCAS2	898.641	-0.0844321	0.0931241	-0.906662	0.364585	1	BCAS2
BCAS3	711.44	-0.0927684	0.141645	-0.654937	0.512508	1	BCAS3
BCAS4	1300.67	-0.664965	0.545656	-1.21865	0.222976	1	BCAS4
BCAT1	10653.9	0.0947584	0.198246	0.477985	0.632661	1	BCAT1
BCAT2	527.536	0.0166584	0.146723	0.113536	0.909605	1	BCAT2
BCCIP	1306.44	0.0606031	0.117442	0.516027	0.605836	1	BCCIP
BCDIN3D	247.065	0.163251	0.175683	0.929233	0.352768	1	BCDIN3D
BCHE	297.483	0.434155	0.590137	0.735685	0.461922	1	BCHE
BCKDHA	244.356	-0.18264	0.183846	-0.993443	0.320494	1	BCKDHA
BCKDHB	246.531	0.0122609	0.215375	0.0569281	0.954602	1	BCKDHB
BCKDK	412.775	-0.099591	0.121621	-0.818862	0.412865	1	BCKDK
BCL10	362.995	0.044483	0.184271	0.2414	0.809245	1	BCL10
BCL11A	33.0928	0.217038	0.605381	0.358514	0.719958	1	BCL11A
BCL2	588.604	-0.195752	0.260389	-0.75177	0.452189	1	BCL2
BCL2L1	1788.31	-0.11532	0.120356	-0.958153	0.337986	1	BCL2L1
BCL2L11	415.085	0.277473	0.2583	1.07423	0.28272	1	BCL2L11
BCL2L12	95.0601	-0.209147	0.258488	-0.809117	0.418448	1	BCL2L12
BCL2L13	1078.54	0.0816607	0.118953	0.686496	0.4924	1	BCL2L13
BCL2L15	65.91	1.24825	0.482525	2.58691	0.00968418	1	BCL2L15
BCL2L2	782.468	0.0244583	0.101336	0.241359	0.809277	1	BCL2L2
BCL2L2-PABPN1	105.97	-0.0570464	0.362088	-0.157548	0.874813	1	BCL2L2-PABPN1
BCL3	24.1426	0.577089	0.502089	1.14938	0.250401	1	BCL3
BCL6	90.9444	0.484964	0.29856	1.62434	0.104302	1	BCL6
BCL7A	1091.32	0.0706086	0.174025	0.405739	0.684935	1	BCL7A
BCL7B	345.644	-0.0266888	0.138378	-0.192869	0.847062	1	BCL7B
BCL7C	379.514	0.143607	0.117502	1.22216	0.221646	1	BCL7C
BCL9	2548.98	0.0070354	0.116576	0.0603505	0.951877	1	BCL9
BCL9L	957.297	0.33517	0.136982	2.44682	0.0144121	1	BCL9L
BCLAF1	6149.1	-0.0227504	0.0977927	-0.232639	0.816041	1	BCLAF1
BCLAF3	1662.81	0.0188083	0.106722	0.176236	0.860109	1	BCLAF3
BCO2	72.4932	-0.286193	0.254004	-1.12673	0.259858	1	BCO2
BCOR	1815.39	-0.111564	0.212813	-0.524234	0.600116	1	BCOR
BCORL1	1019.45	-0.0163573	0.214959	-0.0760949	0.939344	1	BCORL1
BCR	2534.03	0.0960443	0.141999	0.676374	0.498804	1	BCR
BCRP2	31.3133	0.901991	0.434747	2.07475	0.0380099	1	BCRP2
BCS1L	377.983	0.0956624	0.11103	0.861593	0.388911	1	BCS1L
BDH1	129.52	0.211418	0.230384	0.917678	0.358787	1	BDH1
BDH2	536.033	4.16753e-05	0.228242	0.000182593	0.999854	1	BDH2
BDKRB2	52.1058	0.719938	0.926192	0.77731	0.436976	1	BDKRB2
BDNF	42.6558	-0.271944	0.471448	-0.576828	0.564056	1	BDNF
BDP1	1573.74	-0.0142206	0.151409	-0.0939215	0.925172	1	BDP1
BEAN1	106.717	-0.150145	0.412096	-0.364345	0.715601	1	BEAN1
BECN1	989.027	0.00248733	0.0937269	0.0265381	0.978828	1	BECN1
BEGAIN	128.913	0.570928	0.495978	1.15112	0.249684	1	BEGAIN
BEND3	433.313	0.0338994	0.140197	0.241798	0.808936	1	BEND3
BEND4	298.4	0.201053	0.336998	0.596602	0.550773	1	BEND4
BEND5	288.532	-0.0884868	0.145122	-0.609739	0.542035	1	BEND5
BEND6	97.7979	0.00467139	0.314465	0.0148551	0.988148	1	BEND6
BEND7	253.909	0.16351	0.32586	0.501782	0.615821	1	BEND7
BEST1	192.049	-0.345783	0.326011	-1.06065	0.28885	1	BEST1
BEST3	20.0384	-0.00944019	0.579101	-0.0163014	0.986994	1	BEST3
BEST4	20.2948	0.423022	0.470236	0.899595	0.368336	1	BEST4
BET1	247.647	-0.0667377	0.184619	-0.36149	0.717733	1	BET1
BET1L	571.852	-0.171651	0.117687	-1.45854	0.144692	1	BET1L
BEX1	1451.56	-0.0459893	0.0939906	-0.489296	0.624632	1	BEX1
BEX2	1762.52	-0.0618357	0.176166	-0.351008	0.725583	1	BEX2
BEX3	4757.13	-0.0453978	0.0891185	-0.50941	0.610465	1	BEX3
BEX4	3216.87	-0.0862205	0.107336	-0.80328	0.421813	1	BEX4
BEX5	140.898	-0.303376	0.304431	-0.996535	0.31899	1	BEX5
BFAR	1059.14	-0.116667	0.10664	-1.09402	0.273944	1	BFAR
BFSP1	20.1909	0.291638	0.565197	0.515994	0.605859	1	BFSP1
BGLAP	5.94964	1.37064	0.964616	1.42092	0.15534	1	BGLAP
BGN	29.2775	-0.152545	0.778733	-0.195889	0.844697	1	BGN
BHLHB9	748.566	0.0445332	0.117771	0.378132	0.705332	1	BHLHB9
BHLHE22	376.534	0.107155	0.190099	0.563679	0.572973	1	BHLHE22
BHLHE23	13.7309	0.282291	0.599349	0.470996	0.637643	1	BHLHE23
BHLHE40	80.3382	0.0823234	0.418542	0.196691	0.844069	1	BHLHE40
BHLHE41	18.092	-0.907832	0.686005	-1.32336	0.185716	1	BHLHE41
BHMT	13.9709	-0.0767136	0.655404	-0.117048	0.906822	1	BHMT
BHMT2	6.49163	0.422779	1.14101	0.37053	0.710988	1	BHMT2
[truncated: 14,223 more rows]

## Sheet: G10_vs_GNT
	baseMean	log2FoldChange	lfcSE	stat	pvalue	padj	label
A1BG	100.87	-0.160824	0.354117	-0.454156	0.649717	0.999945	A1BG
A2M	66.686	0.633028	0.65474	0.966839	0.333624	0.999945	A2M
A2ML1	11.4929	-0.344922	0.773263	-0.446061	0.655553	0.999945	A2ML1
A4GALT	308.08	-0.228684	0.145095	-1.57609	0.115004	0.999945	A4GALT
AAAS	769.351	-0.0711893	0.0910838	-0.78158	0.434461	0.999945	AAAS
AACS	1395.56	0.0120367	0.0944857	0.127392	0.89863	0.999945	AACS
AACSP1	180.929	0.0676973	0.190539	0.355294	0.72237	0.999945	AACSP1
AADAT	645.513	0.104077	0.144987	0.71784	0.472856	0.999945	AADAT
AAGAB	1190.32	-0.00568731	0.114975	-0.0494656	0.960548	0.999945	AAGAB
AAK1	3111.98	0.00755332	0.122784	0.0615173	0.950947	0.999945	AAK1
AAMDC	100.835	0.254069	0.234961	1.08133	0.279552	0.999945	AAMDC
AAMP	771.279	0.0755921	0.116802	0.647183	0.517514	0.999945	AAMP
AAR2	510.433	-0.0698722	0.109582	-0.637625	0.523718	0.999945	AAR2
AARD	15.8771	-0.0406834	0.589608	-0.0690007	0.944989	0.999945	AARD
AARS	2775.37	0.0451079	0.104461	0.431816	0.665875	0.999945	AARS
AARS2	586.954	0.0770748	0.0943102	0.817248	0.413787	0.999945	AARS2
AARSD1	516.593	-0.0224335	0.129385	-0.173385	0.862348	0.999945	AARSD1
AASDH	443.957	0.0890764	0.153395	0.5807	0.561443	0.999945	AASDH
AASDHPPT	2376.07	-0.0410505	0.0979455	-0.419116	0.675132	0.999945	AASDHPPT
AASS	2933.52	0.152363	0.165588	0.920137	0.357501	0.999945	AASS
AATF	732.397	0.0238558	0.147859	0.161341	0.871825	0.999945	AATF
AATK	74.5227	0.106522	0.308994	0.344738	0.730291	0.999945	AATK
ABAT	715.402	0.0502049	0.15507	0.323757	0.746122	0.999945	ABAT
ABCA1	4891.99	0.0349061	0.132847	0.262754	0.79274	0.999945	ABCA1
ABCA10	60.1873	0.579947	0.359509	1.61317	0.106709	0.999945	ABCA10
ABCA11P	72.2946	0.148848	0.268819	0.553709	0.579778	0.999945	ABCA11P
ABCA12	9.36579	-0.379716	0.875212	-0.433857	0.664393	0.999945	ABCA12
ABCA13	18.5627	-0.111027	0.580439	-0.191282	0.848305	0.999945	ABCA13
ABCA17P	8.01062	0.855454	1.14432	0.747564	0.454723	0.999945	ABCA17P
ABCA2	1024.85	0.26695	0.185422	1.43968	0.149957	0.999945	ABCA2
ABCA3	2694.88	0.0151965	0.102927	0.147643	0.882624	0.999945	ABCA3
ABCA4	9.51747	-0.621622	1.12343	-0.553327	0.58004	0.999945	ABCA4
ABCA5	1736.62	0.0845334	0.0992081	0.852081	0.394169	0.999945	ABCA5
ABCA6	35.4696	0.41681	0.423491	0.984224	0.325005	0.999945	ABCA6
ABCA7	988.987	0.0493244	0.205963	0.239482	0.810732	0.999945	ABCA7
ABCA9	100.063	-0.016467	0.425523	-0.0386982	0.969131	0.999945	ABCA9
ABCB1	29.283	1.64785	0.546271	3.01655	0.0025567	0.999945	ABCB1
ABCB10	421.343	0.200745	0.159802	1.25621	0.209039	0.999945	ABCB10
ABCB11	19.8736	-2.87222	0.904985	-3.17377	0.00150473	0.999945	ABCB11
ABCB4	14.6158	1.30242	0.831919	1.56557	0.11745	0.999945	ABCB4
ABCB5	7.00095	0.986376	0.98976	0.996581	0.318968	0.999945	ABCB5
ABCB6	476.209	-0.0511664	0.230952	-0.221545	0.824668	0.999945	ABCB6
ABCB7	471.032	-0.109657	0.170514	-0.643096	0.520162	0.999945	ABCB7
ABCB8	603.877	0.0932196	0.128431	0.725836	0.467939	0.999945	ABCB8
ABCB9	185.77	0.144501	0.256611	0.563111	0.573359	0.999945	ABCB9
ABCC1	288.743	0.176985	0.198773	0.890389	0.373257	0.999945	ABCC1
ABCC10	814.939	0.0920437	0.159419	0.577369	0.563691	0.999945	ABCC10
ABCC2	20.4937	1.271	0.677414	1.87625	0.0606204	0.999945	ABCC2
ABCC3	7.87595	0.0435541	0.859533	0.0506718	0.959587	0.999945	ABCC3
ABCC4	296.01	0.0578454	0.277634	0.208351	0.834955	0.999945	ABCC4
ABCC5	3259.91	0.045119	0.0764565	0.590127	0.555105	0.999945	ABCC5
ABCC6	32.0997	0.08227	0.524303	0.156913	0.875313	0.999945	ABCC6
ABCC6P1	10.3669	-0.0529673	0.830797	-0.0637547	0.949166	0.999945	ABCC6P1
ABCC8	537.84	0.060563	0.270082	0.224239	0.822571	0.999945	ABCC8
ABCC9	781.196	0.663689	0.801966	0.827577	0.40791	0.999945	ABCC9
ABCD1	171.478	0.1089	0.285818	0.381011	0.703195	0.999945	ABCD1
ABCD2	72.1887	-0.147593	0.357751	-0.412558	0.67993	0.999945	ABCD2
ABCD3	902.958	-0.015787	0.105365	-0.149832	0.880897	0.999945	ABCD3
ABCD4	951.768	0.0766825	0.125217	0.612397	0.540275	0.999945	ABCD4
ABCE1	1270.45	-0.122602	0.112695	-1.08791	0.276633	0.999945	ABCE1
ABCF1	114.786	0.408204	0.261423	1.56147	0.118413	0.999945	ABCF1
ABCF2	1129.92	0.177329	0.134734	1.31614	0.188126	0.999945	ABCF2
ABCF3	773.291	-0.110595	0.119914	-0.922285	0.35638	0.999945	ABCF3
ABCG1	135.616	-0.184983	0.25057	-0.73825	0.460363	0.999945	ABCG1
ABCG2	13.7427	0.237789	0.81614	0.291359	0.770777	0.999945	ABCG2
ABCG4	135.069	-0.26539	0.305208	-0.869537	0.384554	0.999945	ABCG4
ABCG8	22.5559	0.649077	0.516888	1.25574	0.209211	0.999945	ABCG8
ABHD1	15.9819	0.256038	0.726266	0.35254	0.724433	0.999945	ABHD1
ABHD10	645.365	0.0173425	0.12559	0.138088	0.890171	0.999945	ABHD10
ABHD11	91.6409	-0.0947173	0.230747	-0.410482	0.681452	0.999945	ABHD11
ABHD12	625.633	-0.00281732	0.212433	-0.0132621	0.989419	0.999945	ABHD12
ABHD12B	43.7541	0.2238	0.516454	0.43334	0.664768	0.999945	ABHD12B
ABHD13	536.139	-0.0454608	0.127856	-0.355562	0.722169	0.999945	ABHD13
ABHD14A	129.555	-0.215333	0.195416	-1.10192	0.270495	0.999945	ABHD14A
ABHD14A-ACY1	15.8981	-1.28779	0.663659	-1.94044	0.0523256	0.999945	ABHD14A-ACY1
ABHD14B	85.2969	-0.133321	0.291543	-0.457294	0.64746	0.999945	ABHD14B
ABHD15	45.1587	0.19183	0.312796	0.613274	0.539695	0.999945	ABHD15
ABHD16A	49.7534	0.0159373	0.294753	0.05407	0.956879	0.999945	ABHD16A
ABHD17A	583.344	-0.00819701	0.123048	-0.0666161	0.946887	0.999945	ABHD17A
ABHD17B	572.655	-0.131433	0.139904	-0.939449	0.3475	0.999945	ABHD17B
ABHD17C	210.698	0.0621472	0.224644	0.276648	0.78205	0.999945	ABHD17C
ABHD18	405.017	0.118935	0.171369	0.694028	0.487665	0.999945	ABHD18
ABHD2	2807.81	-0.0690574	0.0894113	-0.772357	0.439903	0.999945	ABHD2
ABHD3	253.095	-0.139682	0.169482	-0.82417	0.409843	0.999945	ABHD3
ABHD4	239.402	0.225041	0.260969	0.862327	0.388507	0.999945	ABHD4
ABHD5	379.531	-0.316307	0.15187	-2.08275	0.0372737	0.999945	ABHD5
ABHD6	741.105	0.230533	0.452723	0.509215	0.610601	0.999945	ABHD6
ABHD8	80.9819	-0.165219	0.283639	-0.582499	0.560231	0.999945	ABHD8
ABI1	1074.57	0.0683362	0.0868339	0.786976	0.431296	0.999945	ABI1
ABI2	5752.82	0.0503583	0.0919372	0.547747	0.583866	0.999945	ABI2
ABI3BP	13.5649	-0.271042	0.934331	-0.290092	0.771746	0.999945	ABI3BP
ABL1	3745.46	0.0281014	0.0862265	0.325902	0.744498	0.999945	ABL1
ABL2	1597.72	0.17016	0.087805	1.93793	0.0526321	0.999945	ABL2
ABLIM1	2173.36	0.078069	0.137056	0.569615	0.568939	0.999945	ABLIM1
ABLIM2	87.3798	0.37971	0.261896	1.44985	0.1471	0.999945	ABLIM2
ABLIM3	107.587	-0.0676846	0.263654	-0.256718	0.797396	0.999945	ABLIM3
ABO	24.2903	-0.203033	0.562645	-0.360854	0.718209	0.999945	ABO
ABR	50.3307	0.172334	0.372334	0.462849	0.643472	0.999945	ABR
ABRACL	550.689	-0.0812385	0.160646	-0.505698	0.613069	0.999945	ABRACL
ABRAXAS1	499.224	0.175909	0.225705	0.779375	0.435759	0.999945	ABRAXAS1
ABRAXAS2	490.607	0.101276	0.102724	0.985904	0.32418	0.999945	ABRAXAS2
ABT1	291.709	0.0146681	0.149985	0.0977968	0.922094	0.999945	ABT1
ABTB1	208.597	-0.034384	0.20593	-0.166969	0.867394	0.999945	ABTB1
ABTB2	159.082	0.297348	0.317972	0.935139	0.349717	0.999945	ABTB2
AC000041.1	31.348	-0.322488	0.55941	-0.576479	0.564291	0.999945	AC000041.1
AC000093.1	223.814	0.500829	0.364509	1.37398	0.169447	0.999945	AC000093.1
AC000095.1	8.51714	-0.837041	0.862418	-0.970575	0.33176	0.999945	AC000095.1
AC000095.3	10.0347	0.383817	0.929337	0.413001	0.679606	0.999945	AC000095.3
AC000120.3	50.5421	-3.24573	1.88628	-1.7207	0.0853053	0.999945	AC000120.3
AC000367.1	21.9216	0.701623	0.452287	1.55128	0.120836	0.999945	AC000367.1
AC001226.2	42.9109	0.714552	0.44215	1.61608	0.106076	0.999945	AC001226.2
AC002310.5	8.61569	0.181339	0.977546	0.185504	0.852834	0.999945	AC002310.5
AC002472.2	61.25	-0.119836	0.259631	-0.461563	0.644395	0.999945	AC002472.2
AC002472.3	19.4109	-0.0538883	0.545843	-0.0987249	0.921357	0.999945	AC002472.3
AC003002.2	9.19693	-0.158761	0.977398	-0.162433	0.870965	0.999945	AC003002.2
AC003005.1	34.1704	0.417107	0.499768	0.8346	0.403943	0.999945	AC003005.1
AC003072.1	45.4437	-0.0464076	0.437403	-0.106098	0.915505	0.999945	AC003072.1
AC003665.1	235.893	0.477988	0.235838	2.02677	0.0426862	0.999945	AC003665.1
AC004057.1	704.271	0.0270871	0.218858	0.123766	0.901501	0.999945	AC004057.1
AC004076.1	10.093	0.479542	0.785044	0.610848	0.5413	0.999945	AC004076.1
AC004383.1	7.6853	0.205877	0.919658	0.223863	0.822864	0.999945	AC004383.1
AC004475.1	910.592	-0.0673593	0.0906675	-0.742927	0.457526	0.999945	AC004475.1
AC004556.1	63.9327	-0.119525	0.43094	-0.27736	0.781504	0.999945	AC004556.1
AC004687.2	12.8129	-0.479969	0.549369	-0.873674	0.382296	0.999945	AC004687.2
AC004754.1	8.48099	5.44405	1.96966	2.76396	0.00571053	0.999945	AC004754.1
AC004801.2	26.8139	0.912861	0.443129	2.06003	0.0393953	0.999945	AC004801.2
AC004890.2	179.815	0.0101097	0.169431	0.0596685	0.95242	0.999945	AC004890.2
AC004922.1	22.2778	0.128938	0.631873	0.204056	0.838309	0.999945	AC004922.1
AC004923.1	8.34645	-0.00946994	0.888856	-0.0106541	0.991499	0.999945	AC004923.1
AC004951.2	21.3861	-0.957593	0.542167	-1.76623	0.0773569	0.999945	AC004951.2
AC004951.3	26.7309	-0.353562	0.40706	-0.868574	0.38508	0.999945	AC004951.3
AC004967.1	14.472	0.00324645	0.538414	0.00602966	0.995189	0.999945	AC004967.1
AC004980.1	58.8299	0.358175	0.277072	1.29272	0.196109	0.999945	AC004980.1
AC004997.1	10.9752	0.617181	1.4853	0.415527	0.677756	0.999945	AC004997.1
AC005041.1	27.5653	0.0195209	0.497485	0.0392392	0.9687	0.999945	AC005041.1
AC005077.4	24.0093	0.536188	0.522402	1.02639	0.304708	0.999945	AC005077.4
AC005154.2	21.2332	0.291908	0.466549	0.625675	0.531528	0.999945	AC005154.2
AC005154.5	72.8255	-0.0746057	0.275562	-0.27074	0.786591	0.999945	AC005154.5
AC005324.4	51.2614	0.114736	0.446777	0.256809	0.797327	0.999945	AC005324.4
AC005520.1	55.4027	-0.0878483	0.45563	-0.192806	0.847111	0.999945	AC005520.1
AC005531.1	9.39174	-0.895149	0.742115	-1.20621	0.227735	0.999945	AC005531.1
AC005702.1	7.89367	-0.034303	0.887932	-0.0386325	0.969183	0.999945	AC005702.1
AC005726.1	191.524	0.0261214	0.181021	0.144301	0.885263	0.999945	AC005726.1
AC005776.1	8.5851	0.441711	0.865862	0.51014	0.609953	0.999945	AC005776.1
AC005832.4	164.586	0.173818	0.233684	0.743815	0.456989	0.999945	AC005832.4
AC005833.1	251.028	0.114418	0.227486	0.502967	0.614988	0.999945	AC005833.1
AC005865.2	20.1715	-0.372731	0.526819	-0.707512	0.479248	0.999945	AC005865.2
AC005912.1	8.08401	0.130396	1.02687	0.126983	0.898954	0.999945	AC005912.1
AC005943.1	143.681	0.21038	0.288302	0.729722	0.46556	0.999945	AC005943.1
AC006001.3	504.98	0.0564381	0.142762	0.395329	0.6926	0.999945	AC006001.3
AC006001.4	10.8099	0.779425	2.58105	0.30198	0.762667	0.999945	AC006001.4
AC006030.1	65.583	0.454129	0.419754	1.08189	0.2793	0.999945	AC006030.1
AC006042.3	10.2636	0.0309229	0.813779	0.0379992	0.969688	0.999945	AC006042.3
AC006059.2	22.1974	0.917187	1.77765	0.515953	0.605887	0.999945	AC006059.2
AC006064.6	267.448	-0.819501	0.379921	-2.15703	0.0310032	0.999945	AC006064.6
AC006116.7	15.2935	0.126177	0.728697	0.173154	0.86253	0.999945	AC006116.7
AC006213.1	266.962	0.0622553	0.147292	0.422665	0.67254	0.999945	AC006213.1
AC006254.1	173.629	0.191557	0.261749	0.731835	0.464269	0.999945	AC006254.1
AC006453.2	29.1853	-0.773159	0.56594	-1.36615	0.171892	0.999945	AC006453.2
AC006504.3	16.0077	-0.0255222	0.50477	-0.050562	0.959675	0.999945	AC006504.3
AC006509.1	54.6441	-0.0737153	0.384193	-0.19187	0.847844	0.999945	AC006509.1
AC006538.2	4.22562	-0.2208	1.91564	-0.115262	0.908238	0.999945	AC006538.2
AC006978.1	144.283	-0.0650938	0.198302	-0.328255	0.742719	0.999945	AC006978.1
AC006978.2	43.4579	0.234692	0.654279	0.358704	0.719817	0.999945	AC006978.2
AC007000.1	8.7005	-0.687351	0.720139	-0.95447	0.339846	0.999945	AC007000.1
AC007040.2	16.274	-0.780742	0.807813	-0.966489	0.3338	0.999945	AC007040.2
AC007068.1	32.285	0.380742	0.472118	0.806454	0.419981	0.999945	AC007068.1
AC007192.1	12.9298	-0.0995229	3.84784	-0.0258646	0.979365	0.999945	AC007192.1
AC007238.1	7.75442	0.567862	0.958604	0.592384	0.553594	0.999945	AC007238.1
AC007318.1	8.12233	0.52997	1.00422	0.527744	0.597677	0.999945	AC007318.1
AC007318.2	26.2012	0.471853	0.628795	0.750409	0.453008	0.999945	AC007318.2
AC007325.2	40.6737	0.464902	0.717121	0.648289	0.516798	0.999945	AC007325.2
AC007325.4	18.3886	0.269069	0.603014	0.446207	0.655448	0.999945	AC007325.4
AC007326.4	512.371	0.0522514	0.222239	0.235113	0.814121	0.999945	AC007326.4
AC007342.3	17.8544	-0.0201785	0.484438	-0.0416534	0.966775	0.999945	AC007342.3
AC007546.3	97.9642	0.0779342	0.279982	0.278354	0.780741	0.999945	AC007546.3
AC007842.1	53.6771	0.094594	0.305431	0.309707	0.756784	0.999945	AC007842.1
AC007906.2	51.0227	-0.301811	0.41548	-0.726416	0.467584	0.999945	AC007906.2
AC007950.1	814.226	-0.10099	0.200921	-0.502634	0.615222	0.999945	AC007950.1
AC008012.1	325.875	0.131915	0.225577	0.584791	0.558688	0.999945	AC008012.1
AC008013.1	19.306	-0.260225	0.52266	-0.497886	0.618564	0.999945	AC008013.1
AC008013.2	25.641	0.708788	0.551872	1.28433	0.199025	0.999945	AC008013.2
AC008038.1	78.849	-0.193469	0.289382	-0.668557	0.503778	0.999945	AC008038.1
AC008072.1	10.6843	-0.683304	0.800117	-0.854006	0.393102	0.999945	AC008072.1
AC008073.3	15.7343	1.11874	0.683786	1.6361	0.101819	0.999945	AC008073.3
AC008132.1	28.3916	-0.10623	0.624418	-0.170127	0.86491	0.999945	AC008132.1
AC008267.2	30.6341	-0.113339	0.476656	-0.237779	0.812053	0.999945	AC008267.2
AC008267.6	8.69301	-0.899759	0.753165	-1.19464	0.232229	0.999945	AC008267.6
AC008397.2	66.9701	0.638828	0.352615	1.81168	0.070035	0.999945	AC008397.2
AC008403.1	588.591	-0.0564662	0.19925	-0.283394	0.776875	0.999945	AC008403.1
AC008481.3	27.53	0.136596	0.391249	0.349129	0.726993	0.999945	AC008481.3
AC008507.1	14.252	0.153215	0.565242	0.27106	0.786345	0.999945	AC008507.1
AC008554.1	1855.48	-0.184207	0.143665	-1.28219	0.199774	0.999945	AC008554.1
AC008565.1	13.0925	-0.682239	0.84615	-0.806287	0.420078	0.999945	AC008565.1
AC008575.1	19.6753	0.913883	0.713744	1.28041	0.200402	0.999945	AC008575.1
AC008581.2	176.456	0.278726	0.220998	1.26122	0.207231	0.999945	AC008581.2
AC008694.2	13.2841	-0.192894	0.599427	-0.321797	0.747607	0.999945	AC008694.2
AC008736.1	7.67208	-0.0331842	0.818122	-0.0405614	0.967646	0.999945	AC008736.1
AC008752.3	51.862	0.366485	0.313023	1.17079	0.241681	0.999945	AC008752.3
AC008755.1	1087.96	0.0221779	0.17033	0.130206	0.896404	0.999945	AC008755.1
AC008758.1	77.209	0.70238	1.0774	0.65192	0.514453	0.999945	AC008758.1
AC008758.3	10.2206	-0.405115	0.860291	-0.470904	0.637709	0.999945	AC008758.3
AC008758.6	16.2218	-0.0126712	0.559616	-0.0226427	0.981935	0.999945	AC008758.6
AC008763.2	19.5914	0.273684	0.577601	0.473829	0.635622	0.999945	AC008763.2
AC008764.4	14.1471	0.351905	1.34129	0.262363	0.793041	0.999945	AC008764.4
AC008770.4	214.869	0.0835603	0.344457	0.242586	0.808326	0.999945	AC008770.4
AC008878.1	49.3934	-0.744861	0.509404	-1.46222	0.143681	0.999945	AC008878.1
AC009053.1	160.913	-0.012198	0.199019	-0.0612909	0.951128	0.999945	AC009053.1
AC009119.2	19.9428	0.081827	0.840464	0.0973593	0.922441	0.999945	AC009119.2
AC009120.1	50.89	0.333513	0.376716	0.885317	0.375986	0.999945	AC009120.1
AC009133.6	1064.23	-0.0341921	0.187225	-0.182625	0.855092	0.999945	AC009133.6
AC009244.1	32.3495	0.636562	0.520588	1.22278	0.221414	0.999945	AC009244.1
AC009245.1	7.91518	1.02439	0.94079	1.08886	0.276214	0.999945	AC009245.1
AC009412.1	388.049	-0.458907	0.255362	-1.79709	0.0723219	0.999945	AC009412.1
AC009487.2	26.9664	-0.530289	0.548675	-0.96649	0.333799	0.999945	AC009487.2
AC009533.1	90.8208	0.329461	0.272237	1.2102	0.226202	0.999945	AC009533.1
AC009690.1	130.251	0.0603544	0.284786	0.211929	0.832162	0.999945	AC009690.1
AC009779.3	103.644	0.0382277	0.263578	0.145034	0.884684	0.999945	AC009779.3
AC009879.1	7.95376	0.625788	0.82217	0.761142	0.446573	0.999945	AC009879.1
AC009879.3	31.1666	3.32174	0.89906	3.69468	0.000220165	0.999945	AC009879.3
AC010132.3	355.489	-0.0297527	0.17383	-0.171159	0.864098	0.999945	AC010132.3
AC010186.2	99.4691	0.0586252	0.348047	0.168441	0.866237	0.999945	AC010186.2
AC010197.2	54.787	-0.185514	0.354089	-0.523918	0.600335	0.999945	AC010197.2
AC010203.1	9.75491	-0.574965	0.840308	-0.684231	0.493829	0.999945	AC010203.1
AC010306.1	8.80513	-0.561013	0.715548	-0.784032	0.433022	0.999945	AC010306.1
AC010319.1	12.9003	0.809414	0.625151	1.29475	0.195407	0.999945	AC010319.1
AC010323.1	5.52491	4.23635	5.15392	0.821967	0.411096	0.999945	AC010323.1
AC010325.1	11.8271	-0.0500464	0.628659	-0.0796082	0.936549	0.999945	AC010325.1
AC010326.4	125.349	-0.14788	0.223808	-0.660744	0.508777	0.999945	AC010326.4
AC010422.3	17.1593	1.31604	0.862865	1.5252	0.127209	0.999945	AC010422.3
AC010422.6	13.0865	-0.286892	4.30144	-0.0666966	0.946823	0.999945	AC010422.6
AC010422.8	105.908	-0.0829361	0.278122	-0.298201	0.76555	0.999945	AC010422.8
AC010468.1	28.0738	-0.198442	0.40749	-0.486985	0.626269	0.999945	AC010468.1
AC010487.1	70.9933	0.116729	0.291793	0.40004	0.689127	0.999945	AC010487.1
AC010507.2	25.6229	0.402474	0.55728	0.72221	0.470165	0.999945	AC010507.2
AC010522.1	13.8574	0.218901	0.693395	0.315695	0.752234	0.999945	AC010522.1
AC010547.4	19.2912	0.186019	1.86728	0.0996205	0.920646	0.999945	AC010547.4
AC010615.1	205.318	-0.194819	0.178165	-1.09348	0.274185	0.999945	AC010615.1
AC010616.1	21.2043	0.466124	0.593507	0.785373	0.432235	0.999945	AC010616.1
AC010616.2	5.15623	0	5.26762	0	1	1	AC010616.2
AC010618.1	335.028	0.0755237	0.173282	0.435841	0.662952	0.999945	AC010618.1
AC010619.1	10.5539	1.07221	1.08607	0.987236	0.323527	0.999945	AC010619.1
AC010620.1	6.95397	-0.953203	0.858299	-1.11057	0.266752	0.999945	AC010620.1
AC010627.1	8.76312	-0.414242	0.774851	-0.534609	0.59292	0.999945	AC010627.1
AC010655.3	46.6926	0.0557592	0.317583	0.175574	0.860629	0.999945	AC010655.3
AC010761.1	110.233	0.350772	0.2762	1.26999	0.204087	0.999945	AC010761.1
AC010928.1	8.34361	0.826828	0.775806	1.06577	0.286529	0.999945	AC010928.1
AC010970.1	1969.86	0.0964602	1.37156	0.0703289	0.943932	0.999945	AC010970.1
AC010980.1	65.1616	-0.184903	0.336921	-0.548803	0.583141	0.999945	AC010980.1
AC011043.1	1992.11	0.114442	0.145166	0.788352	0.430491	0.999945	AC011043.1
AC011043.2	15.0881	0.464956	0.552277	0.841889	0.39985	0.999945	AC011043.2
AC011330.1	32.2627	-1.43342	1.5095	-0.9496	0.342316	0.999945	AC011330.1
AC011330.3	8.09795	0.0651369	0.854745	0.0762063	0.939255	0.999945	AC011330.3
AC011448.1	117.36	0.0467292	0.303929	0.15375	0.877807	0.999945	AC011448.1
AC011462.1	405.1	0.540173	0.31717	1.7031	0.0885496	0.999945	AC011462.1
AC011468.4	8.74931	-0.707748	0.781698	-0.905398	0.365255	0.999945	AC011468.4
AC011475.1	6.83981	-1.23132	1.04841	-1.17447	0.240208	0.999945	AC011475.1
AC011477.1	16.1356	-0.196399	0.727818	-0.269847	0.787278	0.999945	AC011477.1
AC011481.1	627.663	0.0402067	0.11852	0.339241	0.734428	0.999945	AC011481.1
AC011487.1	41.8882	-0.53716	0.426773	-1.25865	0.208155	0.999945	AC011487.1
AC011497.2	44.9004	-0.303946	0.369499	-0.822587	0.410743	0.999945	AC011497.2
AC011498.4	10.5189	0.216068	0.687293	0.314376	0.753235	0.999945	AC011498.4
AC011503.3	9.08781	-0.562856	0.716055	-0.786052	0.431837	0.999945	AC011503.3
AC011511.1	57.4712	-0.0111906	0.319686	-0.0350049	0.972076	0.999945	AC011511.1
AC011511.4	176.226	0.299473	0.227473	1.31652	0.188	0.999945	AC011511.4
AC011529.1	214.222	0.0447688	0.272681	0.16418	0.869589	0.999945	AC011529.1
AC011841.1	15.0881	0.464956	0.552277	0.841889	0.39985	0.999945	AC011841.1
AC011979.1	7.84727	0.0442278	0.902978	0.0489799	0.960935	0.999945	AC011979.1
AC012184.2	22.616	7.43769	3.35896	2.21429	0.0268091	0.999945	AC012184.2
AC012213.5	366.003	-0.260847	0.136886	-1.90557	0.056706	0.999945	AC012213.5
AC012254.2	117.851	-0.216472	0.306219	-0.706917	0.479618	0.999945	AC012254.2
AC012435.1	116.552	0.0385328	0.317004	0.121553	0.903253	0.999945	AC012435.1
AC012441.1	24.0634	0.517183	0.43697	1.18357	0.236585	0.999945	AC012441.1
AC012618.3	118.712	-0.0768313	0.219522	-0.349993	0.726344	0.999945	AC012618.3
AC012651.1	38.2077	0.24013	0.395266	0.607515	0.543509	0.999945	AC012651.1
AC013394.1	823.162	-0.158733	0.111609	-1.42222	0.154962	0.999945	AC013394.1
AC013474.1	5.51508	1.84365	1.2252	1.50477	0.132382	0.999945	AC013474.1
AC013489.1	66.7251	-0.095928	0.739655	-0.129693	0.896809	0.999945	AC013489.1
AC015688.4	5.13903	0	2.53392	0	1	1	AC015688.4
AC015802.6	124.511	0.218052	0.863597	0.252492	0.800661	0.999945	AC015802.6
AC015813.2	145.326	0.252659	0.87234	0.289634	0.772096	0.999945	AC015813.2
AC015818.6	12.19	-0.334311	0.57623	-0.58017	0.5618	0.999945	AC015818.6
AC016144.1	7.40123	0.279297	0.805705	0.346649	0.728855	0.999945	AC016144.1
AC016582.3	29.4431	0.401625	0.580854	0.691439	0.489289	0.999945	AC016582.3
AC016739.1	13.9199	-0.989412	0.634842	-1.55852	0.119111	0.999945	AC016739.1
AC017007.2	49.0976	-0.0102356	0.384824	-0.0265982	0.97878	0.999945	AC017007.2
AC017007.3	7.66521	-0.457348	0.975279	-0.468941	0.639112	0.999945	AC017007.3
AC017083.3	12.0527	1.17887	0.702265	1.67866	0.0932179	0.999945	AC017083.3
AC017104.4	26.4922	-0.0927217	0.424245	-0.218557	0.826995	0.999945	AC017104.4
AC017104.5	12.8833	-0.198897	0.582683	-0.341347	0.732842	0.999945	AC017104.5
AC018362.3	59.2915	-0.218969	0.413351	-0.529741	0.596291	0.999945	AC018362.3
AC018475.1	12.0447	0.512295	0.614132	0.834177	0.404181	0.999945	AC018475.1
AC018523.2	39.2073	-0.172601	0.588883	-0.2931	0.769446	0.999945	AC018523.2
AC018638.2	104.804	0.0165504	0.236357	0.070023	0.944175	0.999945	AC018638.2
AC018638.4	322.128	0.0819211	0.193504	0.423357	0.672035	0.999945	AC018638.4
AC018638.5	112.248	0.06344	0.207568	0.305634	0.759883	0.999945	AC018638.5
AC018638.8	22.4021	0.297664	0.564338	0.527457	0.597876	0.999945	AC018638.8
AC018755.3	11.5266	0.292803	0.670131	0.436934	0.662159	0.999945	AC018755.3
AC018804.1	13.102	0.86854	1.01711	0.853933	0.393142	0.999945	AC018804.1
AC019257.8	5.32	-5.55336	2.32354	-2.39005	0.0168463	0.999945	AC019257.8
AC020779.1	11.513	0.061021	0.641871	0.0950674	0.924261	0.999945	AC020779.1
AC020898.1	62.029	0.364276	0.386944	0.941418	0.346491	0.999945	AC020898.1
AC020904.2	7.56476	-0.507267	1.12339	-0.451551	0.651592	0.999945	AC020904.2
AC020915.5	192.821	0.0653328	0.232454	0.281057	0.778667	0.999945	AC020915.5
AC021087.5	188.599	0.00619977	0.192283	0.032243	0.974278	0.999945	AC021087.5
AC021106.1	10.4046	0.839926	0.710175	1.1827	0.236927	0.999945	AC021106.1
AC021148.1	11.7544	-0.238318	0.668365	-0.356569	0.721415	0.999945	AC021148.1
AC021660.3	11.1746	-0.0987261	1.09247	-0.0903697	0.927993	0.999945	AC021660.3
AC022137.3	120.12	-0.206902	0.237794	-0.870089	0.384252	0.999945	AC022137.3
AC022149.1	415.236	0.046225	0.210553	0.219541	0.826229	0.999945	AC022149.1
AC022182.3	10.9899	0.665137	0.726431	0.915623	0.359865	0.999945	AC022182.3
AC022384.1	54.7309	-0.492222	0.661799	-0.743763	0.45702	0.999945	AC022384.1
AC022400.7	287.994	0.0362782	0.147881	0.24532	0.806209	0.999945	AC022400.7
AC022414.1	28.7721	-0.594876	0.400679	-1.48467	0.137631	0.999945	AC022414.1
AC022415.1	272.214	-0.196292	0.190538	-1.0302	0.302917	0.999945	AC022415.1
AC022415.2	269.161	-0.0623208	0.296108	-0.210467	0.833304	0.999945	AC022415.2
AC022432.1	20.3229	0.079392	0.539417	0.147181	0.882989	0.999945	AC022432.1
AC022826.2	77.1933	-0.541603	0.415149	-1.3046	0.192028	0.999945	AC022826.2
AC022905.1	53.2609	0.459824	0.443507	1.03679	0.299833	0.999945	AC022905.1
AC022968.1	10.5394	-0.380449	0.774165	-0.491432	0.623121	0.999945	AC022968.1
AC023055.1	8.82928	3.47552	1.63276	2.12861	0.0332863	0.999945	AC023055.1
AC023389.2	8.67271	-0.421724	0.851488	-0.495279	0.620403	0.999945	AC023389.2
AC023512.1	8.1209	-0.693812	0.796572	-0.870998	0.383756	0.999945	AC023512.1
AC023934.1	34.3585	-0.170278	0.378884	-0.449421	0.653128	0.999945	AC023934.1
AC024405.2	9.80574	-0.554281	0.723648	-0.765955	0.443703	0.999945	AC024405.2
AC024568.1	12.0138	-0.154475	0.625969	-0.246777	0.805081	0.999945	AC024568.1
AC024940.2	26.1332	0.104967	0.819456	0.128093	0.898075	0.999945	AC024940.2
AC025283.2	12.8663	0.16591	0.798657	0.207736	0.835435	0.999945	AC025283.2
AC025423.2	198.52	0.076032	0.277571	0.273919	0.784147	0.999945	AC025423.2
AC025449.1	13.2102	0.0965251	0.640845	0.150622	0.880274	0.999945	AC025449.1
AC025588.1	17.0484	-0.150788	0.539918	-0.279279	0.78003	0.999945	AC025588.1
AC025627.3	11.0188	-0.64959	0.679693	-0.95571	0.339219	0.999945	AC025627.3
AC026316.4	33.7739	0.706917	0.448384	1.57659	0.11489	0.999945	AC026316.4
AC026412.1	317.096	-0.479903	0.14636	-3.27891	0.00104208	0.999945	AC026412.1
AC026464.3	6.18954	-1.42177	1.79022	-0.794187	0.427087	0.999945	AC026464.3
AC026464.4	688.332	-0.0233967	0.14959	-0.156406	0.875713	0.999945	AC026464.4
AC026464.6	141.531	-0.204959	0.258948	-0.791508	0.428648	0.999945	AC026464.6
AC026470.1	1422.75	0.181963	0.114911	1.58352	0.113303	0.999945	AC026470.1
AC026740.3	181.306	0.138878	0.186868	0.743184	0.45737	0.999945	AC026740.3
AC026784.1	16.4308	-0.0750009	0.516225	-0.145287	0.884484	0.999945	AC026784.1
AC026877.1	14.3156	-0.0590186	0.61973	-0.0952328	0.92413	0.999945	AC026877.1
AC027559.1	25.936	0.195787	0.602645	0.324879	0.745272	0.999945	AC027559.1
AC027644.1	11.5034	-0.463175	0.677445	-0.683709	0.494159	0.999945	AC027644.1
AC027644.4	8.50187	-0.187746	2.99594	-0.0626667	0.950032	0.999945	AC027644.4
AC027796.3	28.8919	1.42907	0.471228	3.03264	0.00242427	0.999945	AC027796.3
AC036214.3	9.97668	0.155913	0.76593	0.203561	0.838697	0.999945	AC036214.3
AC040162.1	75.7952	0.579888	0.527073	1.1002	0.271243	0.999945	AC040162.1
AC044860.1	28.3584	0.127182	0.776227	0.163846	0.869852	0.999945	AC044860.1
AC046176.1	9.81862	0.421988	0.739404	0.570714	0.568194	0.999945	AC046176.1
AC048338.1	118.844	-1.0897	0.470064	-2.3182	0.0204383	0.999945	AC048338.1
AC048351.1	14.2117	0.417594	0.638034	0.654501	0.512789	0.999945	AC048351.1
AC055811.2	20.2845	-0.309123	0.548574	-0.563502	0.573093	0.999945	AC055811.2
AC055813.1	11.3101	-0.507838	0.651386	-0.779627	0.43561	0.999945	AC055813.1
AC055839.2	946.095	-0.162412	0.142822	-1.13716	0.25547	0.999945	AC055839.2
AC058822.1	13.3496	-0.543586	1.52356	-0.356788	0.721251	0.999945	AC058822.1
AC060766.1	9.74319	0.367405	0.77314	0.475212	0.634636	0.999945	AC060766.1
AC060780.2	13.7664	-0.520993	0.552143	-0.943584	0.345382	0.999945	AC060780.2
AC060780.3	12.5813	0.0533501	0.629273	0.0847805	0.932436	0.999945	AC060780.3
AC063976.2	9.08772	-1.3963	0.99033	-1.40994	0.158558	0.999945	AC063976.2
AC064799.1	57.5238	0.0111897	0.381138	0.0293588	0.976578	0.999945	AC064799.1
AC067752.1	13.2963	-0.179854	0.570911	-0.31503	0.752739	0.999945	AC067752.1
AC067942.1	8.91582	-0.0804987	0.829281	-0.0970704	0.92267	0.999945	AC067942.1
AC067968.1	106.656	-0.469139	0.334444	-1.40274	0.160694	0.999945	AC067968.1
AC068134.3	53.712	0.211933	0.370436	0.572116	0.567243	0.999945	AC068134.3
AC068279.1	9.69236	-0.338412	0.972081	-0.348132	0.727741	0.999945	AC068279.1
AC068522.1	9.22529	0.0151874	0.995773	0.0152519	0.987831	0.999945	AC068522.1
AC068533.4	63.2074	0.073691	0.326992	0.22536	0.821699	0.999945	AC068533.4
AC068547.1	48.2423	0.329744	0.59153	0.557443	0.577225	0.999945	AC068547.1
AC068580.4	56.3847	0.401977	0.372618	1.07879	0.28068	0.999945	AC068580.4
AC068620.3	27.2649	0.576865	0.504123	1.14429	0.252501	0.999945	AC068620.3
AC068631.2	161.539	-0.178467	0.244495	-0.72994	0.465427	0.999945	AC068631.2
AC068831.7	356.56	0.336272	0.227699	1.47683	0.139723	0.999945	AC068831.7
AC068896.1	8.94609	-0.446774	0.786058	-0.568373	0.569782	0.999945	AC068896.1
AC068946.1	10.6751	-0.0115377	0.827055	-0.0139504	0.98887	0.999945	AC068946.1
AC068946.2	75.6257	0.767858	0.28152	2.72754	0.00638088	0.999945	AC068946.2
AC069257.2	9.06223	0.279963	0.802483	0.348871	0.727186	0.999945	AC069257.2
AC069288.1	54.2871	-0.177295	0.55461	-0.319675	0.749215	0.999945	AC069288.1
AC069368.1	17.5643	-0.715335	0.751876	-0.9514	0.341401	0.999945	AC069368.1
AC069499.1	24.4141	0.343507	0.418572	0.820664	0.411838	0.999945	AC069499.1
AC069503.2	10.6402	-0.0628551	0.944621	-0.06654	0.946948	0.999945	AC069503.2
AC073065.1	20.3385	-0.142539	0.470815	-0.302751	0.76208	0.999945	AC073065.1
AC073107.1	23.3314	0.342534	0.504739	0.678636	0.497369	0.999945	AC073107.1
AC073109.1	7.69407	0.28597	0.880126	0.324919	0.745242	0.999945	AC073109.1
AC073111.5	86.6778	-0.0715407	0.305184	-0.234418	0.81466	0.999945	AC073111.5
AC073343.1	47.3594	-0.229198	0.368087	-0.622673	0.533499	0.999945	AC073343.1
AC073410.1	17.627	0.580776	0.477666	1.21586	0.224038	0.999945	AC073410.1
AC073415.1	15.4958	0.231374	0.678963	0.340776	0.733272	0.999945	AC073415.1
AC073508.2	133.091	-0.156173	0.471837	-0.33099	0.740652	0.999945	AC073508.2
AC073585.1	24.7932	-0.107036	0.428072	-0.250043	0.802554	0.999945	AC073585.1
AC073585.2	10.798	-6.43006	1.86789	-3.44243	0.00057652	0.999945	AC073585.2
AC073610.1	10.0908	-0.321776	0.828775	-0.388255	0.697827	0.999945	AC073610.1
AC073610.3	12.7834	-0.332037	1.03568	-0.320598	0.748515	0.999945	AC073610.3
AC073612.1	7.07528	1.5794	1.96981	0.801801	0.422668	0.999945	AC073612.1
AC073869.1	589.921	-0.135922	0.166738	-0.815185	0.414966	0.999945	AC073869.1
AC073896.1	14.1825	-1.48086	1.29706	-1.1417	0.253579	0.999945	AC073896.1
AC074141.1	156.509	-0.278526	0.23575	-1.18145	0.237425	0.999945	AC074141.1
AC074143.1	96.7109	0.143427	0.24924	0.575457	0.564982	0.999945	AC074143.1
AC078899.1	9.87083	-0.141165	0.779873	-0.18101	0.85636	0.999945	AC078899.1
AC078899.4	13.498	-0.126999	0.647153	-0.196243	0.84442	0.999945	AC078899.4
AC078927.1	6.61099	1.14679	1.9743	0.580858	0.561336	0.999945	AC078927.1
AC079140.3	8.43659	0.00205636	0.914889	0.00224767	0.998207	0.999945	AC079140.3
AC079328.1	9.13911	-0.727313	0.828676	-0.87768	0.380117	0.999945	AC079328.1
AC079414.2	8.21649	-0.393577	0.782665	-0.502868	0.615057	0.999945	AC079414.2
AC079416.1	21.7841	0.710432	0.509416	1.3946	0.163136	0.999945	AC079416.1
AC079447.1	19.3337	0.972207	0.691205	1.40654	0.159564	0.999945	AC079447.1
AC079594.2	61.6262	0.268411	1.14619	0.234176	0.814848	0.999945	AC079594.2
AC080038.1	515.685	0.105199	0.241896	0.434894	0.663639	0.999945	AC080038.1
AC083873.1	10.0233	-1.28411	0.773151	-1.66088	0.0967378	0.999945	AC083873.1
AC083899.1	21.8397	0.32721	0.526105	0.621947	0.533977	0.999945	AC083899.1
AC083899.2	7.75472	-0.226983	0.807361	-0.281142	0.778601	0.999945	AC083899.2
AC084337.1	13.742	0.22106	0.63018	0.350789	0.725747	0.999945	AC084337.1
AC084357.3	44.9719	-0.330488	0.485178	-0.681169	0.495765	0.999945	AC084357.3
AC084824.1	15.8937	-0.320417	0.595328	-0.538219	0.590426	0.999945	AC084824.1
AC084879.1	6.76351	-0.138474	1.07918	-0.128314	0.8979	0.999945	AC084879.1
AC087289.4	33.2401	-0.455573	0.762804	-0.597235	0.550351	0.999945	AC087289.4
AC087359.1	16.4113	-0.309569	0.617948	-0.500963	0.616397	0.999945	AC087359.1
AC087632.1	81.9836	0.141826	0.26935	0.52655	0.598506	0.999945	AC087632.1
AC087651.1	11.6931	0.258539	0.712096	0.363068	0.716554	0.999945	AC087651.1
AC087721.2	368.616	0.458298	0.196672	2.33027	0.019792	0.999945	AC087721.2
AC087783.2	7.62022	0.267729	0.884094	0.302828	0.762021	0.999945	AC087783.2
AC087894.1	41.3599	-0.176279	0.37845	-0.465791	0.641365	0.999945	AC087894.1
AC090004.1	18.5206	-0.297498	0.64131	-0.463891	0.642726	0.999945	AC090004.1
AC090099.1	157.235	0.0374328	0.187487	0.199656	0.84175	0.999945	AC090099.1
AC090114.3	374.815	0.082108	0.140822	0.583062	0.559852	0.999945	AC090114.3
AC090241.1	7.44537	0.726276	0.885522	0.820168	0.412121	0.999945	AC090241.1
AC090360.1	57.798	0.479124	0.359765	1.33177	0.182936	0.999945	AC090360.1
AC090517.4	233.479	-0.0946193	0.144406	-0.65523	0.512319	0.999945	AC090517.4
AC090519.1	13.4308	-0.365822	0.590825	-0.619171	0.535803	0.999945	AC090519.1
AC090607.2	46.6339	0.0533179	0.399819	0.133355	0.893912	0.999945	AC090607.2
AC090971.3	30.436	-0.116152	0.471325	-0.246438	0.805343	0.999945	AC090971.3
AC091057.6	18.3456	0.507473	1.00927	0.502814	0.615095	0.999945	AC091057.6
AC091133.4	19.6176	-0.252166	0.505636	-0.49871	0.617983	0.999945	AC091133.4
AC091153.1	7.42935	0.14373	0.935565	0.153629	0.877903	0.999945	AC091153.1
AC091167.2	9.39428	-0.0510709	1.24661	-0.0409677	0.967322	0.999945	AC091167.2
AC091167.7	8.09488	-0.119331	1.03381	-0.115428	0.908106	0.999945	AC091167.7
AC091390.4	39.4562	-0.380328	0.330593	-1.15044	0.249962	0.999945	AC091390.4
AC091429.1	13.8626	-0.316775	0.644233	-0.491709	0.622925	0.999945	AC091429.1
AC091551.1	11.0138	0.289225	0.840399	0.344152	0.730732	0.999945	AC091551.1
AC091951.1	13.4326	0.927845	0.645297	1.43786	0.150475	0.999945	AC091951.1
AC091951.3	15.1331	-0.320225	0.539468	-0.593593	0.552784	0.999945	AC091951.3
AC091959.3	279.381	-0.18363	0.176341	-1.04133	0.29772	0.999945	AC091959.3
AC092070.2	186.825	-0.089662	0.340372	-0.263424	0.792224	0.999945	AC092070.2
AC092072.1	147.371	0.102923	0.227066	0.453273	0.650352	0.999945	AC092072.1
AC092115.1	16.4528	-0.112584	0.564078	-0.19959	0.841801	0.999945	AC092115.1
AC092329.3	190.055	-0.0576236	0.198741	-0.289942	0.77186	0.999945	AC092329.3
AC092338.1	245.949	-0.019408	0.145272	-0.133598	0.893721	0.999945	AC092338.1
AC092427.1	93.2443	-0.0654414	0.276928	-0.236312	0.81319	0.999945	AC092427.1
AC092535.2	14.554	0.649171	0.659907	0.98373	0.325248	0.999945	AC092535.2
AC092647.5	50.9078	0.155365	0.389323	0.399065	0.689845	0.999945	AC092647.5
AC092651.2	7.43832	-1.0132	0.835391	-1.21285	0.225188	0.999945	AC092651.2
AC092656.1	17.2663	-0.00550579	0.678245	-0.0081177	0.993523	0.999945	AC092656.1
AC092685.1	24.7525	0.0451328	0.598588	0.0753988	0.939897	0.999945	AC092685.1
AC092718.3	104.037	0.239247	0.275104	0.869658	0.384488	0.999945	AC092718.3
AC092718.8	10.6878	-0.602084	0.746906	-0.806104	0.420183	0.999945	AC092718.8
AC092821.1	125.394	0.285988	0.200221	1.42836	0.153188	0.999945	AC092821.1
AC092835.1	149.468	0.0751133	0.180115	0.417029	0.676657	0.999945	AC092835.1
AC092933.1	10.9623	0.0584046	0.694722	0.0840691	0.933001	0.999945	AC092933.1
AC093249.4	20.8513	-0.056709	0.671474	-0.0844545	0.932695	0.999945	AC093249.4
AC093323.1	158.157	0.106271	0.181356	0.585978	0.55789	0.999945	AC093323.1
AC093512.2	18.0585	0.502675	0.705625	0.712383	0.476228	0.999945	AC093512.2
AC093525.2	5.13543	0.615169	4.15906	0.14791	0.882414	0.999945	AC093525.2
AC093591.3	6.37019	-0.916014	1.02065	-0.89748	0.369463	0.999945	AC093591.3
AC093616.1	20.0656	0.179926	0.718505	0.250418	0.802264	0.999945	AC093616.1
AC093655.2	11.965	-0.236536	0.640801	-0.369125	0.712035	0.999945	AC093655.2
AC093668.3	76.0934	0.19408	0.260793	0.74419	0.456761	0.999945	AC093668.3
AC093752.1	447.141	0.0258679	0.13836	0.186961	0.851691	0.999945	AC093752.1
AC093827.5	46.3941	0.383584	0.416376	0.921245	0.356923	0.999945	AC093827.5
AC093909.1	17.0026	0.147738	0.848567	0.174103	0.861784	0.999945	AC093909.1
AC096887.1	6.72051	1.25289	0.996248	1.25761	0.208532	0.999945	AC096887.1
AC097376.1	7.83275	-0.392105	0.841685	-0.465857	0.641318	0.999945	AC097376.1
AC097625.2	11.2435	0.14001	0.832887	0.168102	0.866503	0.999945	AC097625.2
AC097636.2	18.4493	0.340458	0.683119	0.498388	0.61821	0.999945	AC097636.2
AC098484.3	100.375	-0.0586183	0.254809	-0.230048	0.818055	0.999945	AC098484.3
AC098588.1	11.0806	0.0204858	0.63628	0.0321962	0.974316	0.999945	AC098588.1
AC098614.3	12.2071	0.476802	0.790049	0.60351	0.54617	0.999945	AC098614.3
AC098650.1	23.0447	0.0689579	0.482973	0.142778	0.886466	0.999945	AC098650.1
AC098934.1	67.7289	0.0938187	0.323933	0.289624	0.772104	0.999945	AC098934.1
AC098934.2	25.9455	0.0857807	0.418151	0.205143	0.837461	0.999945	AC098934.2
AC099489.1	44.9649	0.374477	0.382123	0.97999	0.327091	0.999945	AC099489.1
AC099811.2	10.4582	1.93199	1.48579	1.30031	0.193493	0.999945	AC099811.2
AC100827.2	8.19432	0.739637	0.801807	0.922462	0.356287	0.999945	AC100827.2
AC100832.1	16.9476	-0.456646	0.640703	-0.712727	0.476015	0.999945	AC100832.1
AC103810.1	44.047	-0.162202	0.412354	-0.393357	0.694056	0.999945	AC103810.1
AC104389.4	39.9062	0.417646	0.386551	1.08044	0.279945	0.999945	AC104389.4
AC104452.1	177.236	0.599366	0.543255	1.10329	0.269902	0.999945	AC104452.1
AC104472.3	10.141	-1.03039	1.37809	-0.747689	0.454648	0.999945	AC104472.3
AC104563.1	17.8207	-0.944752	0.658407	-1.43491	0.151314	0.999945	AC104563.1
AC104619.3	8.58755	0.106579	0.791885	0.134589	0.892937	0.999945	AC104619.3
AC104662.2	61.5552	0.0825108	0.462363	0.178454	0.858366	0.999945	AC104662.2
AC104986.1	9.8302	0.0282613	0.675621	0.0418301	0.966634	0.999945	AC104986.1
AC105052.1	44.9928	0.0896057	0.437835	0.204656	0.837841	0.999945	AC105052.1
AC105052.2	13.6255	-0.676053	0.589415	-1.14699	0.251386	0.999945	AC105052.2
AC105052.3	325.199	0.135692	0.19473	0.696825	0.485912	0.999945	AC105052.3
AC105339.4	17.7234	0.263326	0.6176	0.426371	0.669838	0.999945	AC105339.4
AC106782.1	6.27864	-1.11957	1.07439	-1.04205	0.297389	0.999945	AC106782.1
AC106795.1	88.8699	-0.317057	0.314655	-1.00764	0.313629	0.999945	AC106795.1
AC106820.1	8.00406	-0.0318935	0.759487	-0.0419935	0.966504	0.999945	AC106820.1
AC106865.1	43.8629	0.34673	0.348381	0.99526	0.31961	0.999945	AC106865.1
AC106886.5	621.408	0.475509	0.202245	2.35115	0.0187155	0.999945	AC106886.5
AC107075.1	33.6525	2.05432	1.844	1.11406	0.265255	0.999945	AC107075.1
AC107871.1	93.6276	-0.122516	0.359479	-0.340815	0.733243	0.999945	AC107871.1
AC107918.4	14.1877	-0.102184	0.72991	-0.139996	0.888663	0.999945	AC107918.4
AC108448.2	13.43	1.24818	0.823907	1.51496	0.129783	0.999945	AC108448.2
AC110079.1	735.64	-0.0270968	0.142407	-0.190277	0.849092	0.999945	AC110079.1
AC110926.1	11.3969	-0.727616	0.70439	-1.03297	0.301616	0.999945	AC110926.1
AC112128.1	113.155	0.055655	0.350501	0.158787	0.873837	0.999945	AC112128.1
AC112184.1	23.4189	-0.281765	0.462492	-0.609231	0.542371	0.999945	AC112184.1
AC112206.3	11.8055	0.395111	0.699539	0.564816	0.572199	0.999945	AC112206.3
AC112206.4	11.7	-0.0402644	0.725965	-0.0554632	0.955769	0.999945	AC112206.4
AC112777.1	6.9027	0.926659	1.40612	0.659017	0.509885	0.999945	AC112777.1
AC113935.1	17.5653	-0.654823	0.649357	-1.00842	0.313254	0.999945	AC113935.1
AC114267.1	103.458	-0.216902	0.280427	-0.773472	0.439243	0.999945	AC114267.1
AC114490.1	19.2412	0.391093	0.608387	0.642836	0.520331	0.999945	AC114490.1
AC114490.2	121.238	0.215635	0.256665	0.840141	0.400829	0.999945	AC114490.2
AC114490.3	25.7157	0.174037	0.54782	0.317691	0.75072	0.999945	AC114490.3
AC114495.2	16.6428	-0.126993	0.673051	-0.188682	0.850342	0.999945	AC114495.2
AC114728.1	41.0784	0.229799	0.36703	0.626103	0.531248	0.999945	AC114728.1
AC114801.3	174.899	-0.328428	1.76602	-0.185971	0.852468	0.999945	AC114801.3
AC115223.1	84.589	-0.14955	0.29357	-0.509418	0.610459	0.999945	AC115223.1
AC116366.3	170.044	1.5112	0.524942	2.87879	0.003992	0.999945	AC116366.3
AC116533.1	849.59	0.152945	0.153049	0.999326	0.317637	0.999945	AC116533.1
AC116562.4	80.763	0.0591522	0.305227	0.193797	0.846335	0.999945	AC116562.4
AC117378.1	19.9733	0.361781	1.79221	0.201864	0.840023	0.999945	AC117378.1
AC117529.1	91.0812	0.119129	0.266759	0.44658	0.655178	0.999945	AC117529.1
AC117529.2	8.23012	0.196332	0.752439	0.260928	0.794148	0.999945	AC117529.2
AC118549.1	1149.36	0.112976	0.106285	1.06295	0.287803	0.999945	AC118549.1
AC118553.2	172.435	-0.253894	0.323093	-0.785825	0.43197	0.999945	AC118553.2
AC118754.1	395.915	-0.167776	0.177542	-0.944992	0.344663	0.999945	AC118754.1
AC120114.4	17.718	0.0178259	1.02775	0.0173446	0.986162	0.999945	AC120114.4
AC121758.1	12.6671	0.0212167	0.718877	0.0295136	0.976455	0.999945	AC121758.1
AC122718.1	33.0674	-0.222744	0.664572	-0.335169	0.737498	0.999945	AC122718.1
AC124312.1	215.077	0.0954318	0.185991	0.513098	0.607883	0.999945	AC124312.1
AC124319.1	1338.54	0.42197	0.214983	1.9628	0.0496689	0.999945	AC124319.1
AC124856.1	8.40177	0.333841	0.781956	0.426931	0.66943	0.999945	AC124856.1
AC124944.3	426.471	0.173428	0.245823	0.705499	0.480499	0.999945	AC124944.3
AC125232.1	196.312	0.120822	0.217179	0.556326	0.577988	0.999945	AC125232.1
AC126177.6	10.2113	0.446381	0.713214	0.625872	0.531399	0.999945	AC126177.6
AC126323.1	12.3671	-0.300646	0.997991	-0.301252	0.763223	0.999945	AC126323.1
AC126755.1	285.85	0.191195	0.259047	0.73807	0.460472	0.999945	AC126755.1
AC127502.1	6.93775	0.0579237	0.895201	0.0647047	0.948409	0.999945	AC127502.1
AC129492.1	395.445	0.0505595	0.188952	0.267578	0.789024	0.999945	AC129492.1
AC129492.4	14.1684	-0.0536825	0.559965	-0.0958675	0.923626	0.999945	AC129492.4
AC131160.1	20.1855	6.33211	3.84789	1.6456	0.0998452	0.999945	AC131160.1
AC131206.1	58.4293	0.167993	0.288454	0.582391	0.560303	0.999945	AC131206.1
AC131392.1	158.638	-0.0438338	0.166193	-0.263753	0.79197	0.999945	AC131392.1
AC132008.2	539.849	0.15304	0.113878	1.34389	0.178985	0.999945	AC132008.2
AC133435.1	10.4272	-0.881407	0.635573	-1.38679	0.165505	0.999945	AC133435.1
AC133548.2	10.7748	0.756006	0.628279	1.2033	0.228861	0.999945	AC133548.2
AC133552.1	10.2748	-1.05372	0.787519	-1.33803	0.180888	0.999945	AC133552.1
AC133552.2	18.3802	-0.0294873	0.478784	-0.061588	0.950891	0.999945	AC133552.2
AC135050.2	13.644	-2.49936	1.31733	-1.89729	0.05779	0.999945	AC135050.2
AC135352.1	9.90673	-1.22228	1.08874	-1.12266	0.261584	0.999945	AC135352.1
AC135506.1	29.6508	0.00718681	0.383881	0.0187215	0.985063	0.999945	AC135506.1
AC135721.1	17.1739	-0.637939	0.54593	-1.16854	0.242591	0.999945	AC135721.1
AC135731.2	11.2267	-0.539914	0.964557	-0.559753	0.575648	0.999945	AC135731.2
AC135977.1	39.0202	0.128247	0.533944	0.240189	0.810184	0.999945	AC135977.1
AC135983.2	37.7022	-0.0747392	0.51927	-0.143931	0.885555	0.999945	AC135983.2
AC137695.1	8.29398	0.450534	0.874103	0.515425	0.606256	0.999945	AC137695.1
AC137695.2	12.1735	0.809106	0.644072	1.25624	0.209031	0.999945	AC137695.2
AC137834.1	13.2126	-0.504326	1.1787	-0.427865	0.66875	0.999945	AC137834.1
AC138207.8	12.7518	0.298229	0.670886	0.444529	0.65666	0.999945	AC138207.8
AC138393.1	117.879	0.118643	0.26603	0.445974	0.655616	0.999945	AC138393.1
AC138409.2	417.907	-0.241692	0.217914	-1.10912	0.26738	0.999945	AC138409.2
AC138811.2	12.1181	-0.237683	3.17885	-0.0747701	0.940398	0.999945	AC138811.2
AC138866.1	211.779	-0.156903	0.240537	-0.652302	0.514206	0.999945	AC138866.1
AC138866.2	42.3055	0.269984	0.458861	0.588378	0.556279	0.999945	AC138866.2
AC138894.1	19.9917	-0.16053	0.873458	-0.183787	0.854181	0.999945	AC138894.1
AC138969.1	1681.09	0.0267683	0.103686	0.258166	0.796279	0.999945	AC138969.1
AC139256.1	86.4432	0.0820747	0.724756	0.113245	0.909837	0.999945	AC139256.1
AC139426.3	9.05554	1.15847	0.88444	1.30984	0.19025	0.999945	AC139426.3
AC139491.5	12.5119	-0.394325	0.739704	-0.533085	0.593975	0.999945	AC139491.5
AC139495.1	8.04417	1.00424	1.37212	0.731887	0.464237	0.999945	AC139495.1
AC139530.3	19.4691	-0.0313564	2.40663	-0.0130292	0.989605	0.999945	AC139530.3
AC139768.1	138.076	0.0330917	0.276666	0.119609	0.904793	0.999945	AC139768.1
AC139769.1	249.434	-0.054666	0.263639	-0.207351	0.835735	0.999945	AC139769.1
AC139795.1	164.021	-0.00708618	0.190149	-0.0372665	0.970273	0.999945	AC139795.1
AC140134.1	40.1303	-0.463094	0.709539	-0.652668	0.51397	0.999945	AC140134.1
AC141557.1	10.806	-0.145866	0.66244	-0.220195	0.825719	0.999945	AC141557.1
AC141586.1	264.416	-0.00923088	0.1685	-0.0547828	0.956312	0.999945	AC141586.1
AC142086.6	6.93765	-0.0195009	0.898816	-0.0216962	0.98269	0.999945	AC142086.6
AC142381.3	7.23105	-1.17681	0.797707	-1.47524	0.140148	0.999945	AC142381.3
AC145138.1	41.9592	0.113139	3.33309	0.0339442	0.972922	0.999945	AC145138.1
AC145285.1	9.73015	-0.560307	0.66254	-0.845696	0.397722	0.999945	AC145285.1
AC146944.1	17.7218	0.809437	3.29974	0.245303	0.806222	0.999945	AC146944.1
AC146944.2	18.5421	0.356939	0.770806	0.463073	0.643312	0.999945	AC146944.2
AC146944.3	24.4866	-0.0374039	0.449215	-0.0832649	0.933641	0.999945	AC146944.3
AC211476.3	58.4052	0.654911	0.283475	2.31029	0.0208719	0.999945	AC211476.3
AC231533.2	10.5359	-1.20905	0.699727	-1.72789	0.0840087	0.999945	AC231533.2
AC233699.1	10.2838	0.404769	1.21901	0.332047	0.739854	0.999945	AC233699.1
AC233968.1	535.267	0.069782	0.224003	0.311523	0.755403	0.999945	AC233968.1
AC233992.2	14.3779	0.202008	0.555942	0.363362	0.716334	0.999945	AC233992.2
AC234031.1	203.371	-0.274733	0.497505	-0.552222	0.580796	0.999945	AC234031.1
AC234775.2	9.94289	-0.0127687	0.733311	-0.0174124	0.986108	0.999945	AC234775.2
AC234782.3	25.4504	0.129365	0.460757	0.280766	0.77889	0.999945	AC234782.3
AC234783.1	46.5914	-0.100915	0.394868	-0.255566	0.798286	0.999945	AC234783.1
AC235565.2	78.9827	-0.582628	0.541512	-1.07593	0.281959	0.999945	AC235565.2
AC239798.2	10.837	-0.367536	0.721884	-0.509135	0.610658	0.999945	AC239798.2
AC239868.1	170.977	0.216377	0.188903	1.14544	0.252029	0.999945	AC239868.1
AC240274.1	1317.59	0.0815886	0.121418	0.671965	0.501606	0.999945	AC240274.1
AC241952.1	531.731	0.0711359	0.121113	0.587353	0.556966	0.999945	AC241952.1
AC242376.2	283.507	0.0608337	0.169373	0.359169	0.719468	0.999945	AC242376.2
AC242843.1	81.6345	0.470663	0.373459	1.26028	0.207568	0.999945	AC242843.1
AC244154.1	362.888	0.113751	0.238648	0.476649	0.633612	0.999945	AC244154.1
AC244197.3	1445.79	-0.0331185	0.143879	-0.230184	0.817949	0.999945	AC244197.3
AC244517.3	17.8023	-0.454199	0.70997	-0.639743	0.522339	0.999945	AC244517.3
AC244636.2	8.66129	-0.711506	0.704601	-1.0098	0.312591	0.999945	AC244636.2
AC244669.1	37.7732	-0.251368	0.375882	-0.668741	0.503661	0.999945	AC244669.1
AC245033.1	6.80406	-0.974821	1.4989	-0.650358	0.515461	0.999945	AC245033.1
AC245060.4	446.863	0.214666	0.129529	1.65728	0.0974635	0.999945	AC245060.4
AC245100.4	53.4139	0.341368	0.310412	1.09972	0.271452	0.999945	AC245100.4
AC245297.1	96.1941	0.26526	0.473689	0.559987	0.575488	0.999945	AC245297.1
AC246785.2	11.1083	0.392266	0.646977	0.606306	0.544311	0.999945	AC246785.2
ACAA1	412.084	-0.197006	0.1464	-1.34567	0.178408	0.999945	ACAA1
ACAA2	1102.64	0.00467035	0.137933	0.0338597	0.972989	0.999945	ACAA2
ACACA	3743.14	-0.0448822	0.157647	-0.2847	0.775874	0.999945	ACACA
ACACB	241.599	0.204954	0.243975	0.840063	0.400873	0.999945	ACACB
ACAD10	613.948	0.0750204	0.153783	0.487831	0.625669	0.999945	ACAD10
ACAD11	480.952	-0.309763	0.189659	-1.63327	0.102413	0.999945	ACAD11
ACAD8	790.462	0.00554292	0.096654	0.057348	0.954268	0.999945	ACAD8
ACAD9	450.662	0.112348	0.123486	0.909804	0.362926	0.999945	ACAD9
ACADL	22.8318	-0.693792	0.447342	-1.55092	0.120921	0.999945	ACADL
ACADM	1270.39	-0.00400068	0.0996547	-0.0401454	0.967977	0.999945	ACADM
ACADS	66.9054	0.0253857	0.31009	0.0818655	0.934754	0.999945	ACADS
ACADSB	724.072	0.287223	0.12344	2.32681	0.0199751	0.999945	ACADSB
ACADVL	1782.4	0.0685312	0.0929855	0.737009	0.461117	0.999945	ACADVL
ACAN	20.1419	0.189942	0.592988	0.320314	0.748731	0.999945	ACAN
ACAP1	13.8069	0.678172	0.864586	0.784389	0.432812	0.999945	ACAP1
ACAP2	1312.48	0.177719	0.129523	1.37211	0.170031	0.999945	ACAP2
ACAP3	7115.57	0.159575	0.101702	1.56905	0.116637	0.999945	ACAP3
ACAT1	761.066	-0.151485	0.158055	-0.958432	0.337845	0.999945	ACAT1
ACAT2	3039.71	-0.118467	0.235455	-0.50314	0.614866	0.999945	ACAT2
ACBD3	1123.13	-0.045886	0.144679	-0.317158	0.751124	0.999945	ACBD3
ACBD4	51.3088	0.725627	0.378997	1.9146	0.055544	0.999945	ACBD4
ACBD5	795.13	-0.0659471	0.137855	-0.47838	0.63238	0.999945	ACBD5
ACBD6	1297.15	0.0386398	0.106765	0.361913	0.717417	0.999945	ACBD6
ACBD7	131.602	0.0417238	0.243327	0.171473	0.863852	0.999945	ACBD7
ACCS	268.079	0.140647	0.243896	0.576666	0.564165	0.999945	ACCS
ACD	262.602	0.00821614	0.16312	0.0503688	0.959829	0.999945	ACD
ACE	33.037	0.405512	0.66111	0.61338	0.539625	0.999945	ACE
ACER2	567.351	0.0755267	0.114373	0.660356	0.509025	0.999945	ACER2
ACER3	1053.8	0.158052	0.135735	1.16442	0.244256	0.999945	ACER3
ACHE	578.257	-0.124885	0.209963	-0.594796	0.55198	0.999945	ACHE
ACIN1	5414.3	0.139943	0.0770687	1.81582	0.0693973	0.999945	ACIN1
ACKR1	261.618	0.101156	0.213277	0.474292	0.635292	0.999945	ACKR1
ACKR2	17.7937	-0.154893	0.548663	-0.28231	0.777706	0.999945	ACKR2
ACKR3	50.1609	0.43135	0.432829	0.996583	0.318967	0.999945	ACKR3
ACLY	13642	0.105922	0.10019	1.05721	0.290417	0.999945	ACLY
ACO1	1042.15	-0.0255716	0.098392	-0.259895	0.794944	0.999945	ACO1
ACO2	1832.68	0.0623008	0.115088	0.541333	0.588278	0.999945	ACO2
ACOT1	11.671	-0.390602	0.873638	-0.447098	0.654804	0.999945	ACOT1
ACOT11	148.681	0.0867254	0.246418	0.351945	0.72488	0.999945	ACOT11
ACOT13	497.745	-0.101191	0.131636	-0.768722	0.442058	0.999945	ACOT13
ACOT2	68.1488	-0.170213	0.428208	-0.3975	0.690999	0.999945	ACOT2
ACOT7	968.453	-0.107153	0.118944	-0.900865	0.36766	0.999945	ACOT7
ACOT8	232.942	-0.174561	0.207066	-0.843021	0.399217	0.999945	ACOT8
ACOT9	1090.97	0.0122589	0.129288	0.0948184	0.924459	0.999945	ACOT9
ACOX1	972.345	-0.118761	0.122552	-0.969071	0.33251	0.999945	ACOX1
ACOX3	236.367	0.147707	0.2505	0.589648	0.555427	0.999945	ACOX3
ACOXL	11.8665	0.0627863	0.799983	0.0784846	0.937443	0.999945	ACOXL
ACP1	1444.46	-0.00834174	0.0875572	-0.0952719	0.924099	0.999945	ACP1
ACP6	227.527	0.117475	0.301862	0.389169	0.697151	0.999945	ACP6
ACP7	23.4196	-0.0646328	0.42963	-0.150438	0.880419	0.999945	ACP7
ACPP	7.53382	-0.43931	0.746713	-0.588326	0.556314	0.999945	ACPP
ACRBP	54.6292	0.0112354	0.413139	0.0271952	0.978304	0.999945	ACRBP
ACSBG1	47.8437	0.0965231	0.423293	0.228029	0.819624	0.999945	ACSBG1
ACSF2	312.708	0.54622	0.60444	0.90368	0.366165	0.999945	ACSF2
ACSF3	502.343	0.0265496	0.174038	0.152551	0.878753	0.999945	ACSF3
ACSL1	541.007	0.0276017	0.150895	0.18292	0.854861	0.999945	ACSL1
ACSL3	2798.1	-0.0773135	0.105546	-0.732512	0.463856	0.999945	ACSL3
ACSL4	5933.97	-0.102348	0.0989582	-1.03426	0.301017	0.999945	ACSL4
ACSL6	210.623	0.0268596	0.303895	0.0883846	0.929571	0.999945	ACSL6
ACSM2A	40.4521	-0.773763	0.628049	-1.23201	0.217945	0.999945	ACSM2A
ACSM2B	21.9237	0.472962	0.782398	0.604503	0.54551	0.999945	ACSM2B
ACSM3	28.2301	-0.149455	0.423459	-0.352939	0.724134	0.999945	ACSM3
ACSS2	708.063	-0.0604771	0.178734	-0.338363	0.735089	0.999945	ACSS2
ACSS3	144.667	0.0500879	0.315877	0.158568	0.874009	0.999945	ACSS3
ACTA1	101.58	0.136539	0.452502	0.301742	0.762849	0.999945	ACTA1
ACTA2	544.845	-0.0458008	0.192475	-0.237957	0.811915	0.999945	ACTA2
ACTB	93016.5	-0.0845856	0.0684828	-1.23514	0.216779	0.999945	ACTB
ACTC1	835.863	0.0969294	0.565368	0.171445	0.863874	0.999945	ACTC1
ACTG1	72750.1	-0.0649594	0.0892221	-0.728064	0.466574	0.999945	ACTG1
ACTG1P1	24.5448	-0.312215	0.4367	-0.714942	0.474645	0.999945	ACTG1P1
ACTG1P17	39.0296	0.329604	0.396024	0.832282	0.40525	0.999945	ACTG1P17
ACTG1P20	15.7663	-0.128707	0.598795	-0.214943	0.829812	0.999945	ACTG1P20
ACTG1P4	37.1922	-0.103684	0.443125	-0.233983	0.814998	0.999945	ACTG1P4
ACTG1P9	11.8316	0.17636	0.637339	0.276713	0.782	0.999945	ACTG1P9
ACTG2	19.8655	-0.320297	0.755116	-0.424169	0.671443	0.999945	ACTG2
ACTL6A	865.231	0.285239	0.100443	2.83981	0.004514	0.999945	ACTL6A
ACTL6B	530.904	-0.130079	0.124761	-1.04263	0.297121	0.999945	ACTL6B
ACTN1	1647.81	-0.0704208	0.216937	-0.324614	0.745473	0.999945	ACTN1
ACTN2	62.9382	-0.93005	0.32499	-2.86178	0.00421273	0.999945	ACTN2
ACTN3	139.361	0.583496	0.472264	1.23553	0.216633	0.999945	ACTN3
ACTN4	1888.81	0.104528	0.11374	0.919006	0.358092	0.999945	ACTN4
ACTR10	1869.19	-0.0637427	0.106102	-0.600766	0.547996	0.999945	ACTR10
ACTR1A	4531.02	-0.056838	0.0617424	-0.920567	0.357276	0.999945	ACTR1A
ACTR1B	681.351	0.00374897	0.106894	0.0350718	0.972022	0.999945	ACTR1B
ACTR2	7650.45	0.0219289	0.055568	0.394632	0.693114	0.999945	ACTR2
ACTR3	3220.21	-0.0760436	0.0669437	-1.13593	0.255984	0.999945	ACTR3
ACTR3B	261.348	0.0726901	0.188577	0.385467	0.699892	0.999945	ACTR3B
ACTR3C	6.37668	2.20295	1.30773	1.68457	0.0920724	0.999945	ACTR3C
ACTR5	222.338	0.209791	0.193823	1.08238	0.279083	0.999945	ACTR5
ACTR6	554.54	0.021298	0.160667	0.13256	0.894541	0.999945	ACTR6
ACTR8	1360.6	0.0118253	0.133386	0.0886547	0.929356	0.999945	ACTR8
ACTRT3	27.3088	-0.589594	0.410238	-1.4372	0.150662	0.999945	ACTRT3
ACVR1	776.545	0.0656913	0.169473	0.387621	0.698296	0.999945	ACVR1
ACVR1B	2579.59	-0.0204426	0.103603	-0.197317	0.843579	0.999945	ACVR1B
ACVR1C	12.29	-0.633729	0.646463	-0.980301	0.326938	0.999945	ACVR1C
ACVR2A	2110.14	-0.0075539	0.108587	-0.0695655	0.944539	0.999945	ACVR2A
ACVR2B	6018.9	0.0282183	0.059225	0.47646	0.633747	0.999945	ACVR2B
ACVRL1	9.70513	2.9668	1.12888	2.62809	0.00858647	0.999945	ACVRL1
ACY1	123.627	0.107531	0.280758	0.383002	0.701718	0.999945	ACY1
ACYP1	201.988	-0.0623807	0.177375	-0.351688	0.725072	0.999945	ACYP1
ACYP2	92.1321	-0.0843461	0.273268	-0.308657	0.757582	0.999945	ACYP2
AD000091.1	13.4169	0.376419	0.812924	0.463043	0.643333	0.999945	AD000091.1
AD000671.1	41.1348	1.40618	0.951668	1.4776	0.139516	0.999945	AD000671.1
AD000671.2	8.55842	-0.0193374	1.16872	-0.0165458	0.986799	0.999945	AD000671.2
AD000864.1	53.9098	0.404855	0.299013	1.35397	0.175745	0.999945	AD000864.1
ADA	45.7472	0.0306799	0.361237	0.0849301	0.932317	0.999945	ADA
ADA2	700.304	-0.20674	0.167497	-1.2343	0.217092	0.999945	ADA2
ADAL	515.345	-0.0586517	0.127291	-0.460769	0.644965	0.999945	ADAL
ADAM10	3865.88	0.0158509	0.0898968	0.176323	0.86004	0.999945	ADAM10
ADAM11	1202.84	0.236008	0.266059	0.887051	0.375051	0.999945	ADAM11
ADAM12	809.009	-0.0241232	0.31362	-0.0769187	0.938688	0.999945	ADAM12
ADAM15	101.71	0.154376	0.344806	0.447717	0.654357	0.999945	ADAM15
ADAM17	814.117	-0.0044432	0.17013	-0.0261165	0.979164	0.999945	ADAM17
ADAM19	1795.26	-0.0473253	0.119966	-0.394489	0.69322	0.999945	ADAM19
ADAM1A	115.628	0.309997	0.279013	1.11105	0.266547	0.999945	ADAM1A
ADAM20P1	67.105	0.175633	0.300408	0.584649	0.558784	0.999945	ADAM20P1
ADAM22	1537.76	0.016595	0.126084	0.131618	0.895286	0.999945	ADAM22
ADAM23	1087.11	-0.00710031	0.169693	-0.0418421	0.966625	0.999945	ADAM23
ADAM28	39.0728	-0.28929	0.582247	-0.496851	0.619294	0.999945	ADAM28
ADAM29	14.9506	-1.5054	0.748642	-2.01084	0.0443428	0.999945	ADAM29
ADAM32	12.2228	-0.439017	1.1431	-0.384058	0.700936	0.999945	ADAM32
ADAM33	20.5636	-0.0106276	0.602764	-0.0176314	0.985933	0.999945	ADAM33
ADAM3A	8.28568	-0.45423	0.716828	-0.633666	0.526299	0.999945	ADAM3A
ADAM8	56.6297	0.436171	0.427623	1.01999	0.307734	0.999945	ADAM8
ADAM9	797.061	-0.00342816	0.0999432	-0.0343011	0.972637	0.999945	ADAM9
ADAMTS1	75.9668	-0.710596	0.471671	-1.50655	0.131926	0.999945	ADAMTS1
ADAMTS10	900.147	0.00681429	0.186305	0.0365759	0.970823	0.999945	ADAMTS10
ADAMTS12	204.717	0.5264	0.244611	2.15199	0.0313981	0.999945	ADAMTS12
ADAMTS13	158.16	0.0354896	0.220583	0.16089	0.87218	0.999945	ADAMTS13
ADAMTS14	95.8476	0.459088	0.304841	1.50599	0.13207	0.999945	ADAMTS14
ADAMTS15	39.6812	0.0111766	0.385361	0.0290029	0.976862	0.999945	ADAMTS15
ADAMTS16	45.7744	0.732783	0.570733	1.28393	0.199166	0.999945	ADAMTS16
ADAMTS17	62.4898	-0.127101	0.439314	-0.289317	0.772339	0.999945	ADAMTS17
ADAMTS18	100.804	-0.0485894	0.866142	-0.0560986	0.955263	0.999945	ADAMTS18
ADAMTS19	331.544	0.510812	0.262254	1.94777	0.0514421	0.999945	ADAMTS19
ADAMTS2	52.9381	0.199462	0.541949	0.368046	0.712839	0.999945	ADAMTS2
ADAMTS20	64.2546	0.119053	0.274075	0.43438	0.664013	0.999945	ADAMTS20
ADAMTS3	25.6987	0.267885	0.461647	0.580281	0.561725	0.999945	ADAMTS3
ADAMTS4	159.608	0.427485	0.414097	1.03233	0.301917	0.999945	ADAMTS4
ADAMTS5	251.784	0.0893424	0.312907	0.285524	0.775243	0.999945	ADAMTS5
ADAMTS6	34.1147	-0.411743	0.567608	-0.725401	0.468206	0.999945	ADAMTS6
ADAMTS7	934.27	0.141124	0.110533	1.27676	0.201686	0.999945	ADAMTS7
ADAMTS8	8.21982	0.941381	0.787858	1.19486	0.232141	0.999945	ADAMTS8
ADAMTS9	409.076	0.272444	0.327067	0.832992	0.404849	0.999945	ADAMTS9
ADAMTSL1	46.1041	-0.611764	0.344395	-1.77634	0.0756765	0.999945	ADAMTSL1
ADAMTSL2	8.55698	0.341014	0.873723	0.3903	0.696314	0.999945	ADAMTSL2
ADAMTSL3	401.957	-0.100513	0.214601	-0.468371	0.639519	0.999945	ADAMTSL3
ADAMTSL4	15.1829	0.0106824	0.793671	0.0134594	0.989261	0.999945	ADAMTSL4
ADAMTSL5	11.9311	0.0105668	0.826938	0.0127782	0.989805	0.999945	ADAMTSL5
ADAP1	245.259	-0.0117038	0.280898	-0.0416657	0.966765	0.999945	ADAP1
ADAP2	25.7473	-1.17208	0.573376	-2.04416	0.0409373	0.999945	ADAP2
ADAR	6556.11	-0.00479646	0.0973452	-0.0492727	0.960702	0.999945	ADAR
ADARB1	975.169	0.141274	0.287987	0.490558	0.623739	0.999945	ADARB1
ADARB2	635.569	0.433548	0.222279	1.95047	0.0511199	0.999945	ADARB2
ADAT1	622.362	-0.133301	0.11279	-1.18185	0.237264	0.999945	ADAT1
ADAT2	191.998	0.210921	0.24287	0.86845	0.385148	0.999945	ADAT2
ADAT3	20.4582	-0.0302837	0.483801	-0.0625955	0.950089	0.999945	ADAT3
ADCK1	101.334	0.367927	0.260209	1.41396	0.157372	0.999945	ADCK1
ADCK2	110.621	-0.382683	0.330171	-1.15905	0.246438	0.999945	ADCK2
ADCK5	36.0682	0.145383	0.337709	0.430498	0.666833	0.999945	ADCK5
ADCY1	1219.96	0.041856	0.118029	0.354626	0.72287	0.999945	ADCY1
ADCY10P1	154.478	0.136868	0.276862	0.494354	0.621056	0.999945	ADCY10P1
ADCY2	240.868	-0.1925	0.392083	-0.490968	0.623449	0.999945	ADCY2
ADCY3	600.419	0.00890611	0.251857	0.0353617	0.971791	0.999945	ADCY3
ADCY4	10.2607	0.775678	0.679937	1.14081	0.253949	0.999945	ADCY4
ADCY5	164.35	0.286654	0.21183	1.35323	0.175982	0.999945	ADCY5
ADCY6	940.929	0.232649	0.136955	1.69872	0.0893714	0.999945	ADCY6
ADCY7	384.868	-0.0164271	0.229549	-0.0715625	0.94295	0.999945	ADCY7
ADCY8	29.6232	0.299495	0.456015	0.656766	0.511332	0.999945	ADCY8
ADCY9	1222.12	-0.0724675	0.13564	-0.534262	0.59316	0.999945	ADCY9
ADCYAP1	434.78	0.00784307	0.598684	0.0131005	0.989548	0.999945	ADCYAP1
ADCYAP1R1	74.4194	0.291908	0.360864	0.808914	0.418565	0.999945	ADCYAP1R1
ADD1	6166.12	0.0307333	0.0682357	0.450399	0.652423	0.999945	ADD1
ADD2	12445.1	-0.0314378	0.0748097	-0.420237	0.674313	0.999945	ADD2
ADD3	1100.85	0.273205	0.157683	1.73262	0.083163	0.999945	ADD3
ADGB	16.8143	0.0241091	0.530737	0.0454258	0.963768	0.999945	ADGB
ADGRA1	52.1158	-0.28038	0.293021	-0.956858	0.338639	0.999945	ADGRA1
ADGRA2	113.288	0.292549	0.433328	0.67512	0.4996	0.999945	ADGRA2
ADGRA3	1810.4	0.0862336	0.202744	0.425333	0.670594	0.999945	ADGRA3
ADGRB1	297.086	0.0570616	0.227664	0.250639	0.802093	0.999945	ADGRB1
ADGRB2	308.561	0.0618409	0.205503	0.300924	0.763473	0.999945	ADGRB2
ADGRB3	562.271	0.0523388	0.155829	0.335874	0.736966	0.999945	ADGRB3
ADGRD1	18.5862	0.431954	0.578782	0.746316	0.455476	0.999945	ADGRD1
ADGRD2	15.9247	-0.251868	0.580422	-0.433939	0.664333	0.999945	ADGRD2
ADGRE2	26.6887	0.305695	0.437333	0.698998	0.484553	0.999945	ADGRE2
ADGRE4P	12.1162	0.248472	0.638659	0.389053	0.697237	0.999945	ADGRE4P
ADGRE5	23.8065	-0.605115	0.56213	-1.07647	0.281718	0.999945	ADGRE5
ADGRF1	24.0622	0.0449007	0.641779	0.069963	0.944223	0.999945	ADGRF1
ADGRF2	17.9651	-0.0928047	0.566082	-0.163942	0.869777	0.999945	ADGRF2
ADGRF3	11.8266	0.0702168	0.772853	0.090854	0.927609	0.999945	ADGRF3
ADGRF4	10.2984	-0.215711	0.773057	-0.279037	0.780217	0.999945	ADGRF4
ADGRF5P1	20.3847	-0.371523	0.468667	-0.792722	0.42794	0.999945	ADGRF5P1
ADGRG1	1891.07	-0.0366453	0.11993	-0.305555	0.759944	0.999945	ADGRG1
ADGRG2	73.0134	-0.294839	0.430437	-0.684975	0.49336	0.999945	ADGRG2
ADGRG6	27.8419	0.0700904	0.607144	0.115443	0.908094	0.999945	ADGRG6
ADGRL1	1908.62	0.170329	0.123789	1.37595	0.168836	0.999945	ADGRL1
ADGRL2	8711.94	0.0446263	0.103177	0.432523	0.665361	0.999945	ADGRL2
ADGRL3	3722.76	0.0151954	0.0954434	0.159209	0.873504	0.999945	ADGRL3
ADGRV1	654.395	0.234001	0.219124	1.06789	0.285571	0.999945	ADGRV1
ADH4	21.5276	-0.0227935	0.502089	-0.0453973	0.963791	0.999945	ADH4
ADH5	4083.19	0.0273972	0.0660467	0.414816	0.678277	0.999945	ADH5
ADH7	8.11643	-0.284812	1.17864	-0.241646	0.809055	0.999945	ADH7
ADHFE1	88.8987	0.433502	0.307352	1.41044	0.15841	0.999945	ADHFE1
ADI1	476.449	0.0275756	0.188477	0.146307	0.883679	0.999945	ADI1
ADIPOR1	1363.18	-0.0096905	0.0872942	-0.11101	0.911609	0.999945	ADIPOR1
ADIPOR2	680.912	0.137106	0.110071	1.24562	0.212904	0.999945	ADIPOR2
ADK	310.305	-0.0834438	0.181215	-0.460469	0.64518	0.999945	ADK
ADM2	125.711	0.0131477	0.344226	0.0381948	0.969532	0.999945	ADM2
ADM5	48.2184	0.0299312	0.326464	0.0916829	0.92695	0.999945	ADM5
ADNP	5436.68	0.0106436	0.0881234	0.120781	0.903865	0.999945	ADNP
ADNP2	1210.99	-0.031554	0.147617	-0.213756	0.830738	0.999945	ADNP2
ADO	827.462	0.0130839	0.1065	0.122854	0.902223	0.999945	ADO
ADORA1	19.172	0.269123	0.584592	0.460361	0.645257	0.999945	ADORA1
ADORA2A	38.9915	0.338645	0.672704	0.503409	0.614676	0.999945	ADORA2A
ADORA2B	8.07637	-0.619059	0.86573	-0.715072	0.474565	0.999945	ADORA2B
ADPGK	689.13	0.179941	0.128042	1.40532	0.159926	0.999945	ADPGK
ADPRH	24.8972	0.195044	0.590757	0.330159	0.74128	0.999945	ADPRH
ADPRHL1	91.099	0.00749048	0.284428	0.0263353	0.97899	0.999945	ADPRHL1
ADPRHL2	164.862	-0.148214	0.183693	-0.806856	0.419749	0.999945	ADPRHL2
ADPRM	88.2629	-0.149084	0.257937	-0.577984	0.563275	0.999945	ADPRM
ADRA1A	5.93638	-1.31982	1.40534	-0.93914	0.347659	0.999945	ADRA1A
ADRA1B	14.209	1.15656	0.722418	1.60095	0.109388	0.999945	ADRA1B
ADRA2A	8.90141	-0.0211062	0.862993	-0.024457	0.980488	0.999945	ADRA2A
ADRA2B	8.62065	1.41645	1.14636	1.23561	0.216603	0.999945	ADRA2B
ADRA2C	29.5662	0.513838	0.517604	0.992724	0.320844	0.999945	ADRA2C
ADRM1	611.008	-0.0342327	0.121832	-0.280982	0.778724	0.999945	ADRM1
ADSL	853.085	-0.0828425	0.115896	-0.714799	0.474733	0.999945	ADSL
ADSS	982.456	0.0351509	0.101362	0.346786	0.728752	0.999945	ADSS
ADSSL1	150.617	-0.15668	0.235997	-0.663906	0.50675	0.999945	ADSSL1
AEBP1	278.671	0.219617	0.193987	1.13212	0.257584	0.999945	AEBP1
AEBP2	425.728	0.0281273	0.129545	0.217123	0.828113	0.999945	AEBP2
AEN	809.939	-0.015334	0.172806	-0.0887354	0.929292	0.999945	AEN
AES	2025.39	-0.123744	0.13402	-0.923324	0.355838	0.999945	AES
AF131216.2	9.21589	-0.177495	0.736287	-0.241068	0.809503	0.999945	AF131216.2
AF228730.5	205.768	-0.0106535	0.205937	-0.0517317	0.958742	0.999945	AF228730.5
AF274858.1	25.6399	0.248713	0.55948	0.444544	0.656649	0.999945	AF274858.1
AFAP1	11850	0.0271904	0.12802	0.212392	0.831801	0.999945	AFAP1
AFAP1L1	13.8058	0.0201352	0.702559	0.0286598	0.977136	0.999945	AFAP1L1
AFAP1L2	139.771	-0.222601	0.323345	-0.688434	0.49118	0.999945	AFAP1L2
AFDN	9483.38	0.147424	0.105495	1.39745	0.162279	0.999945	AFDN
AFF1	1519.36	0.0943432	0.0914102	1.03209	0.302032	0.999945	AFF1
AFF2	875.436	-0.0985787	0.152966	-0.644448	0.519285	0.999945	AFF2
AFF3	2997.25	0.0887735	0.141364	0.62798	0.530017	0.999945	AFF3
AFF4	7066.35	0.112591	0.0767547	1.46689	0.142406	0.999945	AFF4
AFG1L	178.994	0.255996	0.206843	1.23763	0.215853	0.999945	AFG1L
AFG3L1P	598.27	0.144005	0.12103	1.18983	0.234112	0.999945	AFG3L1P
AFG3L2	1509.87	-0.0442229	0.133806	-0.3305	0.741022	0.999945	AFG3L2
AFMID	206.503	-0.0342276	0.16918	-0.202315	0.839671	0.999945	AFMID
AFTPH	742.395	0.0637626	0.156912	0.406359	0.684479	0.999945	AFTPH
AGA	188.881	0.251132	0.188994	1.32878	0.18392	0.999945	AGA
AGAP1	2867.92	0.128605	0.0871997	1.47483	0.140258	0.999945	AGAP1
AGAP10P	37.3973	0.206743	0.632589	0.32682	0.743804	0.999945	AGAP10P
AGAP12P	37.5102	0.290075	0.472885	0.613415	0.539602	0.999945	AGAP12P
AGAP13P	9.35939	0.483181	0.70589	0.684499	0.49366	0.999945	AGAP13P
AGAP14P	26.4724	-0.361663	0.466277	-0.775639	0.437962	0.999945	AGAP14P
AGAP2	903.114	0.305757	0.186064	1.64329	0.100323	0.999945	AGAP2
AGAP3	1942.43	0.133083	0.138215	0.962875	0.33561	0.999945	AGAP3
AGAP4	543.255	-0.0199835	0.130919	-0.15264	0.878682	0.999945	AGAP4
AGAP5	232.004	0.296266	0.187117	1.58333	0.113347	0.999945	AGAP5
AGAP6	491.248	0.1762	0.11626	1.51557	0.129628	0.999945	AGAP6
AGAP7P	175.227	0.232835	0.195943	1.18828	0.234724	0.999945	AGAP7P
AGAP9	485.046	0.20689	0.128201	1.6138	0.106571	0.999945	AGAP9
AGBL1	16.8767	0.684716	0.543621	1.25955	0.207833	0.999945	AGBL1
AGBL2	18.6221	-0.819123	0.514194	-1.59302	0.111155	0.999945	AGBL2
AGBL3	17.5043	-0.281271	0.539312	-0.521538	0.601992	0.999945	AGBL3
AGBL4	25.7807	-0.0744768	0.491857	-0.15142	0.879645	0.999945	AGBL4
AGBL5	549.276	-0.0404938	0.19783	-0.20469	0.837814	0.999945	AGBL5
AGER	8.73405	-0.367748	0.714397	-0.514767	0.606716	0.999945	AGER
AGFG1	2203.74	-0.141003	0.0916562	-1.53839	0.123953	0.999945	AGFG1
AGFG2	80.7689	-0.0304442	0.319354	-0.0953303	0.924052	0.999945	AGFG2
AGGF1	745.701	0.0118155	0.112615	0.10492	0.916439	0.999945	AGGF1
AGGF1P1	13.4946	-0.322294	0.634822	-0.507691	0.61167	0.999945	AGGF1P1
AGGF1P2	9.26497	0.597925	1.01993	0.586243	0.557712	0.999945	AGGF1P2
AGGF1P3	12.9985	1.19726	0.630272	1.89959	0.057487	0.999945	AGGF1P3
AGK	678.507	-0.100886	0.131189	-0.76901	0.441887	0.999945	AGK
AGL	718.781	0.102891	0.121639	0.84587	0.397625	0.999945	AGL
AGMAT	28.7671	0.600087	0.405657	1.4793	0.139061	0.999945	AGMAT
AGMO	13.6885	0.397109	0.618216	0.642347	0.520648	0.999945	AGMO
AGO1	4996.16	-0.00871939	0.0950857	-0.0917003	0.926936	0.999945	AGO1
AGO2	1771.14	0.0759046	0.211683	0.358576	0.719912	0.999945	AGO2
AGO3	1308.38	-0.217489	0.191101	-1.13808	0.255086	0.999945	AGO3
AGO4	1739.01	-0.113387	0.136869	-0.828434	0.407425	0.999945	AGO4
AGPAT2	84.7327	0.450354	0.591929	0.760825	0.446761	0.999945	AGPAT2
AGPAT3	568.435	-0.0360614	0.183655	-0.196354	0.844333	0.999945	AGPAT3
AGPAT4	3488.98	0.0498766	0.0722397	0.690432	0.489923	0.999945	AGPAT4
AGPAT5	526.778	0.0474029	0.139986	0.338626	0.734892	0.999945	AGPAT5
AGPS	1796.43	0.0310283	0.108945	0.284808	0.775791	0.999945	AGPS
AGRN	6174.33	0.167284	0.1012	1.653	0.0983306	0.999945	AGRN
AGT	31.8837	0.0343452	0.835196	0.0411224	0.967198	0.999945	AGT
AGTPBP1	3921.07	-0.00929914	0.066401	-0.140045	0.888624	0.999945	AGTPBP1
AGTRAP	90.8567	0.0109581	0.263027	0.0416615	0.966769	0.999945	AGTRAP
AHCTF1	1895.92	0.236953	0.157222	1.50712	0.131779	0.999945	AHCTF1
AHCY	1329.44	0.0156579	0.0871125	0.179744	0.857354	0.999945	AHCY
AHCYL1	2305.88	0.0444082	0.0702133	0.632476	0.527076	0.999945	AHCYL1
AHCYL2	1257.46	-0.137515	0.159457	-0.862395	0.38847	0.999945	AHCYL2
AHDC1	1365.49	0.330446	0.127365	2.59447	0.00947361	0.999945	AHDC1
AHI1	798.121	0.0438761	0.129116	0.33982	0.733992	0.999945	AHI1
AHNAK	877.025	0.252253	0.240641	1.04826	0.294521	0.999945	AHNAK
AHNAK2	681.973	0.0266181	0.252397	0.105461	0.91601	0.999945	AHNAK2
AHR	96.8139	0.132962	0.469109	0.283434	0.776844	0.999945	AHR
AHRR	34.6525	-0.175281	0.571512	-0.306697	0.759074	0.999945	AHRR
AHSA1	1227.09	-0.0658772	0.113817	-0.5788	0.562724	0.999945	AHSA1
AHSA2P	3870.28	0.117643	0.137473	0.855753	0.392134	0.999945	AHSA2P
AICDA	14.3789	-0.568182	0.581725	-0.97672	0.328708	0.999945	AICDA
AIDA	2797.34	-0.0316582	0.0948992	-0.333598	0.738683	0.999945	AIDA
AIF1L	454.883	-0.0403164	0.221342	-0.182146	0.855468	0.999945	AIF1L
AIFM1	522.51	0.000408247	0.12969	0.00314786	0.997488	0.999945	AIFM1
AIFM2	15.4459	0.771607	0.668373	1.15446	0.248314	0.999945	AIFM2
AIG1	483.074	-0.134229	0.150193	-0.89371	0.371477	0.999945	AIG1
AIM2	44.3727	0.257743	0.475661	0.541863	0.587913	0.999945	AIM2
AIMP1	567.313	0.243714	0.130476	1.86789	0.0617771	0.999945	AIMP1
AIMP2	392.056	-0.0898075	0.161578	-0.555816	0.578337	0.999945	AIMP2
AIP	274.967	0.056598	0.14262	0.396845	0.691482	0.999945	AIP
AIPL1	11.7241	0.0956441	0.763918	0.125202	0.900364	0.999945	AIPL1
AJAP1	1128.4	0.148806	0.240438	0.618893	0.535987	0.999945	AJAP1
AJM1	214.795	0.100471	0.16474	0.609874	0.541945	0.999945	AJM1
AJUBA	201.795	0.0625516	0.415908	0.150398	0.880451	0.999945	AJUBA
AK1	337.882	-0.0515191	0.160437	-0.321118	0.748121	0.999945	AK1
AK2	964.281	0.0124879	0.11057	0.112941	0.910078	0.999945	AK2
AK3	959.244	0.0520108	0.130598	0.398251	0.690445	0.999945	AK3
AK3P3	40.8945	0.0728104	0.351648	0.207055	0.835967	0.999945	AK3P3
AK4	693.455	0.00345644	0.243818	0.0141763	0.988689	0.999945	AK4
AK5	38.8658	0.228782	0.527703	0.433543	0.664621	0.999945	AK5
AK6	93.077	-0.0605686	0.243861	-0.248373	0.803846	0.999945	AK6
AK7	52.8266	0.0917347	0.356268	0.257487	0.796802	0.999945	AK7
AK8	12.6878	-0.87312	0.610349	-1.43053	0.152566	0.999945	AK8
AK9	148.861	-0.118892	0.183059	-0.649472	0.516033	0.999945	AK9
AKAIN1	16.2804	0.39975	0.59192	0.675344	0.499457	0.999945	AKAIN1
AKAP1	1131.53	-0.0936492	0.175962	-0.532213	0.594579	0.999945	AKAP1
AKAP10	642.613	0.220849	0.122937	1.79644	0.0724248	0.999945	AKAP10
AKAP11	3550.61	0.0904349	0.112378	0.804737	0.420972	0.999945	AKAP11
AKAP12	7125.72	0.0259432	0.0757648	0.342418	0.732036	0.999945	AKAP12
AKAP13	2793.29	0.131978	0.203261	0.649302	0.516143	0.999945	AKAP13
AKAP17A	487.623	0.131142	0.14138	0.927584	0.353623	0.999945	AKAP17A
AKAP2	4773.34	-0.0983955	0.155289	-0.633628	0.526324	0.999945	AKAP2
AKAP3	66.7493	0.217233	0.328333	0.661626	0.508211	0.999945	AKAP3
AKAP5	78.3447	-0.322609	0.273616	-1.17906	0.238375	0.999945	AKAP5
AKAP6	7893.93	-0.0948324	0.138268	-0.685857	0.492803	0.999945	AKAP6
AKAP7	201.641	-0.044723	0.239248	-0.186932	0.851714	0.999945	AKAP7
AKAP8	518.264	0.114556	0.149903	0.764203	0.444746	0.999945	AKAP8
AKAP8L	1693.37	0.00225159	0.161119	0.0139747	0.98885	0.999945	AKAP8L
AKAP9	4250.85	0.0423315	0.118184	0.358184	0.720206	0.999945	AKAP9
AKIP1	256.934	-0.204865	0.182959	-1.11973	0.262827	0.999945	AKIP1
AKIRIN1	3138	-0.0535922	0.0902996	-0.593493	0.552852	0.999945	AKIRIN1
AKIRIN2	1748.18	-0.0867989	0.0785374	-1.10519	0.269077	0.999945	AKIRIN2
AKNA	456.175	0.0993198	0.197907	0.50185	0.615773	0.999945	AKNA
AKR1A1	955.347	-0.0305584	0.120479	-0.253641	0.799773	0.999945	AKR1A1
AKR1B1	1238.71	-0.0108138	0.0907731	-0.11913	0.905173	0.999945	AKR1B1
AKR1B15	83.3357	-0.109354	0.276024	-0.396175	0.691976	0.999945	AKR1B15
AKR1C1	651.027	-0.182305	0.169501	-1.07554	0.282134	0.999945	AKR1C1
AKR1C2	357.279	-0.09864	0.189486	-0.520565	0.60267	0.999945	AKR1C2
AKR1C3	25.1854	0.224291	0.472346	0.474845	0.634897	0.999945	AKR1C3
AKR1E2	60.5216	-0.0637243	0.338393	-0.188314	0.85063	0.999945	AKR1E2
AKR7A2	249.364	-0.0851246	0.174319	-0.488327	0.625318	0.999945	AKR7A2
AKR7A3	9.76765	-0.173523	0.870184	-0.19941	0.841942	0.999945	AKR7A3
AKR7L	33.3033	0.214288	0.563918	0.379999	0.703946	0.999945	AKR7L
AKT1	2596.19	0.110621	0.127073	0.87053	0.384011	0.999945	AKT1
AKT1S1	423.119	0.0535408	0.150532	0.355677	0.722083	0.999945	AKT1S1
AKT2	1735.02	0.0833502	0.113901	0.731779	0.464304	0.999945	AKT2
AKT3	2844.98	-0.0889201	0.116797	-0.76132	0.446466	0.999945	AKT3
AKTIP	387.798	-0.202118	0.151086	-1.33777	0.180972	0.999945	AKTIP
AL021920.2	30.9068	0.382004	0.616129	0.620005	0.535254	0.999945	AL021920.2
AL021997.3	8.21609	0.119009	0.829745	0.143429	0.885952	0.999945	AL021997.3
AL022238.4	82.266	-0.895068	0.481951	-1.85717	0.0632864	0.999945	AL022238.4
AL022324.2	25.7987	0.00162484	0.460196	0.00353076	0.997183	0.999945	AL022324.2
AL024498.2	9.61226	-0.328743	1.30443	-0.252021	0.801025	0.999945	AL024498.2
AL031281.3	32.1955	-0.201994	0.385316	-0.52423	0.600119	0.999945	AL031281.3
AL031282.1	33.9971	0.375064	1.07801	0.347924	0.727897	0.999945	AL031282.1
AL031315.1	42.7682	0.233099	0.364656	0.63923	0.522673	0.999945	AL031315.1
AL031708.1	69.296	-0.119381	0.344166	-0.346871	0.728688	0.999945	AL031708.1
AL033529.1	31.0964	-0.0264742	0.435216	-0.06083	0.951495	0.999945	AL033529.1
AL034379.1	19.6283	0.671668	0.639037	1.05106	0.293229	0.999945	AL034379.1
AL034430.2	67.823	-0.323373	0.291594	-1.10898	0.267438	0.999945	AL034430.2
AL035078.4	595.807	0.0618447	0.267548	0.231154	0.817195	0.999945	AL035078.4
AL035425.2	8.72734	0.274183	0.919225	0.298277	0.765492	0.999945	AL035425.2
AL035461.3	101.678	0.168923	0.614559	0.274869	0.783417	0.999945	AL035461.3
AL035555.1	10.5966	-0.825719	0.667809	-1.23646	0.216288	0.999945	AL035555.1
AL049650.1	7.31319	0.946021	1.88294	0.502416	0.615375	0.999945	AL049650.1
AL049697.1	158.389	0.0019795	0.241816	0.008186	0.993469	0.999945	AL049697.1
AL049779.1	13.4627	-0.409977	0.717718	-0.571222	0.567849	0.999945	AL049779.1
AL078644.1	11.3628	-0.779814	0.688877	-1.13201	0.257631	0.999945	AL078644.1
AL096700.1	9.68404	0.246251	0.686344	0.358787	0.719755	0.999945	AL096700.1
AL096711.2	3788.14	0.126668	0.102052	1.24121	0.214528	0.999945	AL096711.2
AL109811.3	96.3319	0.148401	0.217351	0.68277	0.494752	0.999945	AL109811.3
AL109918.1	1006.89	-0.249006	0.184209	-1.35176	0.176452	0.999945	AL109918.1
AL117339.5	32.7888	-0.536563	0.44148	-1.21537	0.224224	0.999945	AL117339.5
AL118558.1	7.32296	-0.39223	0.925032	-0.424017	0.671553	0.999945	AL118558.1
AL121594.1	83.5186	0.539255	0.525607	1.02597	0.304908	0.999945	AL121594.1
AL121753.1	11.1894	0.0851614	0.680237	0.125194	0.90037	0.999945	AL121753.1
AL121758.1	63.5094	0.0975612	1.97114	0.0494949	0.960525	0.999945	AL121758.1
AL121768.1	178.876	-0.17584	0.236486	-0.743554	0.457146	0.999945	AL121768.1
AL121845.3	125.048	-0.14874	0.306228	-0.485718	0.627167	0.999945	AL121845.3
AL132656.1	12.9734	-0.56291	0.589416	-0.955029	0.339563	0.999945	AL132656.1
AL132780.3	7.99485	-1.99022	1.68832	-1.17882	0.23847	0.999945	AL132780.3
AL133216.2	84.4474	0.609113	0.284657	2.13981	0.0323697	0.999945	AL133216.2
AL133352.1	88.1666	0.406038	0.281567	1.44207	0.149284	0.999945	AL133352.1
AL133353.2	35.556	-0.0584936	0.455667	-0.128369	0.897857	0.999945	AL133353.2
AL133461.1	53.56	0.21709	0.309639	0.701106	0.483237	0.999945	AL133461.1
AL133517.1	23.4356	-0.0175418	0.468377	-0.0374522	0.970124	0.999945	AL133517.1
AL135905.2	2245.32	-0.0194593	0.091237	-0.213283	0.831106	0.999945	AL135905.2
AL136116.3	19.6021	0.21157	0.505024	0.418931	0.675267	0.999945	AL136116.3
AL136295.1	55.4427	0.800274	0.577011	1.38693	0.165463	0.999945	AL136295.1
AL136295.4	14.3342	1.27913	1.17074	1.09258	0.274577	0.999945	AL136295.4
AL136295.5	125.05	0.10427	0.291718	0.357434	0.720767	0.999945	AL136295.5
AL136531.2	12.062	-0.163175	0.756967	-0.215564	0.829328	0.999945	AL136531.2
AL136981.2	46.3727	0.337716	0.369901	0.912989	0.361248	0.999945	AL136981.2
AL136982.4	30.2885	0.551902	0.590754	0.934232	0.350184	0.999945	AL136982.4
AL137058.1	21.5342	0.822282	0.459519	1.78944	0.0735435	0.999945	AL137058.1
AL137803.1	11.1707	-0.0160386	0.673345	-0.0238193	0.980997	0.999945	AL137803.1
AL137845.1	8.38204	0.597584	0.760913	0.785351	0.432248	0.999945	AL137845.1
AL138752.2	21.6483	0.412697	0.463108	0.891147	0.37285	0.999945	AL138752.2
AL139011.2	7.47842	0.158351	1.5145	0.104556	0.916728	0.999945	AL139011.2
AL139082.2	24.3161	0.145766	0.561134	0.259771	0.795041	0.999945	AL139082.2
AL139300.1	1257.96	0.177791	0.24659	0.720997	0.470912	0.999945	AL139300.1
AL139353.1	35.9749	0.352003	0.448575	0.784712	0.432622	0.999945	AL139353.1
AL157392.5	155.955	-0.150722	0.210557	-0.715824	0.4741	0.999945	AL157392.5
AL157893.1	13.0187	-0.0251671	0.626307	-0.0401833	0.967947	0.999945	AL157893.1
AL157935.2	43.0215	-0.888466	0.595507	-1.49195	0.135712	0.999945	AL157935.2
AL160269.1	28.3417	-0.676167	1.17991	-0.573067	0.5666	0.999945	AL160269.1
AL162171.1	1236.6	0.206933	0.101385	2.04106	0.0412451	0.999945	AL162171.1
AL162231.1	50.1081	0.0559469	0.374484	0.149397	0.88124	0.999945	AL162231.1
AL162377.3	14.4797	-0.387459	0.794166	-0.487881	0.625634	0.999945	AL162377.3
AL162726.3	9.80531	1.59286	2.06455	0.77153	0.440393	0.999945	AL162726.3
AL353625.1	57.4378	0.373613	0.386649	0.966284	0.333902	0.999945	AL353625.1
AL353743.1	231.329	-0.0407546	0.156472	-0.260459	0.794509	0.999945	AL353743.1
AL353813.1	54.6017	-0.380193	0.457513	-0.831	0.405974	0.999945	AL353813.1
AL354702.1	8.1987	-0.292866	0.787876	-0.371716	0.710104	0.999945	AL354702.1
AL354714.2	18.3356	0.357592	0.600054	0.595933	0.55122	0.999945	AL354714.2
AL354718.1	15.7293	-0.392248	0.72138	-0.543747	0.586616	0.999945	AL354718.1
AL355032.1	11.5919	-0.563231	0.657209	-0.857004	0.391443	0.999945	AL355032.1
AL355312.6	14.2238	0.493147	0.843994	0.584302	0.559017	0.999945	AL355312.6
AL355355.1	10.2978	0.510922	0.597331	0.855342	0.392362	0.999945	AL355355.1
AL355877.1	249.113	-0.183413	0.335071	-0.547386	0.584113	0.999945	AL355877.1
AL355916.3	164.638	0.0953491	0.236326	0.403464	0.686607	0.999945	AL355916.3
AL356235.1	38.122	-0.10896	0.365829	-0.297844	0.765823	0.999945	AL356235.1
AL356273.2	9.42744	0.437704	0.764822	0.572295	0.567122	0.999945	AL356273.2
AL356432.3	7.5314	-1.29112	1.1591	-1.1139	0.26532	0.999945	AL356432.3
AL356534.1	162.549	-0.0562304	0.17613	-0.319254	0.749534	0.999945	AL356534.1
AL356801.1	29.1572	0.247093	0.474536	0.520703	0.602574	0.999945	AL356801.1
AL356968.2	7.95806	1.20411	0.787608	1.52881	0.12631	0.999945	AL356968.2
AL357143.1	8.1457	0.532622	0.802959	0.663323	0.507123	0.999945	AL357143.1
AL358075.4	33.7057	-3.02023	2.87054	-1.05215	0.292731	0.999945	AL358075.4
AL358113.1	34.0174	0.278332	0.43769	0.635911	0.524834	0.999945	AL358113.1
AL358472.6	29.3538	-0.620182	0.518411	-1.19631	0.231574	0.999945	AL358472.6
AL358472.7	5.1164	-5.84137	5.07589	-1.15081	0.249812	0.999945	AL358472.7
AL359091.2	24.2559	-0.620488	0.486628	-1.27508	0.202282	0.999945	AL359091.2
AL359641.1	12.6251	-0.269832	0.612806	-0.440322	0.659704	0.999945	AL359641.1
AL359736.1	33.6186	-0.459171	0.525167	-0.874333	0.381937	0.999945	AL359736.1
AL359955.1	61.6929	-0.242058	0.305514	-0.792296	0.428188	0.999945	AL359955.1
AL359976.1	31.9498	0.186657	0.537042	0.347565	0.728167	0.999945	AL359976.1
AL365205.1	169.755	0.0299752	0.295246	0.101526	0.919133	0.999945	AL365205.1
AL365440.1	8.74546	0.203011	0.826511	0.245624	0.805973	0.999945	AL365440.1
AL390334.1	12.6093	-0.140014	0.666533	-0.210064	0.833618	0.999945	AL390334.1
AL390719.1	89.2852	0.0396	0.26575	0.149013	0.881544	0.999945	AL390719.1
AL390726.5	11.09	0.257676	0.962451	0.267729	0.788908	0.999945	AL390726.5
AL390726.6	239.445	0.0352991	0.248101	0.142277	0.886861	0.999945	AL390726.6
AL390728.4	1454.7	0.139539	0.0831815	1.67752	0.0934407	0.999945	AL390728.4
AL390879.1	126.592	-0.0106786	0.211396	-0.0505146	0.959712	0.999945	AL390879.1
AL391058.1	13.017	1.20115	0.762204	1.57589	0.115051	0.999945	AL391058.1
AL391419.1	10.0542	0.192454	0.740394	0.259935	0.794914	0.999945	AL391419.1
AL391650.1	6.27503	0.576256	0.96044	0.599992	0.548512	0.999945	AL391650.1
AL391987.2	57.7234	-0.0156022	0.286356	-0.0544856	0.956548	0.999945	AL391987.2
AL441992.2	45.9255	0.0119565	0.50905	0.0234879	0.981261	0.999945	AL441992.2
AL442003.2	21.0363	-0.518506	1.10421	-0.469571	0.638662	0.999945	AL442003.2
AL445423.2	4.46438	3.12337	5.04164	0.619515	0.535577	0.999945	AL445423.2
AL445685.3	190.039	0.495768	0.292561	1.69458	0.0901557	0.999945	AL445685.3
AL449283.1	12.995	-0.302297	0.685658	-0.440886	0.659296	0.999945	AL449283.1
AL450405.1	7.19326	-0.719648	0.989679	-0.727153	0.467132	0.999945	AL450405.1
AL512590.2	65.1324	-0.198305	0.258652	-0.766689	0.443267	0.999945	AL512590.2
AL513165.2	59.2803	1.77636	0.645449	2.75213	0.00592092	0.999945	AL513165.2
AL513477.1	49.0386	0.750409	0.619484	1.21135	0.225763	0.999945	AL513477.1
AL589666.1	19.7193	1.11007	0.801601	1.38482	0.166109	0.999945	AL589666.1
AL589743.1	28.4881	-0.084183	0.542271	-0.155241	0.876631	0.999945	AL589743.1
AL589843.2	16.1651	0.129726	0.556186	0.233241	0.815574	0.999945	AL589843.2
AL589987.1	8.81213	0.0710762	0.729129	0.097481	0.922344	0.999945	AL589987.1
AL589993.1	33.1587	0.406854	0.358929	1.13352	0.256995	0.999945	AL589993.1
AL590065.1	36.4193	-0.157135	0.414299	-0.379279	0.704481	0.999945	AL590065.1
AL590132.1	9.768	-0.629606	0.719326	-0.875272	0.381426	0.999945	AL590132.1
AL590139.1	6.29685	0.937146	1.15616	0.810571	0.417612	0.999945	AL590139.1
AL590327.1	11.4525	0.210141	0.77964	0.269537	0.787517	0.999945	AL590327.1
AL590399.4	20.5205	0.824277	0.501027	1.64517	0.099934	0.999945	AL590399.4
AL590682.1	18.6223	0.109162	0.702166	0.155464	0.876456	0.999945	AL590682.1
AL591135.1	10.2974	-0.498513	0.945461	-0.52727	0.598006	0.999945	AL591135.1
AL591499.1	17.4653	-0.273321	0.595607	-0.458895	0.646309	0.999945	AL591499.1
AL591806.3	38.3598	-0.636868	0.582445	-1.09344	0.274201	0.999945	AL591806.3
AL591846.1	6.44236	-1.30385	0.917644	-1.42086	0.155357	0.999945	AL591846.1
AL591926.4	18.6277	-0.182502	0.631146	-0.289161	0.772458	0.999945	AL591926.4
AL592293.1	7.22667	-0.564994	0.831078	-0.679832	0.496611	0.999945	AL592293.1
AL603832.3	8.94128	-0.60064	0.719091	-0.835277	0.403562	0.999945	AL603832.3
AL604028.2	17.1251	0.344933	0.530937	0.649668	0.515907	0.999945	AL604028.2
AL627309.6	18.9383	0.62867	0.570885	1.10122	0.270801	0.999945	AL627309.6
AL627309.7	16.9668	0.414372	0.693096	0.597856	0.549936	0.999945	AL627309.7
AL627389.1	21.283	-0.484383	0.542986	-0.892071	0.372355	0.999945	AL627389.1
AL645929.3	14.2616	0.603259	0.620187	0.972706	0.330699	0.999945	AL645929.3
AL645949.1	10.773	0.809658	0.748383	1.08188	0.279307	0.999945	AL645949.1
AL662899.2	4.09805	-4.9124	5.08458	-0.966137	0.333976	0.999945	AL662899.2
AL669831.1	1863.06	0.0123549	0.136672	0.0903982	0.927971	0.999945	AL669831.1
AL669831.3	73.3433	-0.482553	0.346194	-1.39388	0.163354	0.999945	AL669831.3
AL669831.4	19.4907	-0.954735	0.842547	-1.13315	0.25715	0.999945	AL669831.4
AL669942.1	43.4025	0.0902882	0.465111	0.194122	0.846081	0.999945	AL669942.1
AL731892.1	6.15879	0.437718	1.0145	0.431462	0.666132	0.999945	AL731892.1
AL732372.2	1863.77	0.120142	0.109593	1.09626	0.272966	0.999945	AL732372.2
AL732372.3	131.033	0.307031	0.32275	0.951296	0.341454	0.999945	AL732372.3
AL773545.3	21.4843	-0.533674	0.598711	-0.891371	0.37273	0.999945	AL773545.3
AL807752.1	11.6457	0.869362	0.859828	1.01109	0.311974	0.999945	AL807752.1
AL807752.6	10.6766	-0.797257	0.620471	-1.28492	0.198819	0.999945	AL807752.6
AL928711.1	13.7183	0.633845	0.604303	1.04889	0.29423	0.999945	AL928711.1
ALAD	759.929	-0.0280074	0.125914	-0.222432	0.823978	0.999945	ALAD
ALAS1	724.477	0.0078284	0.113604	0.0689095	0.945062	0.999945	ALAS1
ALB	10.7955	-0.169754	0.828877	-0.2048	0.837728	0.999945	ALB
ALCAM	6804.27	-0.151023	0.18534	-0.814843	0.415162	0.999945	ALCAM
ALDH16A1	278.188	-0.0811165	0.253979	-0.319383	0.749436	0.999945	ALDH16A1
ALDH18A1	1198.66	-0.0902839	0.111564	-0.809259	0.418366	0.999945	ALDH18A1
ALDH1A2	12.4746	-0.684561	0.711194	-0.962552	0.335772	0.999945	ALDH1A2
ALDH1A3	28.3998	0.278907	0.496454	0.561797	0.574254	0.999945	ALDH1A3
ALDH1B1	542.72	0.02525	0.144027	0.175314	0.860833	0.999945	ALDH1B1
ALDH1L1	16.3203	-0.145005	0.633812	-0.228782	0.819039	0.999945	ALDH1L1
ALDH1L2	1420.51	0.151958	0.175111	0.867779	0.385515	0.999945	ALDH1L2
ALDH2	1083.56	-0.0200195	0.114293	-0.175159	0.860955	0.999945	ALDH2
ALDH3A2	1396.14	-0.0399896	0.100909	-0.396294	0.691888	0.999945	ALDH3A2
ALDH3B1	16.5425	-0.624043	0.801351	-0.778739	0.436134	0.999945	ALDH3B1
ALDH4A1	606.177	-0.0786355	0.142043	-0.553603	0.579851	0.999945	ALDH4A1
ALDH5A1	412.385	-0.372908	0.139835	-2.66677	0.00765835	0.999945	ALDH5A1
ALDH6A1	519.915	0.15467	0.17526	0.882516	0.377498	0.999945	ALDH6A1
ALDH7A1	2338.42	0.1026	0.107693	0.952709	0.340738	0.999945	ALDH7A1
ALDH8A1	91.7823	0.122007	0.45437	0.268519	0.7883	0.999945	ALDH8A1
ALDH9A1	617.461	-0.0756843	0.12003	-0.630546	0.528337	0.999945	ALDH9A1
ALDOA	2763.23	-0.02409	0.106818	-0.225523	0.821572	0.999945	ALDOA
ALDOC	190.99	-0.0220582	0.202344	-0.109013	0.913192	0.999945	ALDOC
ALG1	281.94	0.0319494	0.18949	0.168607	0.866105	0.999945	ALG1
ALG10	167.628	0.102244	0.231712	0.441253	0.65903	0.999945	ALG10
ALG10B	620.588	0.00100868	0.125874	0.00801346	0.993606	0.999945	ALG10B
ALG11	1424.54	0.042324	0.146324	0.289249	0.772391	0.999945	ALG11
ALG12	271.634	-0.26587	0.227419	-1.16907	0.242374	0.999945	ALG12
ALG13	1242.88	-0.00577842	0.124767	-0.0463139	0.96306	0.999945	ALG13
ALG14	172.108	-0.360093	0.377284	-0.954434	0.339864	0.999945	ALG14
ALG1L2	20.2515	0.0409102	0.557301	0.0734076	0.941482	0.999945	ALG1L2
ALG2	380.744	-0.0605755	0.124001	-0.48851	0.625189	0.999945	ALG2
ALG3	217.52	0.114524	0.175111	0.654006	0.513108	0.999945	ALG3
ALG5	365.578	0.0116439	0.138559	0.084036	0.933028	0.999945	ALG5
ALG6	316.187	0.0465639	0.132762	0.350731	0.72579	0.999945	ALG6
ALG8	473.926	0.106019	0.162345	0.653046	0.513727	0.999945	ALG8
ALG9	1101.12	0.114788	0.131728	0.871407	0.383532	0.999945	ALG9
ALK	349.721	0.0429689	0.39649	0.108373	0.9137	0.999945	ALK
ALKBH1	259.52	-0.0415392	0.143584	-0.289303	0.77235	0.999945	ALKBH1
ALKBH2	89.5239	0.125321	0.271085	0.462293	0.643871	0.999945	ALKBH2
ALKBH3	255.167	-0.239511	0.167593	-1.42912	0.152969	0.999945	ALKBH3
ALKBH4	148.651	-0.0993007	0.209446	-0.474111	0.635421	0.999945	ALKBH4
ALKBH5	968.429	-0.121453	0.0921693	-1.31772	0.187597	0.999945	ALKBH5
ALKBH6	291.108	-0.0714511	0.178758	-0.399708	0.689372	0.999945	ALKBH6
ALKBH7	187.695	-0.036451	0.186415	-0.195537	0.844973	0.999945	ALKBH7
ALKBH8	212.967	-0.0945067	0.195946	-0.482309	0.629586	0.999945	ALKBH8
ALMS1	2131.32	-0.0491382	0.11855	-0.414492	0.678514	0.999945	ALMS1
ALMS1P1	50.717	0.522042	0.395427	1.3202	0.186769	0.999945	ALMS1P1
ALOX12P2	46.1104	0.349595	0.492687	0.709568	0.477972	0.999945	ALOX12P2
ALOX15	8.50382	-0.346426	0.796825	-0.434758	0.663738	0.999945	ALOX15
ALOX15P1	17.2084	-0.439586	0.736883	-0.596548	0.550809	0.999945	ALOX15P1
ALPK1	41.8588	-0.818325	0.479801	-1.70555	0.0880919	0.999945	ALPK1
ALPK2	50.1229	-0.067596	0.600311	-0.112602	0.910346	0.999945	ALPK2
ALPK3	236.929	-0.0376221	0.297632	-0.126405	0.899412	0.999945	ALPK3
ALPL	223.243	-0.0570941	0.403296	-0.141569	0.887421	0.999945	ALPL
ALS2	1663.02	0.0027968	0.126388	0.0221288	0.982345	0.999945	ALS2
ALS2CL	47.6463	0.546738	0.386612	1.41418	0.157309	0.999945	ALS2CL
ALS2CR12	63.8012	0.272715	0.40672	0.670524	0.502524	0.999945	ALS2CR12
ALX1	81.1006	0.194555	0.243729	0.79824	0.424731	0.999945	ALX1
ALYREF	456.446	-0.014869	0.13517	-0.110003	0.912407	0.999945	ALYREF
AMACR	186.419	-0.295706	0.190433	-1.55281	0.120468	0.999945	AMACR
AMBRA1	1018.83	0.0563151	0.0883426	0.637462	0.523824	0.999945	AMBRA1
AMD1	848	-0.0339438	0.129737	-0.261636	0.793602	0.999945	AMD1
AMD1P3	10.693	0.0383235	0.735425	0.0521107	0.95844	0.999945	AMD1P3
AMDHD1	11.6548	0.414418	0.810688	0.511193	0.609216	0.999945	AMDHD1
AMDHD2	250.875	0.107963	0.20457	0.527757	0.597668	0.999945	AMDHD2
AMER1	728.326	0.0536495	0.101419	0.528987	0.596814	0.999945	AMER1
AMER2	361.266	-0.0070246	0.232175	-0.0302556	0.975863	0.999945	AMER2
AMER3	504.899	-0.0997009	0.12154	-0.820312	0.412038	0.999945	AMER3
AMFR	1231.74	-0.186195	0.150419	-1.23784	0.215774	0.999945	AMFR
AMH	512.173	-0.0374543	0.135405	-0.276609	0.78208	0.999945	AMH
AMIGO1	481.772	0.0736825	0.256245	0.287547	0.773694	0.999945	AMIGO1
AMIGO2	109.304	0.0329913	0.343141	0.0961451	0.923405	0.999945	AMIGO2
AMMECR1	306.773	-0.0806727	0.247697	-0.325691	0.744658	0.999945	AMMECR1
AMMECR1L	1047.91	-0.00922267	0.0735456	-0.125401	0.900206	0.999945	AMMECR1L
AMN	14.5599	0.303056	0.785172	0.385974	0.699516	0.999945	AMN
AMN1	249.165	-0.0158087	0.161816	-0.0976956	0.922174	0.999945	AMN1
AMOT	4476.36	0.285934	0.239434	1.19421	0.232397	0.999945	AMOT
AMOTL1	1599	0.103904	0.190873	0.544363	0.586192	0.999945	AMOTL1
AMOTL2	862.768	-0.192582	0.301211	-0.639358	0.52259	0.999945	AMOTL2
AMPD2	153.859	0.186426	0.308082	0.60512	0.5451	0.999945	AMPD2
AMPD3	16.4165	-0.637136	0.610745	-1.04321	0.29685	0.999945	AMPD3
AMPH	830.947	0.00993109	0.229879	0.0432013	0.965541	0.999945	AMPH
AMT	231.11	-0.1001	0.165307	-0.60554	0.54482	0.999945	AMT
AMY2B	434.475	-0.0870553	0.218798	-0.39788	0.690719	0.999945	AMY2B
AMZ1	8.37422	-1.00391	1.05831	-0.948598	0.342825	0.999945	AMZ1
AMZ2	1177.92	0.0322967	0.111212	0.290406	0.771506	0.999945	AMZ2
AMZ2P1	250.345	-0.090314	0.177736	-0.508136	0.611358	0.999945	AMZ2P1
ANAPC1	1280.77	0.146113	0.0988409	1.47827	0.139336	0.999945	ANAPC1
ANAPC10	128.955	-0.0266192	0.229955	-0.115758	0.907844	0.999945	ANAPC10
ANAPC11	317.215	-0.0903582	0.135884	-0.664966	0.506072	0.999945	ANAPC11
ANAPC13	1266.88	-0.0767932	0.106408	-0.721684	0.470489	0.999945	ANAPC13
ANAPC15	260.121	-0.0770429	0.194021	-0.397086	0.691304	0.999945	ANAPC15
ANAPC16	896.995	-0.171016	0.117374	-1.45702	0.145111	0.999945	ANAPC16
ANAPC2	427.078	0.127594	0.176629	0.722385	0.470058	0.999945	ANAPC2
ANAPC4	951.571	0.0568737	0.111131	0.511772	0.608811	0.999945	ANAPC4
ANAPC5	1945.41	-0.0789873	0.0955117	-0.82699	0.408243	0.999945	ANAPC5
ANAPC7	1281.21	0.0260526	0.111655	0.233331	0.815505	0.999945	ANAPC7
ANG	7.95639	-0.194836	1.11255	-0.175126	0.860981	0.999945	ANG
ANGEL1	537.025	-0.0245739	0.166124	-0.147925	0.882402	0.999945	ANGEL1
ANGEL2	762.42	0.0406432	0.161087	0.252306	0.800805	0.999945	ANGEL2
ANGPT2	42.6039	-0.236835	0.367889	-0.643769	0.519725	0.999945	ANGPT2
ANGPT4	17.342	0.442437	0.605345	0.730884	0.46485	0.999945	ANGPT4
ANGPTL2	219.64	0.171349	0.363828	0.47096	0.637669	0.999945	ANGPTL2
ANK1	1704.83	0.323693	0.430963	0.751093	0.452597	0.999945	ANK1
ANK2	28364.1	0.00539494	0.11582	0.0465804	0.962848	0.999945	ANK2
ANK3	4576.86	0.00282085	0.140391	0.0200928	0.983969	0.999945	ANK3
ANKAR	67.4148	-0.154096	0.291757	-0.528167	0.597384	0.999945	ANKAR
ANKDD1A	128.509	0.0792441	0.277492	0.285572	0.775206	0.999945	ANKDD1A
ANKDD1B	12.5024	-0.298059	0.732786	-0.406748	0.684193	0.999945	ANKDD1B
ANKEF1	312.592	0.0336237	0.206889	0.16252	0.870896	0.999945	ANKEF1
ANKFN1	40.633	0.749526	0.516853	1.45017	0.14701	0.999945	ANKFN1
ANKFY1	3535.01	0.0504964	0.101314	0.498416	0.618191	0.999945	ANKFY1
ANKH	435.752	0.0705012	0.173442	0.406484	0.684387	0.999945	ANKH
ANKHD1	2817.99	0.114852	0.0939253	1.2228	0.221404	0.999945	ANKHD1
ANKHD1-EIF4EBP3	1295.11	-0.0447009	0.131114	-0.340932	0.733154	0.999945	ANKHD1-EIF4EBP3
ANKIB1	2331.31	-0.0235227	0.113779	-0.20674	0.836213	0.999945	ANKIB1
ANKLE1	143.016	0.0727267	0.236968	0.306905	0.758915	0.999945	ANKLE1
ANKLE2	2000.35	-0.0286039	0.0797629	-0.358611	0.719886	0.999945	ANKLE2
ANKMY1	147.27	0.176668	0.244735	0.721875	0.470372	0.999945	ANKMY1
ANKMY2	841.56	-0.162453	0.113959	-1.42554	0.154002	0.999945	ANKMY2
ANKRA2	492.588	-0.0761815	0.154682	-0.492505	0.622363	0.999945	ANKRA2
ANKRD1	533.415	-0.112489	0.948619	-0.118582	0.905606	0.999945	ANKRD1
ANKRD10	2421.72	-0.0284369	0.145053	-0.196045	0.844575	0.999945	ANKRD10
ANKRD11	5811.35	0.0886912	0.103678	0.855448	0.392303	0.999945	ANKRD11
ANKRD12	2943	0.0156976	0.149861	0.104748	0.916576	0.999945	ANKRD12
ANKRD13A	2288.27	-0.180123	0.186989	-0.963283	0.335405	0.999945	ANKRD13A
ANKRD13B	1009.05	0.00410844	0.11054	0.0371672	0.970352	0.999945	ANKRD13B
ANKRD13C	1011.19	0.159198	0.11044	1.44148	0.149448	0.999945	ANKRD13C
ANKRD13D	568.421	-0.0862307	0.151305	-0.569914	0.568736	0.999945	ANKRD13D
ANKRD16	102.229	-0.173528	0.291395	-0.595507	0.551505	0.999945	ANKRD16
ANKRD17	5095.04	0.0922604	0.0762591	1.20983	0.226344	0.999945	ANKRD17
ANKRD18A	206.906	-0.146659	0.329615	-0.444941	0.656363	0.999945	ANKRD18A
ANKRD18B	123.659	-0.0337894	0.415183	-0.0813845	0.935136	0.999945	ANKRD18B
ANKRD18CP	34.6855	0.000873654	0.395001	0.00221177	0.998235	0.999945	ANKRD18CP
ANKRD19P	107.283	0.124761	0.380193	0.328152	0.742796	0.999945	ANKRD19P
ANKRD20A19P	34.5282	-0.583325	0.532965	-1.09449	0.273741	0.999945	ANKRD20A19P
ANKRD20A3	11.4956	-0.328702	0.955921	-0.343859	0.730952	0.999945	ANKRD20A3
ANKRD20A5P	44.6022	-0.102644	0.405125	-0.253364	0.799987	0.999945	ANKRD20A5P
ANKRD23	98.08	-0.135989	0.25654	-0.53009	0.59605	0.999945	ANKRD23
ANKRD24	99.3628	0.0106211	0.42534	0.0249709	0.980078	0.999945	ANKRD24
ANKRD26	907.475	0.0574112	0.16657	0.344667	0.730345	0.999945	ANKRD26
ANKRD27	415.668	0.19449	0.15411	1.26202	0.206941	0.999945	ANKRD27
ANKRD28	1434.8	-0.071305	0.15849	-0.449902	0.652781	0.999945	ANKRD28
ANKRD29	8.66618	1.53848	1.07475	1.43147	0.152295	0.999945	ANKRD29
ANKRD30B	8.35882	-0.309512	0.819595	-0.37764	0.705698	0.999945	ANKRD30B
ANKRD30BL	113.468	0.212834	0.500964	0.424848	0.670947	0.999945	ANKRD30BL
ANKRD31	40.5027	0.468638	0.374871	1.25013	0.211251	0.999945	ANKRD31
ANKRD33B	358.136	0.123995	0.189154	0.655527	0.512129	0.999945	ANKRD33B
ANKRD34A	16.2253	0.423537	0.663424	0.63841	0.523207	0.999945	ANKRD34A
ANKRD35	34.2395	-0.14648	0.376493	-0.389065	0.697228	0.999945	ANKRD35
ANKRD36	1458.05	0.136438	0.139501	0.978046	0.328052	0.999945	ANKRD36
ANKRD36B	932.816	0.158145	0.132429	1.19418	0.232406	0.999945	ANKRD36B
ANKRD36BP2	49.2039	0.534167	0.337573	1.58237	0.113564	0.999945	ANKRD36BP2
ANKRD36C	832.255	0.0597597	0.142612	0.419037	0.675189	0.999945	ANKRD36C
ANKRD37	34.0373	0.0689264	0.389825	0.176814	0.859655	0.999945	ANKRD37
ANKRD39	188.368	0.227205	0.206955	1.09785	0.272272	0.999945	ANKRD39
ANKRD40	1259.7	0.0511517	0.0936471	0.546217	0.584917	0.999945	ANKRD40
ANKRD42	146.402	-0.287672	0.24854	-1.15745	0.24709	0.999945	ANKRD42
ANKRD44	328.818	0.28831	0.243582	1.18362	0.236563	0.999945	ANKRD44
ANKRD45	22.5096	0.0992586	0.502631	0.197478	0.843453	0.999945	ANKRD45
ANKRD46	1047.05	-0.0367325	0.118948	-0.308811	0.757465	0.999945	ANKRD46
ANKRD49	257.241	0.154678	0.157264	0.983556	0.325334	0.999945	ANKRD49
ANKRD50	2707.18	0.175808	0.173244	1.0148	0.310201	0.999945	ANKRD50
ANKRD52	2346.81	0.0476844	0.0596603	0.799266	0.424136	0.999945	ANKRD52
ANKRD53	34.3348	0.576227	0.642346	0.897067	0.369683	0.999945	ANKRD53
ANKRD54	361.011	-0.131206	0.202166	-0.649	0.516339	0.999945	ANKRD54
ANKRD6	937.191	-0.101189	0.175989	-0.574975	0.565308	0.999945	ANKRD6
ANKRD65	80.5198	0.119943	0.246878	0.48584	0.627081	0.999945	ANKRD65
ANKRD9	84.3077	0.361002	0.341642	1.05667	0.290663	0.999945	ANKRD9
ANKS1A	1364.32	-0.00661762	0.109903	-0.0602134	0.951986	0.999945	ANKS1A
ANKS1B	332.935	-0.284713	0.25176	-1.13089	0.2581	0.999945	ANKS1B
ANKS3	346.357	-0.0493928	0.196768	-0.25102	0.801799	0.999945	ANKS3
ANKS6	500.855	0.179213	0.18573	0.964914	0.334588	0.999945	ANKS6
ANKZF1	1005.52	0.0157361	0.13483	0.11671	0.90709	0.999945	ANKZF1
ANLN	1414.62	0.126347	0.235107	0.537404	0.590989	0.999945	ANLN
ANO10	854.201	-0.138152	0.116133	-1.1896	0.234203	0.999945	ANO10
ANO2	35.5944	-0.0031463	0.565622	-0.00556254	0.995562	0.999945	ANO2
ANO3	581.622	0.0303624	0.243669	0.124605	0.900836	0.999945	ANO3
ANO4	657.026	0.307445	0.128919	2.38479	0.0170889	0.999945	ANO4
ANO5	391.417	0.304808	0.245179	1.24321	0.213792	0.999945	ANO5
ANO6	1903.37	-0.0828554	0.105642	-0.784304	0.432862	0.999945	ANO6
ANO7	12.9473	0.0889278	0.601387	0.147871	0.882444	0.999945	ANO7
ANO8	1009.7	0.0364041	0.113689	0.320207	0.748811	0.999945	ANO8
ANO9	14.3107	0.59683	0.854408	0.69853	0.484846	0.999945	ANO9
ANOS1	1072.61	0.142109	0.19628	0.724013	0.469058	0.999945	ANOS1
ANOS2P	26.7264	-0.0272076	0.622432	-0.0437117	0.965134	0.999945	ANOS2P
ANP32A	3674.8	0.130681	0.109082	1.19801	0.230914	0.999945	ANP32A
ANP32B	2099.27	0.102793	0.15447	0.665459	0.505757	0.999945	ANP32B
ANP32E	1214.08	0.110392	0.131482	0.8396	0.401133	0.999945	ANP32E
ANTXR1	753.082	0.0652783	0.236513	0.276002	0.782546	0.999945	ANTXR1
ANTXR2	1028.57	0.243895	0.386642	0.630804	0.528169	0.999945	ANTXR2
ANXA1	276.079	-0.291636	0.802506	-0.363407	0.716301	0.999945	ANXA1
ANXA11	195.532	0.399209	0.298661	1.33666	0.181333	0.999945	ANXA11
ANXA13	9.48412	0.0748643	0.749308	0.0999113	0.920415	0.999945	ANXA13
ANXA2	8922.03	-0.108945	0.14056	-0.775076	0.438295	0.999945	ANXA2
ANXA2R	8.19058	-0.536505	0.911187	-0.588798	0.555997	0.999945	ANXA2R
ANXA3	136.863	-0.128487	0.484772	-0.265047	0.790973	0.999945	ANXA3
ANXA4	121.228	-0.0895861	0.277198	-0.323185	0.746555	0.999945	ANXA4
ANXA5	2504.79	-0.038646	0.0906501	-0.426321	0.669874	0.999945	ANXA5
ANXA6	1207.46	-0.0743251	0.117865	-0.630598	0.528304	0.999945	ANXA6
ANXA7	731.175	0.0357205	0.122327	0.29201	0.770279	0.999945	ANXA7
AOC2	100.28	-0.293738	0.27992	-1.04936	0.294012	0.999945	AOC2
AOC3	47.0583	-0.05839	0.467709	-0.124843	0.900648	0.999945	AOC3
AOX1	16.9325	1.28471	0.647221	1.98496	0.0471489	0.999945	AOX1
AP000295.1	70.3411	-0.44691	0.680558	-0.656681	0.511386	0.999945	AP000295.1
AP000311.1	9.12529	-0.953841	0.956418	-0.997305	0.318616	0.999945	AP000311.1
AP000346.2	68.5692	0.0789871	0.325724	0.242497	0.808395	0.999945	AP000346.2
AP000347.1	767.07	0.0900226	0.141092	0.638041	0.523447	0.999945	AP000347.1
AP000356.3	51.1475	0.152315	0.320749	0.474874	0.634877	0.999945	AP000356.3
AP000550.4	13.5298	0.268571	0.69907	0.384183	0.700843	0.999945	AP000550.4
AP000553.5	31.1953	0.285226	0.380756	0.749105	0.453794	0.999945	AP000553.5
AP000580.1	15.5838	0.0348611	0.762298	0.0457316	0.963524	0.999945	AP000580.1
AP000646.1	38.35	-0.433538	0.599812	-0.72279	0.469809	0.999945	AP000646.1
AP000769.1	31.8344	-0.0420806	0.380511	-0.11059	0.911942	0.999945	AP000769.1
AP000812.5	19.6606	-0.083398	0.586304	-0.142244	0.886888	0.999945	AP000812.5
AP000873.1	7.51557	0.535007	1.03506	0.516885	0.605237	0.999945	AP000873.1
AP000944.2	236.04	-0.133707	0.211134	-0.633281	0.52655	0.999945	AP000944.2
AP001000.1	11.3903	-0.366456	0.747151	-0.490471	0.623801	0.999945	AP001000.1
AP001267.5	63.4025	-0.197386	0.42352	-0.466061	0.641172	0.999945	AP001267.5
AP001273.2	59.8103	-0.67677	1.28269	-0.527619	0.597764	0.999945	AP001273.2
AP001324.1	7.72507	-0.556534	0.758331	-0.733894	0.463014	0.999945	AP001324.1
AP001453.5	20.5498	-0.0340038	0.761733	-0.0446401	0.964394	0.999945	AP001453.5
AP001781.2	5.46204	-0.871423	1.81744	-0.479479	0.631598	0.999945	AP001781.2
AP001931.1	70.8254	-0.360541	0.487813	-0.739098	0.459848	0.999945	AP001931.1
AP001992.1	30.1225	0.55742	0.511135	1.09055	0.27547	0.999945	AP001992.1
AP002373.1	10.9342	0.00732777	2.51246	0.00291657	0.997673	0.999945	AP002373.1
AP002495.2	31.6551	-0.244759	0.403398	-0.606743	0.544022	0.999945	AP002495.2
AP002748.4	43.8326	0.831412	1.2498	0.665235	0.5059	0.999945	AP002748.4
AP002956.1	391.93	0.0230439	0.34253	0.0672755	0.946362	0.999945	AP002956.1
AP002981.1	7.54747	0.252679	0.867243	0.29136	0.770776	0.999945	AP002981.1
AP002990.1	158.19	-0.0302062	0.37559	-0.0804234	0.935901	0.999945	AP002990.1
AP003108.2	177.282	-0.197783	0.238696	-0.828597	0.407333	0.999945	AP003108.2
AP003170.1	25.721	0.237717	0.454856	0.522619	0.601239	0.999945	AP003170.1
AP003419.1	38.172	-0.393801	0.497598	-0.791404	0.428708	0.999945	AP003419.1
AP005061.1	15.7758	-1.04744	0.699744	-1.49688	0.134423	0.999945	AP005061.1
AP006222.1	319.532	-0.0158925	0.131883	-0.120505	0.904083	0.999945	AP006222.1
AP1AR	575.626	0.0719691	0.260383	0.276397	0.782243	0.999945	AP1AR
AP1B1	1447.94	0.0385714	0.0935108	0.412481	0.679987	0.999945	AP1B1
AP1G1	3093.11	0.149785	0.0969505	1.54496	0.122356	0.999945	AP1G1
AP1G2	925.065	0.0415478	0.152658	0.272163	0.785497	0.999945	AP1G2
AP1M1	1156.27	0.0941814	0.117051	0.804619	0.42104	0.999945	AP1M1
AP1M2	24.3173	0.0962913	0.566747	0.169902	0.865087	0.999945	AP1M2
AP1S1	597.632	-0.0514096	0.110289	-0.466135	0.641119	0.999945	AP1S1
AP1S2	2592.2	-0.0630411	0.100443	-0.627633	0.530244	0.999945	AP1S2
AP1S3	102.795	0.602901	0.235457	2.56055	0.0104507	0.999945	AP1S3
AP2A1	1790.29	-0.0260725	0.0731101	-0.356619	0.721377	0.999945	AP2A1
AP2A2	2875.16	-0.0522331	0.0883099	-0.591476	0.554202	0.999945	AP2A2
AP2B1	14934.6	-0.0462713	0.0779168	-0.593855	0.552609	0.999945	AP2B1
AP2M1	3665.81	-0.145525	0.0838336	-1.73588	0.0825858	0.999945	AP2M1
AP2S1	559.841	-0.0515931	0.100717	-0.512261	0.608469	0.999945	AP2S1
AP3B1	1110.51	0.109025	0.149625	0.728654	0.466214	0.999945	AP3B1
AP3B2	502.762	-0.243152	0.148291	-1.6397	0.101068	0.999945	AP3B2
AP3D1	3217.83	0.055703	0.0689964	0.807332	0.419475	0.999945	AP3D1
AP3M1	2911.19	0.0117386	0.0664069	0.176768	0.859691	0.999945	AP3M1
AP3M2	620.732	-0.0782368	0.141075	-0.554574	0.579186	0.999945	AP3M2
AP3S1	1386.54	-0.0991617	0.0993013	-0.998594	0.317991	0.999945	AP3S1
AP3S2	1290.1	-0.142266	0.107727	-1.32061	0.186632	0.999945	AP3S2
AP4B1	746.179	0.154564	0.156166	0.98974	0.322301	0.999945	AP4B1
AP4E1	660.33	0.231895	0.140745	1.64763	0.099428	0.999945	AP4E1
AP4M1	297.152	0.0593728	0.17643	0.336522	0.736477	0.999945	AP4M1
AP4S1	266.534	0.151733	0.163911	0.925701	0.354601	0.999945	AP4S1
AP5B1	118.292	-0.377205	0.299804	-1.25817	0.20833	0.999945	AP5B1
AP5M1	2086.83	0.0409662	0.107569	0.380836	0.703325	0.999945	AP5M1
AP5S1	148.213	-0.041329	0.205952	-0.200673	0.840954	0.999945	AP5S1
AP5Z1	379.604	-0.249411	0.1734	-1.43836	0.150332	0.999945	AP5Z1
APAF1	1577.91	0.24668	0.0921469	2.67703	0.00742775	0.999945	APAF1
APBA1	541.384	0.0824534	0.24883	0.331365	0.740369	0.999945	APBA1
APBA2	226.859	0.148087	0.287217	0.515592	0.606139	0.999945	APBA2
APBA3	148.777	-0.335417	0.301925	-1.11093	0.266601	0.999945	APBA3
APBB1	1896.46	-0.0638473	0.126772	-0.50364	0.614514	0.999945	APBB1
APBB2	1448.74	-0.0444407	0.196306	-0.226385	0.820902	0.999945	APBB2
APBB3	984.861	0.0428688	0.114944	0.372955	0.709182	0.999945	APBB3
APC	6914.68	0.0412995	0.116776	0.353666	0.723589	0.999945	APC
APC2	2389.96	0.0420554	0.108466	0.387729	0.698216	0.999945	APC2
APCDD1	953.653	0.0247099	0.223163	0.110725	0.911834	0.999945	APCDD1
APEH	793.341	-0.17483	0.0977232	-1.78903	0.0736092	0.999945	APEH
APELA	159.043	0.261145	0.469268	0.556495	0.577872	0.999945	APELA
APEX1	2334.94	0.0456569	0.138917	0.328664	0.742409	0.999945	APEX1
APEX2	150.907	-0.0788987	0.314567	-0.250817	0.801956	0.999945	APEX2
APH1A	880.267	-0.250667	0.0997036	-2.51412	0.0119331	0.999945	APH1A
APH1B	355.031	-0.102281	0.166152	-0.615585	0.538168	0.999945	APH1B
API5	3834.18	0.0391227	0.0826489	0.47336	0.635957	0.999945	API5
APIP	233.049	0.221554	0.175812	1.26017	0.207608	0.999945	APIP
APLF	81.9523	-0.0431977	0.256145	-0.168645	0.866076	0.999945	APLF
APLNR	16.319	0.749795	0.674942	1.1109	0.26661	0.999945	APLNR
APLP1	8411.36	-0.105142	0.11786	-0.892094	0.372342	0.999945	APLP1
APLP2	7928.08	-0.00301144	0.10352	-0.0290903	0.976793	0.999945	APLP2
APMAP	3003.31	0.0172855	0.157143	0.109998	0.912411	0.999945	APMAP
APOB	10.0029	-0.113724	0.722057	-0.1575	0.874851	0.999945	APOB
APOBEC2	14.1492	0.295762	0.538666	0.549064	0.582961	0.999945	APOBEC2
APOBEC3C	109.794	-0.131218	0.278826	-0.470608	0.637921	0.999945	APOBEC3C
APOBEC3D	10.9539	0.882483	0.721288	1.22348	0.221148	0.999945	APOBEC3D
APOBEC3F	83.2658	0.156562	0.281209	0.556747	0.5777	0.999945	APOBEC3F
APOBEC3G	41.387	-0.168212	0.423566	-0.397132	0.69127	0.999945	APOBEC3G
APOC1	13.9745	0.696289	0.665057	1.04696	0.295118	0.999945	APOC1
APOD	7.4935	0.218806	0.863349	0.253438	0.79993	0.999945	APOD
APOE	278.141	-0.145001	0.425676	-0.340637	0.733377	0.999945	APOE
APOL2	9.886	-1.58745	0.978079	-1.62303	0.104583	0.999945	APOL2
APOL4	83.8788	0.343112	0.382387	0.89729	0.369564	0.999945	APOL4
APOL6	87.3159	-0.0417999	0.327384	-0.127678	0.898404	0.999945	APOL6
APOLD1	42.8077	0.937466	0.510844	1.83513	0.0664862	0.999945	APOLD1
APOO	489.782	0.0558679	0.130777	0.427199	0.669235	0.999945	APOO
APOOL	787.499	-0.0287916	0.148855	-0.193421	0.846629	0.999945	APOOL
APOPT1	478.107	-0.189931	0.140177	-1.35493	0.175439	0.999945	APOPT1
APP	19989.4	0.0694621	0.0873067	0.79561	0.426259	0.999945	APP
APPBP2	1946.46	0.032713	0.0846604	0.386402	0.699199	0.999945	APPBP2
APPL1	1027.53	0.161915	0.14904	1.08639	0.277308	0.999945	APPL1
APPL2	961.788	0.101938	0.125134	0.81463	0.415284	0.999945	APPL2
APRT	187.124	-0.0505239	0.184167	-0.274338	0.783825	0.999945	APRT
APTX	570.772	-0.065102	0.127444	-0.510829	0.609471	0.999945	APTX
AQP11	38.326	-0.14146	0.380388	-0.371882	0.70998	0.999945	AQP11
AQP3	17.2261	0.253272	0.543843	0.465707	0.641425	0.999945	AQP3
AQP6	15.9761	0.0811644	0.676303	0.120012	0.904474	0.999945	AQP6
AQP7	16.223	0.285715	0.752343	0.379767	0.704119	0.999945	AQP7
AQR	2096.21	0.212959	0.110027	1.93552	0.0529266	0.999945	AQR
AR	9.67069	1.75281	1.16151	1.50908	0.131278	0.999945	AR
ARAF	333.757	-0.0660324	0.185225	-0.356499	0.721467	0.999945	ARAF
ARAP1	187.759	-0.0153948	0.275356	-0.0559089	0.955414	0.999945	ARAP1
ARAP2	14.2792	0.524012	0.988861	0.529915	0.596171	0.999945	ARAP2
ARAP3	132.406	0.142284	0.237592	0.598859	0.549267	0.999945	ARAP3
ARC	47.803	-0.0664375	0.36326	-0.182892	0.854883	0.999945	ARC
ARCN1	4246.64	-0.00727394	0.117328	-0.0619968	0.950565	0.999945	ARCN1
AREL1	1947.47	-0.00267446	0.122153	-0.0218943	0.982532	0.999945	AREL1
ARF1	3273.68	-0.0857351	0.0630456	-1.35989	0.173865	0.999945	ARF1
ARF3	4216.05	-0.011403	0.097517	-0.116934	0.906913	0.999945	ARF3
ARF4	2642.14	-0.0353255	0.0780569	-0.452561	0.650865	0.999945	ARF4
ARF5	1085.71	-0.0275159	0.0982093	-0.280176	0.779343	0.999945	ARF5
ARF6	1275.98	-0.059613	0.0985945	-0.604629	0.545426	0.999945	ARF6
ARFGAP1	909.211	-0.0364671	0.115806	-0.314899	0.752838	0.999945	ARFGAP1
ARFGAP2	1275.65	0.0113905	0.122957	0.0926378	0.926191	0.999945	ARFGAP2
ARFGAP3	640.585	-0.0240511	0.11785	-0.204083	0.838289	0.999945	ARFGAP3
ARFGEF1	3704.98	-0.0217824	0.100478	-0.216789	0.828373	0.999945	ARFGEF1
ARFGEF2	1585.6	0.245497	0.150038	1.63623	0.101792	0.999945	ARFGEF2
ARFGEF3	1848.12	0.0236708	0.150592	0.157186	0.875099	0.999945	ARFGEF3
ARFIP1	496.521	-0.00911821	0.13488	-0.0676024	0.946102	0.999945	ARFIP1
ARFIP2	512.362	-0.0645251	0.118086	-0.546425	0.584774	0.999945	ARFIP2
ARFRP1	269.97	-0.0802944	0.14538	-0.552307	0.580738	0.999945	ARFRP1
ARG2	941.323	-0.0167942	0.179505	-0.0935585	0.92546	0.999945	ARG2
ARGFX	35.909	0.352823	0.448551	0.786584	0.431526	0.999945	ARGFX
ARGLU1	6419.04	0.0867882	0.161635	0.536938	0.59131	0.999945	ARGLU1
ARHGAP1	742.611	0.0959078	0.136074	0.704822	0.480921	0.999945	ARHGAP1
ARHGAP10	248.467	0.148399	0.300485	0.493864	0.621402	0.999945	ARHGAP10
ARHGAP11A	479.78	0.515255	0.159277	3.23496	0.00121662	0.999945	ARHGAP11A
ARHGAP11B	19.9349	-0.436633	0.721029	-0.605569	0.544801	0.999945	ARHGAP11B
ARHGAP12	1193.25	0.300184	0.134669	2.22904	0.025811	0.999945	ARHGAP12
ARHGAP15	43.061	0.0479413	0.450468	0.106426	0.915245	0.999945	ARHGAP15
ARHGAP17	1735.97	0.241525	0.118599	2.03649	0.0417013	0.999945	ARHGAP17
ARHGAP18	106.529	-0.546913	0.359644	-1.52071	0.128333	0.999945	ARHGAP18
ARHGAP19	638.457	-0.0203456	0.158733	-0.128174	0.898011	0.999945	ARHGAP19
ARHGAP19-SLIT1	14.02	0.0456194	1.1825	0.0385788	0.969226	0.999945	ARHGAP19-SLIT1
ARHGAP21	7028.61	0.0293066	0.0811221	0.361265	0.717901	0.999945	ARHGAP21
ARHGAP22	294.225	-0.114535	0.230334	-0.497257	0.619008	0.999945	ARHGAP22
ARHGAP23	331.732	-0.117791	0.272749	-0.431867	0.665838	0.999945	ARHGAP23
ARHGAP24	7.20434	-0.693188	0.877513	-0.789947	0.429559	0.999945	ARHGAP24
ARHGAP25	12.0797	-0.0968328	0.767231	-0.126211	0.899565	0.999945	ARHGAP25
ARHGAP26	648.141	-0.185441	0.176426	-1.0511	0.293213	0.999945	ARHGAP26
ARHGAP27	31.3699	0.788189	0.538279	1.46428	0.143118	0.999945	ARHGAP27
ARHGAP28	803.993	0.0833573	0.428051	0.194737	0.845599	0.999945	ARHGAP28
ARHGAP29	181.378	0.31108	0.264861	1.1745	0.240193	0.999945	ARHGAP29
ARHGAP31	17.3598	-1.23384	1.02434	-1.20453	0.228385	0.999945	ARHGAP31
ARHGAP32	1914.56	0.14088	0.128561	1.09582	0.273156	0.999945	ARHGAP32
ARHGAP33	1216.37	0.298689	0.149284	2.00082	0.0454119	0.999945	ARHGAP33
ARHGAP35	4708.2	0.018063	0.0711724	0.253793	0.799656	0.999945	ARHGAP35
ARHGAP36	34.8455	0.177463	0.569681	0.311513	0.755411	0.999945	ARHGAP36
ARHGAP39	395.644	-0.229305	0.188742	-1.21491	0.224399	0.999945	ARHGAP39
ARHGAP4	82.5769	-0.0617516	0.340479	-0.181367	0.85608	0.999945	ARHGAP4
ARHGAP42	954.401	0.179113	0.230478	0.777137	0.437078	0.999945	ARHGAP42
ARHGAP42P4	7.08809	2.13038	1.01134	2.10648	0.0351623	0.999945	ARHGAP42P4
ARHGAP44	363.257	0.146619	0.143516	1.02162	0.306959	0.999945	ARHGAP44
ARHGAP45	160.588	0.0904805	0.390246	0.231855	0.816651	0.999945	ARHGAP45
ARHGAP5	2408.8	0.00282989	0.100582	0.0281351	0.977554	0.999945	ARHGAP5
ARHGAP6	100.827	0.510817	0.578993	0.882251	0.377641	0.999945	ARHGAP6
ARHGAP8	19.8173	-0.400321	0.60514	-0.661534	0.50827	0.999945	ARHGAP8
ARHGAP9	141.25	0.81991	0.475149	1.72558	0.0844223	0.999945	ARHGAP9
ARHGDIA	3211.59	-0.0667859	0.0833732	-0.801048	0.423104	0.999945	ARHGDIA
ARHGDIB	14.8279	0.0270689	0.596369	0.0453895	0.963797	0.999945	ARHGDIB
ARHGDIG	106.299	0.0891714	0.247134	0.360822	0.718232	0.999945	ARHGDIG
ARHGEF1	649.786	0.221484	0.128017	1.73012	0.0836087	0.999945	ARHGEF1
ARHGEF10	189.079	0.0923524	0.253438	0.364398	0.715561	0.999945	ARHGEF10
ARHGEF10L	1322.07	0.0454649	0.126203	0.360253	0.718658	0.999945	ARHGEF10L
ARHGEF11	1905.73	0.20859	0.121562	1.71592	0.0861764	0.999945	ARHGEF11
ARHGEF12	3400.68	0.119579	0.0607583	1.96811	0.0490553	0.999945	ARHGEF12
ARHGEF15	13.9418	-0.0257545	0.755802	-0.0340756	0.972817	0.999945	ARHGEF15
ARHGEF16	17.3808	0.495534	0.597538	0.829293	0.406939	0.999945	ARHGEF16
ARHGEF17	388.692	0.323261	0.185955	1.73838	0.0821433	0.999945	ARHGEF17
ARHGEF18	755.757	-0.201369	0.182786	-1.10166	0.270607	0.999945	ARHGEF18
ARHGEF19	52.0416	-0.0170744	0.400364	-0.0426471	0.965983	0.999945	ARHGEF19
ARHGEF2	1690.49	-0.0995816	0.258207	-0.385665	0.699745	0.999945	ARHGEF2
ARHGEF25	953.722	0.146975	0.100557	1.46161	0.143849	0.999945	ARHGEF25
ARHGEF26	458.33	0.158983	0.189463	0.839125	0.401399	0.999945	ARHGEF26
ARHGEF28	7.45986	0.442063	1.08943	0.405776	0.684908	0.999945	ARHGEF28
ARHGEF3	322.527	-0.0178368	0.147753	-0.120721	0.903912	0.999945	ARHGEF3
ARHGEF33	32.609	-0.173929	0.459418	-0.378586	0.704995	0.999945	ARHGEF33
ARHGEF34P	7.05945	-1.09895	1.59706	-0.688112	0.491382	0.999945	ARHGEF34P
ARHGEF35	8.61177	0.972779	1.06392	0.914334	0.360542	0.999945	ARHGEF35
ARHGEF37	13.9962	-0.192254	0.712319	-0.269899	0.787238	0.999945	ARHGEF37
ARHGEF39	93.3571	-0.0669677	0.259133	-0.25843	0.796075	0.999945	ARHGEF39
ARHGEF4	118.453	0.231949	0.281211	0.824823	0.409472	0.999945	ARHGEF4
ARHGEF40	737.026	-0.0567302	0.158279	-0.358418	0.72003	0.999945	ARHGEF40
ARHGEF5	11.3059	1.37483	1.09002	1.26129	0.207203	0.999945	ARHGEF5
ARHGEF6	209.945	0.453854	0.410663	1.10517	0.269084	0.999945	ARHGEF6
ARHGEF7	2745.09	0.059842	0.0890137	0.672278	0.501407	0.999945	ARHGEF7
ARHGEF9	3460.52	0.0476261	0.168285	0.283009	0.77717	0.999945	ARHGEF9
ARID1A	6971.84	0.0991627	0.0808906	1.22589	0.220241	0.999945	ARID1A
ARID1B	3773.73	0.0700523	0.0646369	1.08378	0.278461	0.999945	ARID1B
ARID2	1473.81	0.0130632	0.129284	0.101043	0.919516	0.999945	ARID2
ARID3A	3012.39	0.205019	0.153582	1.33492	0.181904	0.999945	ARID3A
ARID3B	3016.43	-0.032023	0.076134	-0.420615	0.674037	0.999945	ARID3B
ARID4A	797.517	0.0276683	0.18011	0.153619	0.87791	0.999945	ARID4A
ARID4B	2438.71	0.0126299	0.107944	0.117004	0.906857	0.999945	ARID4B
ARID5A	20.5488	0.381223	0.515107	0.740087	0.459247	0.999945	ARID5A
ARID5B	280.853	0.0646084	0.20215	0.319606	0.749267	0.999945	ARID5B
ARIH1	3214.33	-0.0267293	0.0955559	-0.279724	0.779689	0.999945	ARIH1
ARIH2	1684.13	0.0246958	0.0921028	0.268133	0.788597	0.999945	ARIH2
ARIH2OS	25.1182	-0.169763	0.413699	-0.410354	0.681546	0.999945	ARIH2OS
ARL1	647.213	-0.107801	0.114976	-0.937596	0.348452	0.999945	ARL1
ARL10	2110.38	0.00771058	0.13179	0.0585065	0.953345	0.999945	ARL10
ARL11	10.9914	-0.135771	0.660517	-0.205553	0.83714	0.999945	ARL11
ARL13B	250.16	0.453939	0.178942	2.5368	0.0111872	0.999945	ARL13B
ARL14EP	521.866	0.113346	0.192657	0.58833	0.556311	0.999945	ARL14EP
ARL15	409.374	0.307192	0.185438	1.65657	0.0976065	0.999945	ARL15
ARL16	507.272	0.0569087	0.106753	0.53309	0.593971	0.999945	ARL16
ARL17A	398.916	0.239051	0.258062	0.926333	0.354273	0.999945	ARL17A
ARL17B	38.0712	0.0345818	0.40415	0.0855669	0.931811	0.999945	ARL17B
ARL2	431.725	-0.118454	0.212557	-0.557281	0.577335	0.999945	ARL2
ARL2BP	961.482	-0.249853	0.101118	-2.4709	0.0134773	0.999945	ARL2BP
ARL3	1121.48	-0.0216764	0.0889356	-0.243732	0.807439	0.999945	ARL3
ARL4A	232.162	-0.0660589	0.17672	-0.373806	0.708548	0.999945	ARL4A
ARL4C	1488.51	-0.0537485	0.196657	-0.273311	0.784614	0.999945	ARL4C
ARL4D	895.561	-0.16847	0.249578	-0.675021	0.499663	0.999945	ARL4D
ARL5A	673.674	0.0854492	0.119069	0.717643	0.472978	0.999945	ARL5A
ARL5B	2340.62	0.142119	0.151368	0.938901	0.347781	0.999945	ARL5B
ARL6	303.372	0.143917	0.223003	0.64536	0.518694	0.999945	ARL6
ARL6IP1	7126.04	-0.0462328	0.0887687	-0.520824	0.60249	0.999945	ARL6IP1
ARL6IP4	768.336	0.0476358	0.120305	0.395959	0.692136	0.999945	ARL6IP4
ARL6IP5	1494.32	-0.109038	0.0955062	-1.14169	0.253584	0.999945	ARL6IP5
ARL6IP6	301.947	-0.0045656	0.164621	-0.027734	0.977874	0.999945	ARL6IP6
ARL8A	1874.48	-0.167337	0.126803	-1.31967	0.186946	0.999945	ARL8A
ARL8B	1263.32	0.0183722	0.115574	0.158965	0.873697	0.999945	ARL8B
ARL9	13.5358	0.397251	0.640655	0.62007	0.535211	0.999945	ARL9
ARMC1	884.454	0.0441508	0.115308	0.382893	0.701799	0.999945	ARMC1
ARMC10	377.036	-0.174589	0.149257	-1.16973	0.242111	0.999945	ARMC10
ARMC12	26.9385	-0.495809	0.457253	-1.08432	0.278223	0.999945	ARMC12
ARMC2	85.8982	0.110511	0.289172	0.382162	0.702341	0.999945	ARMC2
ARMC4	30.8753	-0.164619	0.55554	-0.296323	0.766984	0.999945	ARMC4
ARMC5	198.396	0.0037177	0.24592	0.0151175	0.987938	0.999945	ARMC5
ARMC6	242.032	0.110517	0.258126	0.42815	0.668542	0.999945	ARMC6
ARMC7	130.837	0.15961	0.190783	0.836605	0.402815	0.999945	ARMC7
ARMC8	1216.7	0.130635	0.206438	0.632804	0.526862	0.999945	ARMC8
ARMC9	526.113	-0.0614469	0.116424	-0.527784	0.597649	0.999945	ARMC9
ARMCX1	1135.59	-0.108261	0.134022	-0.807789	0.419212	0.999945	ARMCX1
ARMCX2	1279.11	0.0351402	0.151893	0.231348	0.817044	0.999945	ARMCX2
ARMCX3	4344.47	-0.0121506	0.106582	-0.114003	0.909236	0.999945	ARMCX3
ARMCX4	897.603	-0.0574291	0.125877	-0.456231	0.648224	0.999945	ARMCX4
ARMCX5	455.421	0.0284463	0.128249	0.221806	0.824465	0.999945	ARMCX5
ARMCX5-GPRASP2	30.9333	-1.18201	2.40294	-0.491903	0.622788	0.999945	ARMCX5-GPRASP2
ARMCX6	711.126	-0.0779588	0.105629	-0.738043	0.460488	0.999945	ARMCX6
ARMH1	111.934	0.0179159	0.220944	0.0810882	0.935372	0.999945	ARMH1
ARMH3	980.58	0.0282201	0.123283	0.228905	0.818943	0.999945	ARMH3
ARMH4	1431.03	0.0242519	0.129197	0.187713	0.851102	0.999945	ARMH4
ARMT1	590.256	0.240738	0.191841	1.25488	0.209521	0.999945	ARMT1
ARNT	1074.75	-0.0234443	0.117926	-0.198805	0.842415	0.999945	ARNT
ARNT2	1811.99	0.0807176	0.0854335	0.944801	0.344761	0.999945	ARNT2
ARNTL	137.049	-0.174174	0.299847	-0.580879	0.561322	0.999945	ARNTL
ARNTL2	187.598	-0.250885	0.208824	-1.20142	0.229589	0.999945	ARNTL2
ARPC1A	1953.65	-0.0370709	0.069987	-0.529684	0.596331	0.999945	ARPC1A
ARPC1B	62.0529	-0.0458156	0.356067	-0.128671	0.897618	0.999945	ARPC1B
ARPC2	4456.44	-0.106794	0.0600302	-1.779	0.0752395	0.999945	ARPC2
ARPC3	2247.04	-0.141123	0.081847	-1.72422	0.0846673	0.999945	ARPC3
ARPC4	1689.44	-0.116969	0.121763	-0.960623	0.336742	0.999945	ARPC4
ARPC4-TTLL3	197.959	0.362344	0.243121	1.49038	0.136124	0.999945	ARPC4-TTLL3
ARPC5	3642.5	-0.0491364	0.0954143	-0.51498	0.606567	0.999945	ARPC5
ARPC5L	536.801	0.099143	0.112745	0.879357	0.379208	0.999945	ARPC5L
ARPIN	601.542	-0.0828047	0.172328	-0.480507	0.630867	0.999945	ARPIN
ARPIN-AP3S2	441.364	-0.117373	0.141558	-0.829152	0.407018	0.999945	ARPIN-AP3S2
ARPP19	5290.49	-0.0775241	0.140905	-0.550188	0.58219	0.999945	ARPP19
ARPP21	7.42799	3.07487	1.2344	2.49099	0.0127388	0.999945	ARPP21
ARRB1	1396.92	-0.139628	0.156475	-0.892332	0.372215	0.999945	ARRB1
ARRB2	1658.03	-0.0500078	0.109045	-0.458599	0.646522	0.999945	ARRB2
ARRDC1	223.905	0.280567	0.279665	1.00323	0.315752	0.999945	ARRDC1
ARRDC2	16.7029	-0.0424535	0.753985	-0.0563055	0.955098	0.999945	ARRDC2
ARRDC3	6461.49	-0.15013	0.106736	-1.40656	0.159557	0.999945	ARRDC3
ARRDC4	1148.98	-0.195931	0.2939	-0.666659	0.50499	0.999945	ARRDC4
ARSA	699.884	-0.144719	0.143962	-1.00525	0.314775	0.999945	ARSA
ARSB	582.357	0.0772223	0.192927	0.400266	0.68896	0.999945	ARSB
ARSD	1417.82	-0.0272332	0.16069	-0.169477	0.865421	0.999945	ARSD
ARSE	64.2526	0.374863	0.317202	1.18178	0.237293	0.999945	ARSE
ARSF	332.453	-0.251495	0.187449	-1.34167	0.179703	0.999945	ARSF
ARSG	271.57	-0.0472872	0.272125	-0.17377	0.862046	0.999945	ARSG
ARSI	22.005	-0.25047	0.53743	-0.466051	0.641179	0.999945	ARSI
ARSJ	29.9113	0.426782	0.881001	0.484428	0.628082	0.999945	ARSJ
ARSK	180.576	0.0157092	0.205616	0.0764006	0.9391	0.999945	ARSK
ART5	11.5337	-0.600424	0.828587	-0.724637	0.468675	0.999945	ART5
ARV1	317.803	0.0816051	0.129458	0.63036	0.528459	0.999945	ARV1
ARVCF	969.424	0.113411	0.129242	0.877509	0.38021	0.999945	ARVCF
ARX	67.586	-0.32931	1.22436	-0.268964	0.787957	0.999945	ARX
AS3MT	346.738	0.103747	0.225038	0.461017	0.644786	0.999945	AS3MT
ASAH1	1251.97	-0.0693973	0.108522	-0.639478	0.522512	0.999945	ASAH1
ASAH2	70.9154	-0.370704	0.340982	-1.08717	0.276964	0.999945	ASAH2
ASAH2B	588.568	-0.117753	0.178965	-0.657966	0.51056	0.999945	ASAH2B
ASAP1	2217.53	-0.0847939	0.0918557	-0.923121	0.355944	0.999945	ASAP1
ASAP2	1421.34	0.0403977	0.114024	0.354292	0.72312	0.999945	ASAP2
ASAP3	280.447	-0.0161052	0.197398	-0.0815878	0.934975	0.999945	ASAP3
ASB1	1219.52	-0.118619	0.139134	-0.852551	0.393909	0.999945	ASB1
ASB13	230.303	0.0853218	0.18569	0.459485	0.645886	0.999945	ASB13
ASB18	10.481	-0.813789	0.841477	-0.967095	0.333496	0.999945	ASB18
ASB2	60.1942	-0.0299014	0.303631	-0.0984796	0.921551	0.999945	ASB2
ASB3	727.659	0.0148642	0.127132	0.116919	0.906924	0.999945	ASB3
ASB4	15.1813	0.0643238	0.593155	0.108444	0.913644	0.999945	ASB4
ASB6	575.028	-0.103639	0.106719	-0.971136	0.331481	0.999945	ASB6
ASB7	357.325	-0.097038	0.165509	-0.586299	0.557675	0.999945	ASB7
ASB8	607.449	-0.238763	0.123723	-1.92981	0.0536301	0.999945	ASB8
ASB9	19.7523	-0.144413	0.573216	-0.251935	0.801092	0.999945	ASB9
ASCC1	617.606	-0.0708166	0.105739	-0.669729	0.503031	0.999945	ASCC1
ASCC2	945.692	-0.0462544	0.0953981	-0.484857	0.627778	0.999945	ASCC2
ASCC3	4082.91	0.00287599	0.187721	0.0153205	0.987776	0.999945	ASCC3
ASCL1	15.4352	-0.0432539	0.707822	-0.0611084	0.951273	0.999945	ASCL1
ASDURF	28.0365	-0.461706	0.787635	-0.586193	0.557746	0.999945	ASDURF
ASF1A	607.924	-0.0246912	0.157093	-0.157175	0.875107	0.999945	ASF1A
ASF1B	74.8086	0.0468261	0.280749	0.16679	0.867535	0.999945	ASF1B
ASGR1	186.942	-0.0832393	0.30438	-0.273472	0.78449	0.999945	ASGR1
ASH1L	2090.2	0.0470775	0.103115	0.456553	0.647993	0.999945	ASH1L
ASH2L	1038.94	-0.0390039	0.128103	-0.304473	0.760767	0.999945	ASH2L
ASIC1	9224.38	0.0210064	0.135298	0.155261	0.876616	0.999945	ASIC1
ASIC2	134.655	-0.0158025	0.426365	-0.0370633	0.970435	0.999945	ASIC2
ASIC3	154.825	-0.0388466	0.199543	-0.194678	0.845645	0.999945	ASIC3
ASIC4	334.837	0.213753	0.238827	0.895011	0.370781	0.999945	ASIC4
ASL	193.375	0.0271156	0.188655	0.143731	0.885713	0.999945	ASL
ASLP1	17.3896	-0.0410894	0.597277	-0.0687946	0.945153	0.999945	ASLP1
ASMTL	888.994	0.0739493	0.131072	0.564188	0.572626	0.999945	ASMTL
ASNA1	331.128	-0.0799961	0.167839	-0.476623	0.633631	0.999945	ASNA1
ASNS	3321.86	0.00149726	0.166318	0.00900241	0.992817	0.999945	ASNS
ASNSD1	950.484	-0.0933429	0.0895091	-1.04283	0.297026	0.999945	ASNSD1
ASNSP3	7.2511	0.91865	0.887779	1.03477	0.300775	0.999945	ASNSP3
ASPA	59.9913	0.00230593	0.284571	0.00810318	0.993535	0.999945	ASPA
ASPH	1333.21	0.183948	0.116735	1.57577	0.115079	0.999945	ASPH
ASPHD1	255.073	-0.139272	0.172127	-0.809121	0.418446	0.999945	ASPHD1
ASPHD2	597.777	-0.158127	0.15482	-1.02136	0.307083	0.999945	ASPHD2
ASPM	770.262	0.348261	0.231398	1.50503	0.132316	0.999945	ASPM
ASPRV1	24.3059	0.00459117	0.490843	0.00935363	0.992537	0.999945	ASPRV1
ASPSCR1	243.595	0.00153718	0.203299	0.00756118	0.993967	0.999945	ASPSCR1
ASRGL1	566.637	0.00241536	0.213761	0.0112993	0.990985	0.999945	ASRGL1
ASS1	1067.91	-0.059743	0.21063	-0.283639	0.776687	0.999945	ASS1
ASS1P2	11.0974	0.0214154	0.60863	0.0351862	0.971931	0.999945	ASS1P2
ASTE1	134.727	-0.249422	0.281661	-0.885539	0.375866	0.999945	ASTE1
ASTN1	1240.7	-0.0954997	0.145828	-0.654878	0.512546	0.999945	ASTN1
ASTN2	1177.39	-0.0659241	0.261652	-0.251953	0.801077	0.999945	ASTN2
ASXL1	2071.64	-0.0253947	0.200361	-0.126745	0.899142	0.999945	ASXL1
ASXL2	1218.82	0.0885573	0.109581	0.808142	0.419009	0.999945	ASXL2
ASXL3	1865.27	-0.0443948	0.0977388	-0.454218	0.649672	0.999945	ASXL3
ATAD1	1372.45	0.00982281	0.109177	0.0899712	0.92831	0.999945	ATAD1
ATAD2	385.655	0.219099	0.226794	0.966069	0.33401	0.999945	ATAD2
ATAD2B	1981.99	0.0651934	0.106361	0.612942	0.539914	0.999945	ATAD2B
ATAD3A	283.31	0.0709138	0.178283	0.397761	0.690806	0.999945	ATAD3A
ATAD3B	396.48	-0.153762	0.164854	-0.932719	0.350965	0.999945	ATAD3B
ATAD3C	39.9659	0.350104	0.48799	0.717442	0.473102	0.999945	ATAD3C
ATAD5	362.207	0.148059	0.155123	0.95446	0.339851	0.999945	ATAD5
ATAT1	49.562	-0.370802	0.45129	-0.821649	0.411277	0.999945	ATAT1
ATCAY	5835.55	-0.0709885	0.155334	-0.457005	0.647668	0.999945	ATCAY
ATE1	855.24	0.119688	0.171758	0.696841	0.485903	0.999945	ATE1
ATE1-AS1	35.691	0.0685668	0.349885	0.195969	0.844634	0.999945	ATE1-AS1
ATF1	103.943	-0.316722	0.253078	-1.25148	0.21076	0.999945	ATF1
ATF2	1968.15	-0.00466096	0.0929187	-0.0501617	0.959994	0.999945	ATF2
ATF3	381.759	-0.198844	0.322457	-0.616654	0.537463	0.999945	ATF3
ATF4	4791.51	-0.145877	0.1316	-1.10849	0.267649	0.999945	ATF4
ATF4P3	12.381	-0.660439	0.761832	-0.866909	0.385992	0.999945	ATF4P3
ATF5	1169.22	0.206482	0.456724	0.452094	0.651202	0.999945	ATF5
ATF6	2000.2	-0.0930209	0.0772361	-1.20437	0.228446	0.999945	ATF6
ATF6B	27.3201	0.379136	0.51123	0.741615	0.458321	0.999945	ATF6B
ATF7	1340.58	0.0582435	0.107824	0.540173	0.589078	0.999945	ATF7
ATF7IP	5890.17	0.101885	0.0908213	1.12182	0.26194	0.999945	ATF7IP
ATF7IP2	288.038	0.315538	0.232397	1.35776	0.174541	0.999945	ATF7IP2
ATG10	307.96	0.0889169	0.20908	0.425277	0.670634	0.999945	ATG10
ATG101	176.684	-0.140732	0.212456	-0.662408	0.50771	0.999945	ATG101
ATG12	1613.57	0.138042	0.128451	1.07467	0.282521	0.999945	ATG12
ATG13	1874.2	0.0691449	0.114369	0.604579	0.545459	0.999945	ATG13
ATG14	851.385	0.0758916	0.106027	0.715774	0.474131	0.999945	ATG14
ATG16L1	294.652	-0.0397055	0.129404	-0.306833	0.75897	0.999945	ATG16L1
ATG16L2	102.039	-0.0741913	0.335889	-0.22088	0.825186	0.999945	ATG16L2
ATG2A	326.962	0.094588	0.184624	0.512329	0.608421	0.999945	ATG2A
ATG2B	1978.22	0.25205	0.0974834	2.58557	0.00972176	0.999945	ATG2B
ATG3	620.6	-0.0639351	0.133134	-0.480231	0.631063	0.999945	ATG3
ATG4A	548.794	0.21585	0.136749	1.57844	0.114465	0.999945	ATG4A
ATG4B	1080.08	0.117257	0.100225	1.16994	0.242027	0.999945	ATG4B
ATG4C	121.235	0.513127	0.285535	1.79707	0.0723247	0.999945	ATG4C
ATG4D	261.925	-0.0591586	0.184992	-0.319791	0.749127	0.999945	ATG4D
ATG5	506.946	-0.146083	0.140383	-1.0406	0.29806	0.999945	ATG5
ATG7	329.46	-0.39739	0.150393	-2.64235	0.00823329	0.999945	ATG7
ATG9A	989.027	0.0262648	0.127463	0.206058	0.836745	0.999945	ATG9A
ATG9B	98.1599	0.792345	0.388284	2.04063	0.0412876	0.999945	ATG9B
ATIC	1491.77	-0.00477981	0.104718	-0.0456445	0.963594	0.999945	ATIC
ATL1	1423.18	-0.252829	0.165378	-1.52879	0.126316	0.999945	ATL1
ATL2	1197.17	0.0310779	0.128384	0.24207	0.808726	0.999945	ATL2
ATL3	401.002	-0.0589491	0.182027	-0.323849	0.746052	0.999945	ATL3
ATM	2881.89	0.261167	0.159483	1.63759	0.101508	0.999945	ATM
ATMIN	2400.62	-0.109554	0.0721639	-1.51813	0.128982	0.999945	ATMIN
ATN1	3944.92	0.0362768	0.0938066	0.386719	0.698964	0.999945	ATN1
ATOH8	86.9415	0.11633	0.722468	0.161017	0.87208	0.999945	ATOH8
ATOX1	332.169	-0.24757	0.15028	-1.64739	0.0994784	0.999945	ATOX1
ATP10B	20.2553	-0.538015	0.64294	-0.836804	0.402703	0.999945	ATP10B
ATP10D	303.721	0.00453639	0.348297	0.0130245	0.989608	0.999945	ATP10D
ATP11A	2426.17	0.270343	0.158891	1.70144	0.0888613	0.999945	ATP11A
ATP11B	1468.5	-0.0337273	0.0830985	-0.405871	0.684837	0.999945	ATP11B
ATP11C	1698.96	-0.111674	0.0996292	-1.1209	0.262331	0.999945	ATP11C
ATP13A1	762.023	0.0580779	0.156155	0.371924	0.709949	0.999945	ATP13A1
ATP13A2	776.907	0.0225376	0.137568	0.163829	0.869866	0.999945	ATP13A2
ATP13A3	1989.26	0.216409	0.108024	2.00334	0.0451411	0.999945	ATP13A3
ATP13A4	39.0468	-0.509327	0.520586	-0.978373	0.32789	0.999945	ATP13A4
ATP1A1	3712.13	-0.058414	0.123285	-0.473811	0.635635	0.999945	ATP1A1
ATP1A2	80.5128	0.268108	0.479512	0.559127	0.576075	0.999945	ATP1A2
ATP1A3	11370.9	-0.114129	0.0788509	-1.4474	0.147785	0.999945	ATP1A3
ATP1A4	7.75138	0.588579	0.91986	0.639857	0.522266	0.999945	ATP1A4
ATP1B1	3849.81	0.0243072	0.192148	0.126503	0.899334	0.999945	ATP1B1
ATP1B2	1184.32	0.0679384	0.219702	0.30923	0.757146	0.999945	ATP1B2
ATP1B3	1992.7	-0.140238	0.0851096	-1.64774	0.0994064	0.999945	ATP1B3
ATP23	97.4797	0.336118	0.278002	1.20905	0.226645	0.999945	ATP23
ATP2A1	169.314	0.0780613	0.337765	0.231111	0.817229	0.999945	ATP2A1
ATP2A2	9699.41	0.0427206	0.0680984	0.627336	0.530439	0.999945	ATP2A2
ATP2A3	280.455	-0.0594575	0.287466	-0.206833	0.83614	0.999945	ATP2A3
ATP2B1	5384.29	-0.0194465	0.112089	-0.173492	0.862265	0.999945	ATP2B1
ATP2B2	314.515	-0.202105	0.32285	-0.626001	0.531314	0.999945	ATP2B2
ATP2B3	189.736	0.517346	0.33899	1.52614	0.126976	0.999945	ATP2B3
ATP2B4	839.122	0.160228	0.149879	1.06905	0.285048	0.999945	ATP2B4
ATP2C1	4383.26	-0.0851362	0.110731	-0.768853	0.441981	0.999945	ATP2C1
ATP5F1A	8579.81	-0.0172194	0.0705525	-0.244065	0.80718	0.999945	ATP5F1A
ATP5F1AP10	10.6351	-0.10963	0.72243	-0.151752	0.879382	0.999945	ATP5F1AP10
ATP5F1B	9606.84	-0.0437985	0.0947509	-0.462249	0.643903	0.999945	ATP5F1B
ATP5F1C	2177.4	-0.0545166	0.0757403	-0.719783	0.471658	0.999945	ATP5F1C
ATP5F1D	267.534	0.129947	0.149462	0.869429	0.384612	0.999945	ATP5F1D
ATP5F1E	1734.69	-0.128948	0.169433	-0.761053	0.446625	0.999945	ATP5F1E
ATP5IF1	480.9	-0.109835	0.128657	-0.85371	0.393266	0.999945	ATP5IF1
ATP5MC1	277.003	0.069295	0.157986	0.438616	0.66094	0.999945	ATP5MC1
ATP5MC2	1485.3	-0.114715	0.112956	-1.01557	0.309833	0.999945	ATP5MC2
ATP5MC3	1762.49	-0.169221	0.0830734	-2.03701	0.041649	0.999945	ATP5MC3
ATP5MD	1076.4	-0.363979	0.1586	-2.29495	0.0217363	0.999945	ATP5MD
ATP5ME	631.531	-0.0850505	0.130075	-0.653858	0.513203	0.999945	ATP5ME
ATP5MF	1019.05	-0.153739	0.119298	-1.2887	0.197504	0.999945	ATP5MF
ATP5MF-PTCD1	107.955	-0.790011	0.351848	-2.24532	0.0247476	0.999945	ATP5MF-PTCD1
ATP5MG	1327.9	-0.188649	0.0916089	-2.05928	0.0394673	0.999945	ATP5MG
ATP5MPL	1067.35	-0.310896	0.134481	-2.31182	0.0207876	0.999945	ATP5MPL
ATP5PB	2854.43	-0.0503918	0.0857896	-0.587388	0.556943	0.999945	ATP5PB
ATP5PBP5	7.26198	0.949743	0.927312	1.02419	0.305746	0.999945	ATP5PBP5
ATP5PD	1310.45	-0.0892309	0.0717981	-1.2428	0.21394	0.999945	ATP5PD
ATP5PF	1092.62	-0.149596	0.104404	-1.43285	0.151899	0.999945	ATP5PF
ATP5PO	2077.64	-0.169949	0.108761	-1.56258	0.11815	0.999945	ATP5PO
ATP6AP1	1840.94	-0.112296	0.0697577	-1.6098	0.107441	0.999945	ATP6AP1
ATP6AP1L	164.276	-0.0921057	0.180287	-0.510884	0.609433	0.999945	ATP6AP1L
ATP6AP2	2956.73	-0.180489	0.0886449	-2.03609	0.0417409	0.999945	ATP6AP2
ATP6V0A1	5042.49	0.011859	0.0906748	0.130786	0.895944	0.999945	ATP6V0A1
ATP6V0A2	789.098	0.114964	0.0980298	1.17275	0.240896	0.999945	ATP6V0A2
ATP6V0B	888.342	-0.194861	0.120385	-1.61865	0.105522	0.999945	ATP6V0B
ATP6V0C	2213.12	-0.111944	0.0879128	-1.27335	0.202894	0.999945	ATP6V0C
ATP6V0D1	1132.86	-0.166664	0.104545	-1.59418	0.110896	0.999945	ATP6V0D1
ATP6V0D2	6.55118	-1.08238	1.09098	-0.992114	0.321142	0.999945	ATP6V0D2
ATP6V0E1	506.663	-0.0809871	0.126112	-0.642186	0.520752	0.999945	ATP6V0E1
ATP6V0E2	1065.96	-0.222972	0.185077	-1.20476	0.228297	0.999945	ATP6V0E2
ATP6V1A	4142.47	-0.0956311	0.129494	-0.7385	0.460211	0.999945	ATP6V1A
ATP6V1B1	8.04654	0.916474	1.12117	0.817424	0.413686	0.999945	ATP6V1B1
ATP6V1B2	3328.48	-0.0261922	0.0740636	-0.353645	0.723605	0.999945	ATP6V1B2
ATP6V1C1	1422.38	-0.0501267	0.101586	-0.49344	0.621702	0.999945	ATP6V1C1
ATP6V1C2	15.8241	0.327357	0.940852	0.347936	0.727888	0.999945	ATP6V1C2
ATP6V1D	1316.89	0.0221065	0.0856452	0.258117	0.796317	0.999945	ATP6V1D
ATP6V1E1	1486.77	-0.0825748	0.111508	-0.740531	0.458978	0.999945	ATP6V1E1
ATP6V1E2	88.6218	-0.587922	0.269478	-2.18171	0.0291311	0.999945	ATP6V1E2
ATP6V1F	605.526	-0.220771	0.13099	-1.6854	0.0919114	0.999945	ATP6V1F
ATP6V1FNB	38.9056	0.178393	0.450835	0.395695	0.69233	0.999945	ATP6V1FNB
ATP6V1G1	1935.64	-0.0876939	0.110464	-0.793871	0.42727	0.999945	ATP6V1G1
ATP6V1G2	39.3408	0.242682	0.468376	0.518135	0.604364	0.999945	ATP6V1G2
ATP6V1H	1623.81	-0.114747	0.117219	-0.978917	0.327621	0.999945	ATP6V1H
ATP7A	586.577	0.0191986	0.180803	0.106185	0.915435	0.999945	ATP7A
ATP7B	385.459	0.0132423	0.153162	0.0864598	0.931101	0.999945	ATP7B
ATP8A1	9195.92	-0.074966	0.119854	-0.62548	0.531656	0.999945	ATP8A1
ATP8A2	2433.14	-0.120441	0.154187	-0.781138	0.434721	0.999945	ATP8A2
ATP8B1	18.0348	0.357262	0.890476	0.401203	0.688271	0.999945	ATP8B1
ATP8B2	1472.89	0.00936171	0.140682	0.0665452	0.946944	0.999945	ATP8B2
ATP8B3	22.9365	0.379861	0.446441	0.850866	0.394844	0.999945	ATP8B3
ATP8B4	145.356	0.0110201	0.461415	0.0238832	0.980946	0.999945	ATP8B4
ATP9A	5596.4	0.0187048	0.0784062	0.238563	0.811445	0.999945	ATP9A
ATP9B	1409.69	0.0771039	0.106291	0.725403	0.468205	0.999945	ATP9B
ATPAF1	1653.33	-0.146436	0.0980204	-1.49394	0.135193	0.999945	ATPAF1
ATPAF2	236.578	-0.217895	0.166711	-1.30702	0.191204	0.999945	ATPAF2
ATPSCKMT	146.22	0.117405	0.2174	0.540039	0.58917	0.999945	ATPSCKMT
ATR	134.439	0.120758	0.745117	0.162066	0.871254	0.999945	ATR
ATRAID	609.362	-0.103808	0.136882	-0.758375	0.448226	0.999945	ATRAID
ATRIP	266.324	-0.0964133	0.209615	-0.459953	0.64555	0.999945	ATRIP
ATRN	2519.83	0.0808023	0.111888	0.722175	0.470187	0.999945	ATRN
ATRNL1	668.9	-0.149381	0.17046	-0.876341	0.380844	0.999945	ATRNL1
ATRX	4872.93	-0.0602242	0.136359	-0.441659	0.658736	0.999945	ATRX
ATXN1	753.251	0.0369403	0.161324	0.228982	0.818883	0.999945	ATXN1
ATXN10	1704.2	-0.0694492	0.138897	-0.500004	0.617072	0.999945	ATXN10
ATXN1L	1504.34	-0.0766873	0.126004	-0.608609	0.542784	0.999945	ATXN1L
ATXN2	2137.36	-0.111074	0.0927772	-1.19722	0.231222	0.999945	ATXN2
ATXN2L	3987.38	-0.120466	0.125273	-0.961624	0.336238	0.999945	ATXN2L
ATXN3	812.997	0.0179144	0.115549	0.155037	0.876792	0.999945	ATXN3
ATXN7	830.459	-0.0663784	0.113351	-0.585601	0.558143	0.999945	ATXN7
ATXN7L1	338.348	-0.161628	0.180882	-0.893556	0.37156	0.999945	ATXN7L1
ATXN7L2	907.183	0.143914	0.25718	0.559584	0.575763	0.999945	ATXN7L2
ATXN7L3	1818.66	0.060743	0.100424	0.604866	0.545268	0.999945	ATXN7L3
ATXN7L3B	5803.1	-0.0570888	0.071674	-0.796506	0.425738	0.999945	ATXN7L3B
AUH	261.035	-0.055661	0.158265	-0.351694	0.725068	0.999945	AUH
AUNIP	55.9344	0.242374	0.380013	0.637803	0.523602	0.999945	AUNIP
AUP1	955.299	-0.0753799	0.0833761	-0.904095	0.365945	0.999945	AUP1
AURKA	271.404	0.0290472	0.18069	0.160757	0.872285	0.999945	AURKA
AURKAIP1	437.408	-0.185435	0.107251	-1.72897	0.0838138	0.999945	AURKAIP1
AURKAP1	14.9939	1.02736	0.790146	1.30022	0.193526	0.999945	AURKAP1
AURKB	180.453	0.406723	0.281433	1.44519	0.148405	0.999945	AURKB
AURKC	31.4382	-0.0127015	0.41559	-0.0305625	0.975618	0.999945	AURKC
AUTS2	6599.39	0.0697883	0.156054	0.447207	0.654725	0.999945	AUTS2
AVEN	203.224	0.174004	0.173457	1.00316	0.315786	0.999945	AVEN
AVIL	130.393	0.356623	0.467767	0.762395	0.445824	0.999945	AVIL
AVL9	1814.65	-0.068242	0.153622	-0.44422	0.656884	0.999945	AVL9
AVPI1	29.9377	0.20187	0.408797	0.493815	0.621437	0.999945	AVPI1
AXIN1	307.922	-0.00624761	0.180047	-0.0346999	0.972319	0.999945	AXIN1
AXIN2	374.877	-0.0206162	0.170158	-0.121159	0.903565	0.999945	AXIN2
AXL	183.881	0.069883	0.37663	0.185548	0.852799	0.999945	AXL
AZI2	970.576	0.117423	0.114072	1.02938	0.303301	0.999945	AZI2
AZIN1	5959.26	-0.0218873	0.102968	-0.212564	0.831667	0.999945	AZIN1
AZIN2	207.812	-0.271562	0.320766	-0.846607	0.397214	0.999945	AZIN2
AZU1	20.0629	0.129546	0.510168	0.253929	0.79955	0.999945	AZU1
B2M	218.042	-0.233389	0.157706	-1.4799	0.138901	0.999945	B2M
B3GALNT1	735.971	-0.102696	0.111541	-0.920697	0.357209	0.999945	B3GALNT1
B3GALNT2	291.561	-0.10283	0.213182	-0.482357	0.629553	0.999945	B3GALNT2
B3GALT1	239.404	-0.00650036	0.276877	-0.0234775	0.981269	0.999945	B3GALT1
B3GALT2	1095.16	0.00289692	0.116716	0.0248203	0.980198	0.999945	B3GALT2
B3GALT4	16.876	0.0367563	0.49254	0.0746261	0.940512	0.999945	B3GALT4
B3GALT5	104.546	0.157227	0.299166	0.525551	0.5992	0.999945	B3GALT5
B3GALT6	475.704	-0.0608749	0.149207	-0.40799	0.683281	0.999945	B3GALT6
B3GAT1	2839.09	0.0519267	0.0899263	0.577437	0.563645	0.999945	B3GAT1
B3GAT2	824.133	-0.215953	0.295806	-0.730048	0.465361	0.999945	B3GAT2
B3GAT3	390.791	0.0117724	0.1152	0.102191	0.918605	0.999945	B3GAT3
B3GLCT	314.431	-0.0941379	0.152344	-0.617929	0.536622	0.999945	B3GLCT
B3GNT10	81.3644	-0.118604	0.317717	-0.373301	0.708924	0.999945	B3GNT10
B3GNT2	122.047	-0.122751	0.346662	-0.354095	0.723267	0.999945	B3GNT2
B3GNT4	63.92	0.309348	0.459895	0.672649	0.501171	0.999945	B3GNT4
B3GNT5	158.914	-0.00624052	0.258474	-0.0241437	0.980738	0.999945	B3GNT5
B3GNT7	38.5492	0.286313	0.488869	0.585664	0.558102	0.999945	B3GNT7
B3GNT8	49.4469	0.830838	0.440364	1.88671	0.0591996	0.999945	B3GNT8
B3GNT9	8.24949	0.830997	0.755324	1.10019	0.271251	0.999945	B3GNT9
B3GNTL1	71.9435	-0.235404	0.47701	-0.4935	0.621659	0.999945	B3GNTL1
B4GALNT1	1670.3	0.0210112	0.0995938	0.210969	0.832912	0.999945	B4GALNT1
B4GALNT2	121.178	-0.0823228	0.526463	-0.15637	0.875742	0.999945	B4GALNT2
B4GALNT3	108.967	0.53169	0.323567	1.64321	0.100339	0.999945	B4GALNT3
B4GALNT4	1878.88	0.0690933	0.138902	0.497427	0.618888	0.999945	B4GALNT4
B4GALT1	285.578	0.0637721	0.175552	0.363267	0.716405	0.999945	B4GALT1
B4GALT2	586.66	-0.0901921	0.0928146	-0.971744	0.331178	0.999945	B4GALT2
B4GALT3	454.366	0.0465464	0.228128	0.204036	0.838325	0.999945	B4GALT3
B4GALT4	659.47	-0.0394105	0.2055	-0.191779	0.847916	0.999945	B4GALT4
B4GALT5	2403.55	-0.0698589	0.123254	-0.566788	0.570858	0.999945	B4GALT5
B4GALT6	435.059	-0.0524629	0.132724	-0.395277	0.692638	0.999945	B4GALT6
B4GALT7	225.14	0.18584	0.15964	1.16412	0.244375	0.999945	B4GALT7
B4GAT1	566.712	-0.0673864	0.119491	-0.563946	0.572791	0.999945	B4GAT1
B9D1	31.332	-0.580451	0.606922	-0.956384	0.338878	0.999945	B9D1
B9D2	25.1479	-0.67081	0.451933	-1.48431	0.137726	0.999945	B9D2
BAALC	2144.55	-0.0893927	0.122441	-0.730086	0.465338	0.999945	BAALC
BAAT	5.14329	1.25125	1.23499	1.01317	0.31098	0.999945	BAAT
BABAM1	794.595	-0.00142132	0.129429	-0.0109814	0.991238	0.999945	BABAM1
BABAM2	505.507	0.0277826	0.137977	0.201357	0.840419	0.999945	BABAM2
BACE1	2305.5	-0.00915585	0.110714	-0.0826983	0.934091	0.999945	BACE1
BACE2	17.2895	0.735401	0.703267	1.04569	0.295702	0.999945	BACE2
BACH1	1451.45	-0.0808389	0.108644	-0.744074	0.456832	0.999945	BACH1
BACH2	2122.69	-0.125974	0.11565	-1.08927	0.276034	0.999945	BACH2
BAD	190.119	-0.54319	0.230914	-2.35235	0.0186553	0.999945	BAD
BAG1	791.331	-0.0883181	0.117375	-0.752447	0.451782	0.999945	BAG1
BAG2	85.4647	-0.0893293	0.282819	-0.315853	0.752114	0.999945	BAG2
BAG3	485.916	0.0797172	0.282709	0.281976	0.777962	0.999945	BAG3
BAG4	595.118	-0.0617872	0.115786	-0.533632	0.593596	0.999945	BAG4
BAG5	1291.65	0.0418896	0.116947	0.358192	0.7202	0.999945	BAG5
BAG6	339.123	-0.144499	0.154544	-0.935001	0.349788	0.999945	BAG6
BAGE2	35.5523	0.0497628	0.404806	0.12293	0.902163	0.999945	BAGE2
BAHCC1	1810.23	0.125463	0.222552	0.563748	0.572926	0.999945	BAHCC1
BAHD1	824.625	-0.0726223	0.134658	-0.539311	0.589673	0.999945	BAHD1
BAIAP2	570.211	0.0834047	0.18191	0.458495	0.646597	0.999945	BAIAP2
BAIAP2L1	79.2916	0.250425	0.464322	0.539335	0.589656	0.999945	BAIAP2L1
BAIAP2L2	137.853	0.0311254	0.218183	0.142657	0.886561	0.999945	BAIAP2L2
BAIAP3	133.103	-0.254246	0.420077	-0.605237	0.545022	0.999945	BAIAP3
BAK1	157.6	0.122532	0.210924	0.580931	0.561287	0.999945	BAK1
BAMBI	149.314	-0.109422	0.297112	-0.368284	0.712662	0.999945	BAMBI
BANF1	1013.21	-0.00354336	0.0930407	-0.038084	0.969621	0.999945	BANF1
BANF1P2	15.9824	0.0429006	0.62858	0.06825	0.945587	0.999945	BANF1P2
BANP	182.94	0.258411	0.18007	1.43506	0.15127	0.999945	BANP
BAP1	1446.4	-0.0804991	0.122152	-0.659005	0.509892	0.999945	BAP1
BARD1	365.97	0.211904	0.277113	0.764684	0.44446	0.999945	BARD1
BARHL2	6.06757	-0.497399	1.15614	-0.430223	0.667034	0.999945	BARHL2
BARX1	25.4961	-0.485047	0.603092	-0.804267	0.421243	0.999945	BARX1
BASP1	11737.5	-0.0477951	0.0724277	-0.659901	0.509317	0.999945	BASP1
BATF3	9.88882	-0.726088	0.756302	-0.960051	0.33703	0.999945	BATF3
BAX	701.479	0.0197054	0.16621	0.118557	0.905626	0.999945	BAX
BAZ1A	1355.81	0.130961	0.183299	0.714471	0.474936	0.999945	BAZ1A
BAZ1B	4772.94	0.0464895	0.0648153	0.717262	0.473213	0.999945	BAZ1B
BAZ2A	7834.55	0.0557727	0.100729	0.553693	0.579789	0.999945	BAZ2A
BAZ2B	5502.78	0.146266	0.100276	1.45864	0.144664	0.999945	BAZ2B
BBC3	309.941	-0.308543	0.164865	-1.87149	0.0612774	0.999945	BBC3
BBIP1	643.605	0.235185	0.156192	1.50574	0.132134	0.999945	BBIP1
BBOF1	132.924	-0.365225	0.291242	-1.25403	0.209832	0.999945	BBOF1
BBS1	619.185	-0.0969727	0.110672	-0.876214	0.380914	0.999945	BBS1
BBS10	641.663	0.0563041	0.139427	0.403824	0.686342	0.999945	BBS10
BBS12	131.034	0.0165066	0.215036	0.0767619	0.938813	0.999945	BBS12
BBS2	972.389	-0.0263009	0.122337	-0.214988	0.829777	0.999945	BBS2
BBS4	521.885	-0.0160584	0.16755	-0.0958425	0.923646	0.999945	BBS4
BBS5	162.309	0.222394	0.293301	0.758243	0.448305	0.999945	BBS5
BBS7	1095.73	-0.173725	0.123172	-1.41042	0.158416	0.999945	BBS7
BBS9	834.862	-0.108454	0.223211	-0.48588	0.627052	0.999945	BBS9
BBX	2269.05	-0.0328275	0.164257	-0.199855	0.841594	0.999945	BBX
BCAM	244.122	0.169841	0.213314	0.796202	0.425914	0.999945	BCAM
BCAN	75.767	0.0367245	0.337397	0.108847	0.913324	0.999945	BCAN
BCAP29	440.296	-0.0886654	0.165847	-0.53462	0.592912	0.999945	BCAP29
BCAP31	1047.36	-0.0426164	0.107495	-0.39645	0.691773	0.999945	BCAP31
BCAR1	756.61	-0.0639883	0.197418	-0.324126	0.745843	0.999945	BCAR1
BCAR3	178.917	0.0606901	0.316684	0.191643	0.848022	0.999945	BCAR3
BCAS1	8.86826	0.643338	1.00122	0.642554	0.520514	0.999945	BCAS1
BCAS2	898.641	-0.119628	0.0930047	-1.28626	0.198351	0.999945	BCAS2
BCAS3	711.44	-0.0762054	0.141582	-0.53824	0.590411	0.999945	BCAS3
BCAS4	1300.67	-0.240094	0.545561	-0.440086	0.659875	0.999945	BCAS4
BCAT1	10653.9	0.205587	0.19823	1.03712	0.299682	0.999945	BCAT1
BCAT2	527.536	0.0885356	0.146419	0.604675	0.545395	0.999945	BCAT2
BCCIP	1306.44	0.0651306	0.117356	0.554981	0.578908	0.999945	BCCIP
BCDIN3D	247.065	0.205182	0.175039	1.17221	0.241114	0.999945	BCDIN3D
BCHE	297.483	0.35325	0.59025	0.598475	0.549523	0.999945	BCHE
BCKDHA	244.356	-0.358196	0.183902	-1.94776	0.0514442	0.999945	BCKDHA
BCKDHB	246.531	0.00465094	0.215056	0.0216267	0.982746	0.999945	BCKDHB
BCKDK	412.775	-0.00874112	0.120869	-0.0723188	0.942348	0.999945	BCKDK
BCL10	362.995	-0.0872996	0.184179	-0.473993	0.635505	0.999945	BCL10
BCL11A	33.0928	-0.479291	0.61528	-0.77898	0.435992	0.999945	BCL11A
BCL2	588.604	0.0258196	0.260108	0.0992651	0.920928	0.999945	BCL2
BCL2L1	1788.31	-0.141146	0.120287	-1.17341	0.240633	0.999945	BCL2L1
BCL2L11	415.085	0.10858	0.258128	0.420645	0.674014	0.999945	BCL2L11
BCL2L12	95.0601	0.135597	0.257193	0.52722	0.598041	0.999945	BCL2L12
BCL2L13	1078.54	0.0353428	0.118792	0.297519	0.766071	0.999945	BCL2L13
BCL2L15	65.91	0.402839	0.48286	0.834277	0.404125	0.999945	BCL2L15
BCL2L2	782.468	0.00449496	0.101044	0.044485	0.964518	0.999945	BCL2L2
BCL2L2-PABPN1	105.97	-0.316235	0.363287	-0.870481	0.384038	0.999945	BCL2L2-PABPN1
BCL3	24.1426	0.530795	0.501603	1.0582	0.289966	0.999945	BCL3
BCL6	90.9444	0.310032	0.298632	1.03817	0.299189	0.999945	BCL6
BCL7A	1091.32	0.119232	0.173968	0.68537	0.49311	0.999945	BCL7A
BCL7B	345.644	0.0974428	0.137557	0.708382	0.478708	0.999945	BCL7B
BCL7C	379.514	-0.0417095	0.118114	-0.353129	0.723992	0.999945	BCL7C
BCL9	2548.98	0.0200036	0.116486	0.171725	0.863654	0.999945	BCL9
BCL9L	957.297	-0.00681187	0.13696	-0.0497362	0.960333	0.999945	BCL9L
BCLAF1	6149.1	0.00717068	0.0977475	0.0733592	0.94152	0.999945	BCLAF1
BCLAF3	1662.81	-0.0123	0.106612	-0.115371	0.908151	0.999945	BCLAF3
BCO2	72.4932	0.000233818	0.250919	0.000931846	0.999256	0.999945	BCO2
BCOR	1815.39	-0.0834176	0.212702	-0.392181	0.694924	0.999945	BCOR
BCORL1	1019.45	0.0407201	0.214798	0.189574	0.849643	0.999945	BCORL1
BCR	2534.03	0.0227455	0.141934	0.160254	0.872681	0.999945	BCR
BCRP2	31.3133	0.485843	0.441223	1.10113	0.270841	0.999945	BCRP2
BCS1L	377.983	-0.029026	0.110875	-0.261792	0.793482	0.999945	BCS1L
BDH1	129.52	0.426265	0.22857	1.86492	0.062192	0.999945	BDH1
BDH2	536.033	0.0369544	0.228134	0.161985	0.871317	0.999945	BDH2
BDKRB2	52.1058	0.662612	0.92635	0.715293	0.474428	0.999945	BDKRB2
BDNF	42.6558	-0.630757	0.475181	-1.3274	0.184375	0.999945	BDNF
BDP1	1573.74	0.206087	0.151126	1.36367	0.17267	0.999945	BDP1
BEAN1	106.717	0.162384	0.410178	0.395887	0.692188	0.999945	BEAN1
BECN1	989.027	-0.109371	0.0935152	-1.16956	0.24218	0.999945	BECN1
BEGAIN	128.913	0.58564	0.495855	1.18107	0.237575	0.999945	BEGAIN
BEND3	433.313	0.0369579	0.139923	0.264131	0.791679	0.999945	BEND3
BEND4	298.4	0.0536844	0.336874	0.159361	0.873385	0.999945	BEND4
BEND5	288.532	-0.139992	0.144953	-0.965772	0.334158	0.999945	BEND5
BEND6	97.7979	0.166816	0.313295	0.532456	0.59441	0.999945	BEND6
BEND7	253.909	-0.331626	0.325686	-1.01824	0.308565	0.999945	BEND7
BEST1	192.049	-0.0372719	0.323928	-0.115062	0.908396	0.999945	BEST1
BEST3	20.0384	0.276321	0.573197	0.482069	0.629757	0.999945	BEST3
BEST4	20.2948	-0.209462	0.484477	-0.432348	0.665489	0.999945	BEST4
BET1	247.647	-0.148073	0.18488	-0.800917	0.42318	0.999945	BET1
BET1L	571.852	-0.147516	0.117399	-1.25653	0.208923	0.999945	BET1L
BEX1	1451.56	-0.0402914	0.0938812	-0.429175	0.667796	0.999945	BEX1
BEX2	1762.52	-0.141705	0.176176	-0.804337	0.421202	0.999945	BEX2
BEX3	4757.13	-0.0489422	0.0890825	-0.549403	0.582729	0.999945	BEX3
BEX4	3216.87	-0.0823721	0.10729	-0.767751	0.442635	0.999945	BEX4
BEX5	140.898	-0.212306	0.303531	-0.699455	0.484268	0.999945	BEX5
BFAR	1059.14	-0.0258793	0.106335	-0.243374	0.807716	0.999945	BFAR
BFSP1	20.1909	0.263694	0.561816	0.469361	0.638812	0.999945	BFSP1
BGLAP	5.94964	0.428884	0.991451	0.432582	0.665318	0.999945	BGLAP
BGN	29.2775	0.852812	0.771105	1.10596	0.268743	0.999945	BGN
BHLHB9	748.566	-0.00884253	0.11764	-0.0751662	0.940082	0.999945	BHLHB9
BHLHE22	376.534	0.114084	0.189864	0.600872	0.547925	0.999945	BHLHE22
BHLHE23	13.7309	0.525605	0.590689	0.889817	0.373564	0.999945	BHLHE23
BHLHE40	80.3382	0.111502	0.417909	0.266809	0.789617	0.999945	BHLHE40
BHLHE41	18.092	-0.502661	0.673232	-0.746637	0.455282	0.999945	BHLHE41
BHMT	13.9709	0.0278057	0.657245	0.0423065	0.966254	0.999945	BHMT
BHMT2	6.49163	0.452899	1.13828	0.39788	0.690719	0.999945	BHMT2
[truncated: 14,223 more rows]

## Sheet: G11_vs_GNT
	baseMean	log2FoldChange	lfcSE	stat	pvalue	padj	label
A1BG	100.87	0.0945674	0.352827	0.268028	0.788678	0.999229	A1BG
A2M	66.686	1.35634	0.653379	2.07589	0.037904	0.841147	A2M
A2ML1	11.4929	0.26985	0.74629	0.361588	0.71766	0.999229	A2ML1
A4GALT	308.08	0.0588405	0.144388	0.407518	0.683628	0.999229	A4GALT
AAAS	769.351	-0.0789507	0.0915292	-0.862574	0.388372	0.999229	AAAS
AACS	1395.56	0.128872	0.0945295	1.3633	0.172789	0.999229	AACS
AACSP1	180.929	0.0526969	0.190837	0.276135	0.782444	0.999229	AACSP1
AADAT	645.513	0.159095	0.14524	1.09539	0.273344	0.999229	AADAT
AAGAB	1190.32	0.0493663	0.11513	0.428787	0.668078	0.999229	AAGAB
AAK1	3111.98	0.103261	0.122751	0.841219	0.400225	0.999229	AAK1
AAMDC	100.835	0.05942	0.23753	0.250158	0.802465	0.999229	AAMDC
AAMP	771.279	0.0458548	0.117228	0.391158	0.69568	0.999229	AAMP
AAR2	510.433	-0.105085	0.110065	-0.954754	0.339702	0.999229	AAR2
AARD	15.8771	0.16906	0.579854	0.291556	0.770626	0.999229	AARD
AARS	2775.37	-0.0357395	0.10458	-0.341743	0.732545	0.999229	AARS
AARS2	586.954	-0.0875791	0.0953051	-0.918935	0.35813	0.999229	AARS2
AARSD1	516.593	-0.161189	0.130118	-1.23879	0.215424	0.999229	AARSD1
AASDH	443.957	0.0427291	0.153954	0.277545	0.781362	0.999229	AASDH
AASDHPPT	2376.07	0.116768	0.0979386	1.19226	0.233159	0.999229	AASDHPPT
AASS	2933.52	-0.112367	0.16575	-0.677928	0.497817	0.999229	AASS
AATF	732.397	-0.136276	0.14846	-0.91793	0.358656	0.999229	AATF
AATK	74.5227	0.0202398	0.312206	0.0648283	0.948311	0.999229	AATK
ABAT	715.402	0.132387	0.155189	0.85307	0.39362	0.999229	ABAT
ABCA1	4891.99	-0.0081965	0.132907	-0.0616712	0.950825	0.999229	ABCA1
ABCA10	60.1873	0.227552	0.362291	0.628093	0.529943	0.999229	ABCA10
ABCA11P	72.2946	-0.127716	0.273471	-0.467016	0.640488	0.999229	ABCA11P
ABCA12	9.36579	-0.0378117	0.894716	-0.0422612	0.966291	0.999229	ABCA12
ABCA13	18.5627	0.582921	0.578228	1.00812	0.313399	0.999229	ABCA13
ABCA17P	8.01062	0.603174	1.14313	0.527654	0.59774	0.999229	ABCA17P
ABCA2	1024.85	0.484355	0.185333	2.61343	0.00896393	0.591226	ABCA2
ABCA3	2694.88	0.0974907	0.102945	0.947017	0.34363	0.999229	ABCA3
ABCA4	9.51747	-0.0993335	1.1363	-0.087418	0.930339	0.999229	ABCA4
ABCA5	1736.62	0.242856	0.0992404	2.44715	0.0143992	0.666811	ABCA5
ABCA6	35.4696	0.707865	0.421445	1.67962	0.0930322	0.972979	ABCA6
ABCA7	988.987	0.205964	0.206033	0.999666	0.317472	0.999229	ABCA7
ABCA9	100.063	0.199207	0.424619	0.469143	0.638967	0.999229	ABCA9
ABCB1	29.283	0.799744	0.553777	1.44416	0.148693	0.999229	ABCB1
ABCB10	421.343	0.117032	0.160256	0.730282	0.465218	0.999229	ABCB10
ABCB11	19.8736	-0.665282	0.899417	-0.739681	0.459494	0.999229	ABCB11
ABCB4	14.6158	0.977085	0.833743	1.17193	0.241227	0.999229	ABCB4
ABCB5	7.00095	1.6925	0.981497	1.7244	0.0846352	0.958914	ABCB5
ABCB6	476.209	-0.234285	0.23127	-1.01303	0.311044	0.999229	ABCB6
ABCB7	471.032	-0.120382	0.170592	-0.705673	0.480392	0.999229	ABCB7
ABCB8	603.877	0.187398	0.128319	1.46041	0.144178	0.999228	ABCB8
ABCB9	185.77	0.299862	0.256468	1.1692	0.242324	0.999229	ABCB9
ABCC1	288.743	0.203942	0.200129	1.01905	0.308177	0.999229	ABCC1
ABCC10	814.939	0.185923	0.159537	1.16539	0.243861	0.999229	ABCC10
ABCC2	20.4937	0.373937	0.683752	0.54689	0.584455	0.999229	ABCC2
ABCC3	7.87595	0.676933	0.855422	0.791344	0.428743	0.999229	ABCC3
ABCC4	296.01	0.229635	0.27824	0.82531	0.409196	0.999229	ABCC4
ABCC5	3259.91	0.121621	0.0764704	1.59043	0.111737	0.982924	ABCC5
ABCC6	32.0997	-0.562032	0.545567	-1.03018	0.302926	0.999229	ABCC6
ABCC6P1	10.3669	0.370195	0.83335	0.444225	0.65688	0.999229	ABCC6P1
ABCC8	537.84	0.391238	0.269602	1.45117	0.146732	0.999229	ABCC8
ABCC9	781.196	0.184497	0.802152	0.230003	0.81809	0.999229	ABCC9
ABCD1	171.478	-0.198469	0.287574	-0.69015	0.4901	0.999229	ABCD1
ABCD2	72.1887	0.0602924	0.356697	0.16903	0.865773	0.999229	ABCD2
ABCD3	902.958	0.0431482	0.105642	0.408439	0.682951	0.999229	ABCD3
ABCD4	951.768	0.0544656	0.125595	0.43366	0.664535	0.999229	ABCD4
ABCE1	1270.45	-0.190608	0.113004	-1.68673	0.091656	0.971829	ABCE1
ABCF1	114.786	0.397309	0.259468	1.53125	0.125709	0.985603	ABCF1
ABCF2	1129.92	0.034867	0.135055	0.258169	0.796276	0.999229	ABCF2
ABCF3	773.291	-0.0578755	0.120345	-0.480912	0.630579	0.999229	ABCF3
ABCG1	135.616	0.139782	0.249197	0.56093	0.574845	0.999229	ABCG1
ABCG2	13.7427	0.238024	0.826456	0.288006	0.773342	0.999229	ABCG2
ABCG4	135.069	-0.138337	0.304797	-0.453866	0.649925	0.999229	ABCG4
ABCG8	22.5559	-0.000883818	0.52716	-0.00167656	0.998662	0.999784	ABCG8
ABHD1	15.9819	0.576325	0.721561	0.79872	0.424453	0.999229	ABHD1
ABHD10	645.365	0.253943	0.125689	2.02041	0.0433406	0.870138	ABHD10
ABHD11	91.6409	-0.215253	0.232695	-0.925046	0.354942	0.999229	ABHD11
ABHD12	625.633	0.192723	0.212431	0.907226	0.364287	0.999229	ABHD12
ABHD12B	43.7541	0.214703	0.517729	0.414702	0.67836	0.999229	ABHD12B
ABHD13	536.139	0.0976771	0.127699	0.764904	0.444329	0.999229	ABHD13
ABHD14A	129.555	0.0385326	0.194369	0.198244	0.842854	0.999229	ABHD14A
ABHD14A-ACY1	15.8981	-0.281063	0.649655	-0.432634	0.665281	0.999229	ABHD14A-ACY1
ABHD14B	85.2969	-0.0862277	0.29202	-0.29528	0.76778	0.999229	ABHD14B
ABHD15	45.1587	-0.688397	0.332343	-2.07135	0.0383263	0.842635	ABHD15
ABHD16A	49.7534	-0.224826	0.301098	-0.746687	0.455253	0.999229	ABHD16A
ABHD17A	583.344	0.0317055	0.123507	0.256711	0.797402	0.999229	ABHD17A
ABHD17B	572.655	-0.0731182	0.140101	-0.521896	0.601742	0.999229	ABHD17B
ABHD17C	210.698	0.0415476	0.225012	0.184646	0.853507	0.999229	ABHD17C
ABHD18	405.017	0.0837114	0.17204	0.48658	0.626556	0.999229	ABHD18
ABHD2	2807.81	0.149434	0.0893829	1.67184	0.094555	0.977397	ABHD2
ABHD3	253.095	-0.15965	0.170138	-0.938355	0.348062	0.999229	ABHD3
ABHD4	239.402	-0.0309184	0.262216	-0.117912	0.906138	0.999229	ABHD4
ABHD5	379.531	-0.0482573	0.151767	-0.31797	0.750507	0.999229	ABHD5
ABHD6	741.105	0.375788	0.452646	0.830203	0.406424	0.999229	ABHD6
ABHD8	80.9819	-0.0323796	0.282881	-0.114464	0.90887	0.999229	ABHD8
ABI1	1074.57	0.0186951	0.0871184	0.214594	0.830084	0.999229	ABI1
ABI2	5752.82	0.150967	0.0919594	1.64167	0.100658	0.979391	ABI2
ABI3BP	13.5649	-0.0283296	0.924197	-0.0306533	0.975546	0.999229	ABI3BP
ABL1	3745.46	0.0479776	0.0863095	0.555878	0.578294	0.999229	ABL1
ABL2	1597.72	0.117652	0.08798	1.33726	0.181137	0.999229	ABL2
ABLIM1	2173.36	0.0283381	0.137183	0.206571	0.836345	0.999229	ABLIM1
ABLIM2	87.3798	0.582639	0.261361	2.22925	0.025797	0.772288	ABLIM2
ABLIM3	107.587	0.489571	0.261361	1.87316	0.0610467	0.943143	ABLIM3
ABO	24.2903	-0.125897	0.567691	-0.22177	0.824493	0.999229	ABO
ABR	50.3307	0.144145	0.372213	0.387263	0.698561	0.999229	ABR
ABRACL	550.689	-0.133996	0.161075	-0.831886	0.405473	0.999229	ABRACL
ABRAXAS1	499.224	0.0398203	0.226125	0.176098	0.860217	0.999229	ABRAXAS1
ABRAXAS2	490.607	0.0579001	0.103385	0.560043	0.57545	0.999229	ABRAXAS2
ABT1	291.709	-0.0456275	0.15087	-0.30243	0.762324	0.999229	ABT1
ABTB1	208.597	-0.0852342	0.206008	-0.413742	0.679063	0.999229	ABTB1
ABTB2	159.082	0.173762	0.319082	0.544568	0.58605	0.999229	ABTB2
AC000041.1	31.348	0.341858	0.550609	0.620874	0.534683	0.999229	AC000041.1
AC000093.1	223.814	1.16065	0.363071	3.19676	0.0013898	0.363378	AC000093.1
AC000095.1	8.51714	0.38769	0.814442	0.476019	0.634061	0.999229	AC000095.1
AC000095.3	10.0347	0.250427	0.935561	0.267675	0.788949	0.999229	AC000095.3
AC000120.3	50.5421	-0.0884339	1.87002	-0.0472904	0.962282	0.999229	AC000120.3
AC000367.1	21.9216	0.514352	0.458283	1.12234	0.261716	0.999229	AC000367.1
AC001226.2	42.9109	0.747876	0.441939	1.69226	0.0905962	0.970531	AC001226.2
AC002310.5	8.61569	-0.700982	1.00637	-0.696547	0.486087	0.999229	AC002310.5
AC002472.2	61.25	-0.125376	0.261153	-0.480087	0.631166	0.999229	AC002472.2
AC002472.3	19.4109	0.0278595	0.545998	0.0510249	0.959306	0.999229	AC002472.3
AC003002.2	9.19693	-0.575807	0.995056	-0.578667	0.562814	0.999229	AC003002.2
AC003005.1	34.1704	0.288617	0.502834	0.573981	0.565981	0.999229	AC003005.1
AC003072.1	45.4437	0.308933	0.434322	0.711299	0.476899	0.999229	AC003072.1
AC003665.1	235.893	0.456518	0.236777	1.92805	0.0538485	0.918538	AC003665.1
AC004057.1	704.271	-0.129238	0.219236	-0.589491	0.555532	0.999229	AC004057.1
AC004076.1	10.093	0.0931482	0.802579	0.116061	0.907604	0.999229	AC004076.1
AC004383.1	7.6853	0.987054	0.899584	1.09723	0.272539	0.999229	AC004383.1
AC004475.1	910.592	-0.059647	0.0909616	-0.655738	0.511992	0.999229	AC004475.1
AC004556.1	63.9327	0.266046	0.428452	0.620948	0.534634	0.999229	AC004556.1
AC004687.2	12.8129	-0.483488	0.55315	-0.874062	0.382084	0.999229	AC004687.2
AC004754.1	8.48099	6.0363	1.96319	3.07474	0.00210689	0.363596	AC004754.1
AC004801.2	26.8139	0.844384	0.447984	1.88486	0.0594494	0.93995	AC004801.2
AC004890.2	179.815	-0.027421	0.170738	-0.160603	0.872406	0.999229	AC004890.2
AC004922.1	22.2778	0.979924	0.619035	1.58299	0.113425	0.983943	AC004922.1
AC004923.1	8.34645	0.481559	0.885005	0.544131	0.586351	0.999229	AC004923.1
AC004951.2	21.3861	0.0440882	0.520355	0.0847273	0.932478	0.999229	AC004951.2
AC004951.3	26.7309	-0.0363213	0.401883	-0.0903778	0.927987	0.999229	AC004951.3
AC004967.1	14.472	0.298683	0.531116	0.562369	0.573864	0.999229	AC004967.1
AC004980.1	58.8299	0.293151	0.277333	1.05704	0.290495	0.999229	AC004980.1
AC004997.1	10.9752	-0.513897	1.50186	-0.342173	0.732221	0.999229	AC004997.1
AC005041.1	27.5653	0.545986	0.489982	1.1143	0.265152	0.999229	AC005041.1
AC005077.4	24.0093	0.641725	0.522249	1.22877	0.219158	0.999229	AC005077.4
AC005154.2	21.2332	-0.0513018	0.478114	-0.1073	0.914551	0.999229	AC005154.2
AC005154.5	72.8255	0.39743	0.270541	1.46902	0.141827	0.992175	AC005154.5
AC005324.4	51.2614	1.23703	0.437036	2.83049	0.00464772	0.465452	AC005324.4
AC005520.1	55.4027	-0.06454	0.456317	-0.141437	0.887525	0.999229	AC005520.1
AC005531.1	9.39174	0.0441968	0.701976	0.0629606	0.949798	0.999229	AC005531.1
AC005702.1	7.89367	-0.0841359	0.892914	-0.0942262	0.924929	0.999229	AC005702.1
AC005726.1	191.524	0.213016	0.180965	1.17711	0.23915	0.999229	AC005726.1
AC005776.1	8.5851	1.29137	0.842803	1.53223	0.125467	0.985603	AC005776.1
AC005832.4	164.586	0.180937	0.234217	0.772518	0.439807	0.999229	AC005832.4
AC005833.1	251.028	0.142054	0.227751	0.623726	0.532808	0.999229	AC005833.1
AC005865.2	20.1715	-0.0231284	0.514702	-0.0449354	0.964159	0.999229	AC005865.2
AC005912.1	8.08401	0.442964	1.01797	0.435143	0.663459	0.999229	AC005912.1
AC005943.1	143.681	-0.0185658	0.290379	-0.0639364	0.949021	0.999229	AC005943.1
AC006001.3	504.98	-0.00208317	0.143202	-0.014547	0.988394	0.999229	AC006001.3
AC006001.4	10.8099	-0.510178	2.59107	-0.196899	0.843907	0.999229	AC006001.4
AC006030.1	65.583	0.558704	0.419716	1.33115	0.18314	0.999229	AC006030.1
AC006042.3	10.2636	0.538976	0.80194	0.672091	0.501526	0.999229	AC006042.3
AC006059.2	22.1974	0.898449	1.77512	0.506133	0.612763	0.999229	AC006059.2
AC006064.6	267.448	-0.658616	0.380087	-1.73281	0.0831301	0.958914	AC006064.6
AC006116.7	15.2935	0.568285	0.72034	0.788913	0.430163	0.999229	AC006116.7
AC006213.1	266.962	0.115953	0.147649	0.785328	0.432262	0.999229	AC006213.1
AC006254.1	173.629	0.280435	0.261553	1.07219	0.283633	0.999229	AC006254.1
AC006453.2	29.1853	-0.512027	0.564293	-0.907377	0.364207	0.999229	AC006453.2
AC006504.3	16.0077	-0.174044	0.510961	-0.340621	0.733389	0.999229	AC006504.3
AC006509.1	54.6441	-0.0232112	0.384709	-0.0603343	0.951889	0.999229	AC006509.1
AC006538.2	4.22562	-2.58433	2.06836	-1.24946	0.211498	0.999229	AC006538.2
AC006978.1	144.283	-0.190779	0.200201	-0.952937	0.340622	0.999229	AC006978.1
AC006978.2	43.4579	-0.152157	0.657709	-0.231344	0.817047	0.999229	AC006978.2
AC007000.1	8.7005	-0.69911	0.724845	-0.964496	0.334797	0.999229	AC007000.1
AC007040.2	16.274	-0.188034	0.815467	-0.230584	0.817638	0.999229	AC007040.2
AC007068.1	32.285	0.762185	0.468039	1.62846	0.103426	0.980659	AC007068.1
AC007192.1	12.9298	-2.79385	3.87289	-0.721386	0.470672	0.999229	AC007192.1
AC007238.1	7.75442	0.00522951	0.977449	0.00535016	0.995731	0.999784	AC007238.1
AC007318.1	8.12233	1.41969	0.977912	1.45175	0.14657	0.999229	AC007318.1
AC007318.2	26.2012	0.365922	0.63287	0.578194	0.563133	0.999229	AC007318.2
AC007325.2	40.6737	0.000501858	0.721657	0.000695425	0.999445	0.999902	AC007325.2
AC007325.4	18.3886	-0.448405	0.622377	-0.720472	0.471234	0.999229	AC007325.4
AC007326.4	512.371	0.00557988	0.222561	0.0250713	0.979998	0.999229	AC007326.4
AC007342.3	17.8544	0.190915	0.481365	0.396612	0.691654	0.999229	AC007342.3
AC007546.3	97.9642	0.141554	0.280281	0.505043	0.613528	0.999229	AC007546.3
AC007842.1	53.6771	0.152859	0.305961	0.499601	0.617356	0.999229	AC007842.1
AC007906.2	51.0227	-0.727886	0.421866	-1.7254	0.0844559	0.958914	AC007906.2
AC007950.1	814.226	-0.0600549	0.201008	-0.298769	0.765116	0.999229	AC007950.1
AC008012.1	325.875	-0.136643	0.226862	-0.60232	0.546961	0.999229	AC008012.1
AC008013.1	19.306	-0.672194	0.540263	-1.2442	0.213427	0.999229	AC008013.1
AC008013.2	25.641	0.579456	0.555101	1.04388	0.296543	0.999229	AC008013.2
AC008038.1	78.849	0.133693	0.286651	0.466396	0.640932	0.999229	AC008038.1
AC008072.1	10.6843	0.367234	0.769742	0.477088	0.6333	0.999229	AC008072.1
AC008073.3	15.7343	0.684111	0.697513	0.980786	0.326698	0.999229	AC008073.3
AC008132.1	28.3916	-0.466724	0.630839	-0.739847	0.459393	0.999229	AC008132.1
AC008267.2	30.6341	-0.101425	0.478118	-0.212135	0.832002	0.999229	AC008267.2
AC008267.6	8.69301	-0.09274	0.723322	-0.128214	0.89798	0.999229	AC008267.6
AC008397.2	66.9701	1.07872	0.349401	3.08733	0.00201961	0.363378	AC008397.2
AC008403.1	588.591	0.179639	0.198881	0.90325	0.366393	0.999229	AC008403.1
AC008481.3	27.53	-0.085896	0.397532	-0.216073	0.828931	0.999229	AC008481.3
AC008507.1	14.252	-0.0492954	0.573285	-0.0859876	0.931476	0.999229	AC008507.1
AC008554.1	1855.48	0.092977	0.143581	0.647556	0.517272	0.999229	AC008554.1
AC008565.1	13.0925	0.136033	0.826443	0.1646	0.869259	0.999229	AC008565.1
AC008575.1	19.6753	0.505449	0.720975	0.701063	0.483263	0.999229	AC008575.1
AC008581.2	176.456	0.166195	0.222233	0.747843	0.454555	0.999229	AC008581.2
AC008694.2	13.2841	-0.0113265	0.596275	-0.0189955	0.984845	0.999229	AC008694.2
AC008736.1	7.67208	0.164873	0.808011	0.204048	0.838316	0.999229	AC008736.1
AC008752.3	51.862	0.719108	0.309408	2.32414	0.0201178	0.718834	AC008752.3
AC008755.1	1087.96	-0.115724	0.170525	-0.678633	0.49737	0.999229	AC008755.1
AC008758.1	77.209	-0.0396329	1.07952	-0.0367136	0.970713	0.999229	AC008758.1
AC008758.3	10.2206	0.104084	0.848575	0.122658	0.902378	0.999229	AC008758.3
AC008758.6	16.2218	0.638636	0.542175	1.17791	0.238831	0.999229	AC008758.6
AC008763.2	19.5914	0.105258	0.58495	0.179944	0.857196	0.999229	AC008763.2
AC008764.4	14.1471	-0.848592	1.36225	-0.622935	0.533327	0.999229	AC008764.4
AC008770.4	214.869	0.143126	0.344595	0.415346	0.677889	0.999229	AC008770.4
AC008878.1	49.3934	-0.523457	0.507931	-1.03057	0.302744	0.999229	AC008878.1
AC009053.1	160.913	-0.0465017	0.199745	-0.232806	0.815912	0.999229	AC009053.1
AC009119.2	19.9428	0.291725	0.844158	0.345581	0.729658	0.999229	AC009119.2
AC009120.1	50.89	0.135929	0.380322	0.357404	0.720789	0.999229	AC009120.1
AC009133.6	1064.23	-0.0422804	0.187363	-0.22566	0.821466	0.999229	AC009133.6
AC009244.1	32.3495	0.0799414	0.529295	0.151034	0.879949	0.999229	AC009244.1
AC009245.1	7.91518	1.49678	0.926411	1.61567	0.106165	0.982924	AC009245.1
AC009412.1	388.049	0.0917057	0.254137	0.360851	0.718211	0.999229	AC009412.1
AC009487.2	26.9664	-0.244257	0.545548	-0.447728	0.654349	0.999229	AC009487.2
AC009533.1	90.8208	-0.0174741	0.276577	-0.0631798	0.949623	0.999229	AC009533.1
AC009690.1	130.251	0.513244	0.282506	1.81676	0.0692545	0.951582	AC009690.1
AC009779.3	103.644	0.138084	0.262667	0.525699	0.599097	0.999229	AC009779.3
AC009879.1	7.95376	0.0227533	0.852683	0.0266844	0.978711	0.999229	AC009879.1
AC009879.3	31.1666	2.82896	0.902341	3.13514	0.00171773	0.363378	AC009879.3
AC010132.3	355.489	0.206169	0.173342	1.18938	0.234292	0.999229	AC010132.3
AC010186.2	99.4691	0.10132	0.349754	0.28969	0.772054	0.999229	AC010186.2
AC010197.2	54.787	0.212819	0.349608	0.608738	0.542698	0.999229	AC010197.2
AC010203.1	9.75491	-0.0390353	0.819286	-0.0476455	0.961999	0.999229	AC010203.1
AC010306.1	8.80513	0.141544	0.691274	0.204759	0.837761	0.999229	AC010306.1
AC010319.1	12.9003	0.686393	0.630616	1.08845	0.276397	0.999229	AC010319.1
AC010323.1	5.52491	5.10031	5.14589	0.991143	0.321616	0.999229	AC010323.1
AC010325.1	11.8271	-0.0977243	0.631032	-0.154864	0.876928	0.999229	AC010325.1
AC010326.4	125.349	-0.163356	0.224201	-0.728616	0.466237	0.999229	AC010326.4
AC010422.3	17.1593	1.35554	0.863766	1.56934	0.116568	0.985129	AC010422.3
AC010422.6	13.0865	1.01817	4.29686	0.236956	0.812691	0.999229	AC010422.6
AC010422.8	105.908	0.0442895	0.277863	0.159393	0.873359	0.999229	AC010422.8
AC010468.1	28.0738	-0.0485075	0.406114	-0.119443	0.904924	0.999229	AC010468.1
AC010487.1	70.9933	0.397031	0.289729	1.37035	0.170577	0.999229	AC010487.1
AC010507.2	25.6229	0.00594364	0.564386	0.0105312	0.991597	0.99967	AC010507.2
AC010522.1	13.8574	0.283209	0.695999	0.40691	0.684074	0.999229	AC010522.1
AC010547.4	19.2912	0.42583	1.86647	0.228147	0.819532	0.999229	AC010547.4
AC010615.1	205.318	-0.0160222	0.177623	-0.0902036	0.928125	0.999229	AC010615.1
AC010616.1	21.2043	0.148734	0.602912	0.246692	0.805146	0.999229	AC010616.1
AC010616.2	5.15623	6.80887	5.1378	1.32525	0.185088	0.999229	AC010616.2
AC010618.1	335.028	0.00122458	0.174088	0.00703426	0.994388	0.999784	AC010618.1
AC010619.1	10.5539	0.877271	1.09227	0.803162	0.421881	0.999229	AC010619.1
AC010620.1	6.95397	-0.43092	0.833849	-0.516784	0.605307	0.999229	AC010620.1
AC010627.1	8.76312	0.280012	0.752869	0.371927	0.709947	0.999229	AC010627.1
AC010655.3	46.6926	-0.211654	0.32354	-0.654181	0.512995	0.999229	AC010655.3
AC010761.1	110.233	0.188773	0.276496	0.682734	0.494775	0.999229	AC010761.1
AC010928.1	8.34361	0.0951894	0.802984	0.118545	0.905636	0.999229	AC010928.1
AC010970.1	1969.86	0.538053	1.37141	0.392336	0.69481	0.999229	AC010970.1
AC010980.1	65.1616	-0.320859	0.33726	-0.95137	0.341417	0.999229	AC010980.1
AC011043.1	1992.11	0.160301	0.145211	1.10392	0.269629	0.999229	AC011043.1
AC011043.2	15.0881	0.280813	0.560017	0.501437	0.616064	0.999229	AC011043.2
AC011330.1	32.2627	-0.595024	1.50491	-0.395388	0.692557	0.999229	AC011330.1
AC011330.3	8.09795	0.352897	0.848916	0.415703	0.677627	0.999229	AC011330.3
AC011448.1	117.36	0.00481574	0.304878	0.0157956	0.987397	0.999229	AC011448.1
AC011462.1	405.1	0.125205	0.318144	0.39355	0.693913	0.999229	AC011462.1
AC011468.4	8.74931	0.273433	0.748517	0.365299	0.714888	0.999229	AC011468.4
AC011475.1	6.83981	0.0816884	0.999722	0.0817111	0.934876	0.999229	AC011475.1
AC011477.1	16.1356	-0.365031	0.734245	-0.497151	0.619083	0.999229	AC011477.1
AC011481.1	627.663	-0.0832825	0.119334	-0.697896	0.485242	0.999229	AC011481.1
AC011487.1	41.8882	-0.556698	0.428475	-1.29926	0.193856	0.999229	AC011487.1
AC011497.2	44.9004	-0.365061	0.371791	-0.981898	0.32615	0.999229	AC011497.2
AC011498.4	10.5189	0.0375925	0.69739	0.0539045	0.957011	0.999229	AC011498.4
AC011503.3	9.08781	-0.0528218	0.702359	-0.0752063	0.940051	0.999229	AC011503.3
AC011511.1	57.4712	0.205221	0.318158	0.645029	0.518908	0.999229	AC011511.1
AC011511.4	176.226	0.419686	0.227349	1.846	0.064892	0.951582	AC011511.4
AC011529.1	214.222	0.0103927	0.273746	0.0379649	0.969716	0.999229	AC011529.1
AC011841.1	15.0881	0.280813	0.560017	0.501437	0.616064	0.999229	AC011841.1
AC011979.1	7.84727	-0.24	0.914507	-0.262437	0.792984	0.999229	AC011979.1
AC012184.2	22.616	5.93274	3.36842	1.76128	0.0781909	0.953694	AC012184.2
AC012213.5	366.003	-0.0446616	0.136269	-0.327746	0.743103	0.999229	AC012213.5
AC012254.2	117.851	-0.504494	0.307334	-1.64152	0.10069	0.979391	AC012254.2
AC012435.1	116.552	0.174583	0.317451	0.549953	0.582351	0.999229	AC012435.1
AC012441.1	24.0634	0.685081	0.43528	1.57389	0.115514	0.985	AC012441.1
AC012618.3	118.712	0.0693212	0.219504	0.315809	0.752147	0.999229	AC012618.3
AC012651.1	38.2077	0.0584211	0.399128	0.146372	0.883628	0.999229	AC012651.1
AC013394.1	823.162	-0.138511	0.111821	-1.23868	0.215463	0.999229	AC013394.1
AC013474.1	5.51508	1.70383	1.23218	1.38278	0.166733	0.999229	AC013474.1
AC013489.1	66.7251	0.265724	0.738512	0.359809	0.71899	0.999229	AC013489.1
AC015688.4	5.13903	5.99867	2.25807	2.65655	0.00789441	0.566651	AC015688.4
AC015802.6	124.511	0.201551	0.86403	0.233268	0.815553	0.999229	AC015802.6
AC015813.2	145.326	0.46119	0.872129	0.528809	0.596938	0.999229	AC015813.2
AC015818.6	12.19	-0.470633	0.584997	-0.804504	0.421106	0.999229	AC015818.6
AC016144.1	7.40123	-0.272128	0.834046	-0.326274	0.744217	0.999229	AC016144.1
AC016582.3	29.4431	-0.527071	0.582457	-0.904909	0.365513	0.999229	AC016582.3
AC016739.1	13.9199	-0.288387	0.612328	-0.470969	0.637663	0.999229	AC016739.1
AC017007.2	49.0976	0.397276	0.381368	1.04171	0.297546	0.999229	AC017007.2
AC017007.3	7.66521	0.571101	0.940436	0.607273	0.54367	0.999229	AC017007.3
AC017083.3	12.0527	0.975883	0.711373	1.37183	0.170116	0.999229	AC017083.3
AC017104.4	26.4922	0.172316	0.420342	0.409942	0.681848	0.999229	AC017104.4
AC017104.5	12.8833	-0.217245	0.586065	-0.370684	0.710873	0.999229	AC017104.5
AC018362.3	59.2915	-0.0423789	0.412592	-0.102714	0.91819	0.999229	AC018362.3
AC018475.1	12.0447	0.216268	0.626647	0.34512	0.730004	0.999229	AC018475.1
AC018523.2	39.2073	-0.347659	0.592737	-0.586531	0.557519	0.999229	AC018523.2
AC018638.2	104.804	-0.127509	0.238512	-0.534602	0.592925	0.999229	AC018638.2
AC018638.4	322.128	0.246632	0.19324	1.2763	0.20185	0.999229	AC018638.4
AC018638.5	112.248	0.0867182	0.208271	0.416371	0.677138	0.999229	AC018638.5
AC018638.8	22.4021	0.0638762	0.570601	0.111945	0.910867	0.999229	AC018638.8
AC018755.3	11.5266	0.196731	0.678485	0.289956	0.77185	0.999229	AC018755.3
AC018804.1	13.102	0.782951	1.01988	0.76769	0.442671	0.999229	AC018804.1
AC019257.8	5.32	-0.659891	2.04786	-0.322235	0.747275	0.999229	AC019257.8
AC020779.1	11.513	-0.103818	0.65026	-0.159655	0.873153	0.999229	AC020779.1
AC020898.1	62.029	0.179465	0.389613	0.460624	0.645068	0.999229	AC020898.1
AC020904.2	7.56476	0.0694554	1.11034	0.0625531	0.950122	0.999229	AC020904.2
AC020915.5	192.821	-0.24169	0.234841	-1.02916	0.303404	0.999229	AC020915.5
AC021087.5	188.599	0.223127	0.191476	1.1653	0.243899	0.999229	AC021087.5
AC021106.1	10.4046	0.79443	0.714132	1.11244	0.265949	0.999229	AC021106.1
AC021148.1	11.7544	0.0894495	0.662113	0.135097	0.892535	0.999229	AC021148.1
AC021660.3	11.1746	0.0218722	1.092	0.0200295	0.98402	0.999229	AC021660.3
AC022137.3	120.12	0.118221	0.23617	0.500577	0.616669	0.999229	AC022137.3
AC022149.1	415.236	-0.324492	0.211912	-1.53126	0.125705	0.985603	AC022149.1
AC022182.3	10.9899	0.583663	0.731123	0.79831	0.42469	0.999229	AC022182.3
AC022384.1	54.7309	-0.0823004	0.659727	-0.124749	0.900722	0.999229	AC022384.1
AC022400.7	287.994	0.296041	0.146745	2.01738	0.0436557	0.870326	AC022400.7
AC022414.1	28.7721	0.163061	0.382884	0.425874	0.670199	0.999229	AC022414.1
AC022415.1	272.214	0.0118257	0.19025	0.0621587	0.950436	0.999229	AC022415.1
AC022415.2	269.161	-0.314718	0.297267	-1.0587	0.289735	0.999229	AC022415.2
AC022432.1	20.3229	0.162394	0.539214	0.301167	0.763287	0.999229	AC022432.1
AC022826.2	77.1933	-0.31675	0.414064	-0.764979	0.444284	0.999229	AC022826.2
AC022905.1	53.2609	0.57294	0.443368	1.29224	0.196273	0.999229	AC022905.1
AC022968.1	10.5394	1.27512	0.719805	1.77148	0.0764806	0.951871	AC022968.1
AC023055.1	8.82928	4.97116	1.61223	3.0834	0.00204649	0.363378	AC023055.1
AC023389.2	8.67271	0.0188085	0.840071	0.0223892	0.982137	0.999229	AC023389.2
AC023512.1	8.1209	0.0659693	0.77301	0.0853407	0.931991	0.999229	AC023512.1
AC023934.1	34.3585	0.0407139	0.376844	0.108039	0.913965	0.999229	AC023934.1
AC024405.2	9.80574	0.247503	0.701894	0.352622	0.724372	0.999229	AC024405.2
AC024568.1	12.0138	0.39222	0.609752	0.643245	0.520065	0.999229	AC024568.1
AC024940.2	26.1332	-0.970588	0.825063	-1.17638	0.239443	0.999229	AC024940.2
AC025283.2	12.8663	0.122379	0.80267	0.152465	0.87882	0.999229	AC025283.2
AC025423.2	198.52	-0.310793	0.279934	-1.11023	0.266898	0.999229	AC025423.2
AC025449.1	13.2102	0.513739	0.630688	0.81457	0.415319	0.999229	AC025449.1
AC025588.1	17.0484	0.109126	0.535447	0.203804	0.838507	0.999229	AC025588.1
AC025627.3	11.0188	-0.924388	0.690695	-1.33835	0.180784	0.999229	AC025627.3
AC026316.4	33.7739	0.456896	0.453557	1.00736	0.313761	0.999229	AC026316.4
AC026412.1	317.096	-0.408827	0.146498	-2.79067	0.00525991	0.487931	AC026412.1
AC026464.3	6.18954	-0.00342625	1.71877	-0.00199343	0.998409	0.999784	AC026464.3
AC026464.4	688.332	0.0326708	0.149685	0.218264	0.827223	0.999229	AC026464.4
AC026464.6	141.531	-0.360967	0.260654	-1.38485	0.166098	0.999229	AC026464.6
AC026470.1	1422.75	0.116331	0.115076	1.01091	0.312061	0.999229	AC026470.1
AC026740.3	181.306	-0.000225522	0.188504	-0.00119637	0.999045	0.99983	AC026740.3
AC026784.1	16.4308	0.133957	0.512592	0.261333	0.793836	0.999229	AC026784.1
AC026877.1	14.3156	-0.114997	0.623882	-0.184324	0.853759	0.999229	AC026877.1
AC027559.1	25.936	0.327693	0.603005	0.543432	0.586832	0.999229	AC027559.1
AC027644.1	11.5034	-0.886403	0.697292	-1.27121	0.203654	0.999229	AC027644.1
AC027644.4	8.50187	1.103	2.97481	0.370781	0.7108	0.999229	AC027644.4
AC027796.3	28.8919	1.25436	0.475169	2.63981	0.00829514	0.57244	AC027796.3
AC036214.3	9.97668	0.576165	0.756082	0.762041	0.446036	0.999229	AC036214.3
AC040162.1	75.7952	0.51736	0.526418	0.982794	0.325709	0.999229	AC040162.1
AC044860.1	28.3584	-0.264537	0.777372	-0.340296	0.733634	0.999229	AC044860.1
AC046176.1	9.81862	0.293939	0.745893	0.394077	0.693524	0.999229	AC046176.1
AC048338.1	118.844	-0.584161	0.468131	-1.24786	0.212083	0.999229	AC048338.1
AC048351.1	14.2117	1.08015	0.62183	1.73706	0.0823771	0.958914	AC048351.1
AC055811.2	20.2845	-0.356036	0.551785	-0.645244	0.518769	0.999229	AC055811.2
AC055813.1	11.3101	-0.120284	0.641563	-0.187486	0.851279	0.999229	AC055813.1
AC055839.2	946.095	-0.000959607	0.142711	-0.00672411	0.994635	0.999784	AC055839.2
AC058822.1	13.3496	-3.55475	1.62803	-2.18346	0.0290017	0.78256	AC058822.1
AC060766.1	9.74319	0.185259	0.781233	0.237137	0.81255	0.999229	AC060766.1
AC060780.2	13.7664	-0.0307851	0.537546	-0.0572697	0.95433	0.999229	AC060780.2
AC060780.3	12.5813	8.34378e-05	0.632605	0.000131896	0.999895	0.999902	AC060780.3
AC063976.2	9.08772	0.252733	0.910319	0.277631	0.781295	0.999229	AC063976.2
AC064799.1	57.5238	0.0679203	0.381517	0.178027	0.858702	0.999229	AC064799.1
AC067752.1	13.2963	0.724929	0.544614	1.33109	0.18316	0.999229	AC067752.1
AC067942.1	8.91582	-0.25514	0.843471	-0.302488	0.76228	0.999229	AC067942.1
AC067968.1	106.656	0.0305245	0.331721	0.0920185	0.926683	0.999229	AC067968.1
AC068134.3	53.712	0.431444	0.368928	1.16945	0.242222	0.999229	AC068134.3
AC068279.1	9.69236	0.55225	0.93907	0.588082	0.556478	0.999229	AC068279.1
AC068522.1	9.22529	0.00730071	0.998183	0.007314	0.994164	0.999784	AC068522.1
AC068533.4	63.2074	0.0820704	0.328029	0.250193	0.802438	0.999229	AC068533.4
AC068547.1	48.2423	0.377567	0.591301	0.638536	0.523125	0.999229	AC068547.1
AC068580.4	56.3847	0.294655	0.375734	0.784212	0.432915	0.999229	AC068580.4
AC068620.3	27.2649	0.0553902	0.514988	0.107556	0.914348	0.999229	AC068620.3
AC068631.2	161.539	-0.433049	0.246705	-1.75533	0.0792023	0.957392	AC068631.2
AC068831.7	356.56	0.0556677	0.228891	0.243206	0.807845	0.999229	AC068831.7
AC068896.1	8.94609	-0.159397	0.779442	-0.204502	0.837961	0.999229	AC068896.1
AC068946.1	10.6751	0.015123	0.828882	0.018245	0.985443	0.999229	AC068946.1
AC068946.2	75.6257	0.445147	0.2859	1.557	0.119471	0.985386	AC068946.2
AC069257.2	9.06223	-0.115985	0.818036	-0.141785	0.88725	0.999229	AC069257.2
AC069288.1	54.2871	-0.388769	0.557651	-0.697154	0.485707	0.999229	AC069288.1
AC069368.1	17.5643	-0.425051	0.755294	-0.562763	0.573596	0.999229	AC069368.1
AC069499.1	24.4141	-0.314439	0.436336	-0.720635	0.471134	0.999229	AC069499.1
AC069503.2	10.6402	-0.0778856	0.9446	-0.0824534	0.934286	0.999229	AC069503.2
AC073065.1	20.3385	0.27587	0.462675	0.59625	0.551008	0.999229	AC073065.1
AC073107.1	23.3314	0.604515	0.500443	1.20796	0.227063	0.999229	AC073107.1
AC073109.1	7.69407	0.0565689	0.890989	0.06349	0.949376	0.999229	AC073109.1
AC073111.5	86.6778	-0.150637	0.304235	-0.495135	0.620505	0.999229	AC073111.5
AC073343.1	47.3594	-0.106677	0.367656	-0.290154	0.771698	0.999229	AC073343.1
AC073410.1	17.627	0.118364	0.49166	0.240744	0.809753	0.999229	AC073410.1
AC073415.1	15.4958	0.431726	0.675737	0.638897	0.52289	0.999229	AC073415.1
AC073508.2	133.091	0.0316091	0.47117	0.0670865	0.946513	0.999229	AC073508.2
AC073585.1	24.7932	-0.383764	0.434234	-0.883772	0.37682	0.999229	AC073585.1
AC073585.2	10.798	-0.247818	1.46874	-0.168728	0.866011	0.999229	AC073585.2
AC073610.1	10.0908	0.48928	0.803546	0.608901	0.54259	0.999229	AC073610.1
AC073610.3	12.7834	-0.158224	1.03422	-0.152989	0.878407	0.999229	AC073610.3
AC073612.1	7.07528	-0.116421	2.01065	-0.0579021	0.953827	0.999229	AC073612.1
AC073869.1	589.921	-0.0783669	0.166842	-0.469707	0.638565	0.999229	AC073869.1
AC073896.1	14.1825	-0.511085	1.28378	-0.398109	0.69055	0.999229	AC073896.1
AC074141.1	156.509	0.0609747	0.234128	0.260434	0.794529	0.999229	AC074141.1
AC074143.1	96.7109	0.110823	0.250548	0.442325	0.658254	0.999229	AC074143.1
AC078899.1	9.87083	0.685491	0.75749	0.90495	0.365492	0.999229	AC078899.1
AC078899.4	13.498	-0.320541	0.654795	-0.489528	0.624468	0.999229	AC078899.4
AC078927.1	6.61099	-1.8287	2.09189	-0.874186	0.382017	0.999229	AC078927.1
AC079140.3	8.43659	-0.648498	0.941519	-0.688779	0.490962	0.999229	AC079140.3
AC079328.1	9.13911	-0.0412384	0.804655	-0.0512497	0.959127	0.999229	AC079328.1
AC079414.2	8.21649	-0.0438732	0.770466	-0.0569437	0.95459	0.999229	AC079414.2
AC079416.1	21.7841	0.784588	0.509783	1.53906	0.123789	0.985386	AC079416.1
AC079447.1	19.3337	1.97574	0.678288	2.91283	0.00358164	0.409165	AC079447.1
AC079594.2	61.6262	-0.770238	1.15026	-0.669618	0.503101	0.999229	AC079594.2
AC080038.1	515.685	-0.369386	0.243377	-1.51775	0.129077	0.986047	AC080038.1
AC083873.1	10.0233	-0.136928	0.721563	-0.189766	0.849492	0.999229	AC083873.1
AC083899.1	21.8397	-0.656417	0.547981	-1.19788	0.230962	0.999229	AC083899.1
AC083899.2	7.75472	-0.334856	0.815335	-0.410697	0.681294	0.999229	AC083899.2
AC084337.1	13.742	-0.898525	0.678398	-1.32448	0.185343	0.999229	AC084337.1
AC084357.3	44.9719	0.480166	0.4769	1.00685	0.314008	0.999229	AC084357.3
AC084824.1	15.8937	-0.505605	0.60371	-0.837496	0.402314	0.999229	AC084824.1
AC084879.1	6.76351	-0.094557	1.09522	-0.0863363	0.931199	0.999229	AC084879.1
AC087289.4	33.2401	0.069538	0.763321	0.0910993	0.927414	0.999229	AC087289.4
AC087359.1	16.4113	-0.0291902	0.613213	-0.0476021	0.962033	0.999229	AC087359.1
AC087632.1	81.9836	0.0016506	0.272438	0.00605865	0.995166	0.999784	AC087632.1
AC087651.1	11.6931	0.0846384	0.71771	0.117928	0.906124	0.999229	AC087651.1
AC087721.2	368.616	0.184649	0.197913	0.932983	0.350829	0.999229	AC087721.2
AC087783.2	7.62022	0.0157326	0.893798	0.0176019	0.985956	0.999229	AC087783.2
AC087894.1	41.3599	-0.192636	0.38016	-0.506724	0.612348	0.999229	AC087894.1
AC090004.1	18.5206	-0.411421	0.646344	-0.636536	0.524427	0.999229	AC090004.1
AC090099.1	157.235	0.156026	0.187478	0.832237	0.405275	0.999229	AC090099.1
AC090114.3	374.815	-0.0384874	0.141788	-0.271443	0.78605	0.999229	AC090114.3
AC090241.1	7.44537	1.35114	0.868788	1.5552	0.119899	0.985386	AC090241.1
AC090360.1	57.798	0.377692	0.361473	1.04487	0.296083	0.999229	AC090360.1
AC090517.4	233.479	0.221757	0.142824	1.55266	0.120505	0.985386	AC090517.4
AC090519.1	13.4308	-0.685248	0.605887	-1.13098	0.258062	0.999229	AC090519.1
AC090607.2	46.6339	0.034118	0.40122	0.0850356	0.932233	0.999229	AC090607.2
AC090971.3	30.436	-0.376618	0.477708	-0.788384	0.430472	0.999229	AC090971.3
AC091057.6	18.3456	0.476408	1.00437	0.474336	0.63526	0.999229	AC091057.6
AC091133.4	19.6176	-0.222335	0.506804	-0.438701	0.660878	0.999229	AC091133.4
AC091153.1	7.42935	0.279582	0.93217	0.299926	0.764233	0.999229	AC091153.1
AC091167.2	9.39428	0.485302	1.23626	0.392556	0.694647	0.999229	AC091167.2
AC091167.7	8.09488	0.186723	1.00925	0.185012	0.853219	0.999229	AC091167.7
AC091390.4	39.4562	-0.678867	0.339591	-1.99907	0.0456004	0.875877	AC091390.4
AC091429.1	13.8626	-0.255682	0.64507	-0.396363	0.691837	0.999229	AC091429.1
AC091551.1	11.0138	1.21405	0.820162	1.48025	0.138806	0.986394	AC091551.1
AC091951.1	13.4326	0.594595	0.65617	0.90616	0.364851	0.999229	AC091951.1
AC091951.3	15.1331	-0.215404	0.532059	-0.404849	0.685588	0.999229	AC091951.3
AC091959.3	279.381	-0.243832	0.177124	-1.37661	0.168631	0.999229	AC091959.3
AC092070.2	186.825	-0.0373109	0.340835	-0.109469	0.91283	0.999229	AC092070.2
AC092072.1	147.371	-0.211631	0.229105	-0.92373	0.355627	0.999229	AC092072.1
AC092115.1	16.4528	0.303645	0.55561	0.546508	0.584717	0.999229	AC092115.1
AC092329.3	190.055	-0.307773	0.201008	-1.53115	0.125732	0.985603	AC092329.3
AC092338.1	245.949	0.137002	0.145747	0.940004	0.347216	0.999229	AC092338.1
AC092427.1	93.2443	-0.188691	0.279276	-0.675642	0.499268	0.999229	AC092427.1
AC092535.2	14.554	0.997542	0.654123	1.52501	0.127257	0.986047	AC092535.2
AC092647.5	50.9078	-0.080323	0.393897	-0.203918	0.838417	0.999229	AC092647.5
AC092651.2	7.43832	-1.22398	0.84932	-1.44113	0.149548	0.999229	AC092651.2
AC092656.1	17.2663	0.647366	0.670902	0.964919	0.334585	0.999229	AC092656.1
AC092685.1	24.7525	-0.456008	0.608734	-0.749109	0.453792	0.999229	AC092685.1
AC092718.3	104.037	0.260491	0.276504	0.942086	0.346148	0.999229	AC092718.3
AC092718.8	10.6878	0.582629	0.711672	0.818676	0.412972	0.999229	AC092718.8
AC092821.1	125.394	0.294755	0.200999	1.46645	0.142526	0.994049	AC092821.1
AC092835.1	149.468	0.2404	0.180389	1.33267	0.18264	0.999229	AC092835.1
AC092933.1	10.9623	0.184293	0.693791	0.265632	0.790523	0.999229	AC092933.1
AC093249.4	20.8513	-0.0981976	0.673668	-0.145766	0.884106	0.999229	AC093249.4
AC093323.1	158.157	0.0387315	0.181745	0.213109	0.831242	0.999229	AC093323.1
AC093512.2	18.0585	0.0314492	0.715481	0.0439553	0.96494	0.999229	AC093512.2
AC093525.2	5.13543	-5.35509	4.31612	-1.24072	0.21471	0.999229	AC093525.2
AC093591.3	6.37019	-0.103196	0.982712	-0.105011	0.916367	0.999229	AC093591.3
AC093616.1	20.0656	1.02927	0.707832	1.45412	0.145914	0.999229	AC093616.1
AC093655.2	11.965	-0.814135	0.664685	-1.22484	0.220634	0.999229	AC093655.2
AC093668.3	76.0934	0.57477	0.257293	2.23392	0.0254886	0.770171	AC093668.3
AC093752.1	447.141	0.221627	0.138031	1.60563	0.108354	0.982924	AC093752.1
AC093827.5	46.3941	0.54365	0.415317	1.309	0.190534	0.999229	AC093827.5
AC093909.1	17.0026	-0.65573	0.864882	-0.758173	0.448348	0.999229	AC093909.1
AC096887.1	6.72051	1.38312	0.99559	1.38925	0.164757	0.999229	AC096887.1
AC097376.1	7.83275	-0.178757	0.828197	-0.215839	0.829114	0.999229	AC097376.1
AC097625.2	11.2435	0.210179	0.833571	0.252142	0.800931	0.999229	AC097625.2
AC097636.2	18.4493	0.165844	0.690084	0.240324	0.810079	0.999229	AC097636.2
AC098484.3	100.375	0.264814	0.252762	1.04768	0.294786	0.999229	AC098484.3
AC098588.1	11.0806	-0.445284	0.655807	-0.678986	0.497147	0.999229	AC098588.1
AC098614.3	12.2071	0.417022	0.765059	0.545085	0.585695	0.999229	AC098614.3
AC098650.1	23.0447	0.563337	0.474946	1.18611	0.23558	0.999229	AC098650.1
AC098934.1	67.7289	-0.0164012	0.325601	-0.050372	0.959826	0.999229	AC098934.1
AC098934.2	25.9455	0.0705639	0.417494	0.169018	0.865783	0.999229	AC098934.2
AC099489.1	44.9649	0.499751	0.385857	1.29517	0.195261	0.999229	AC099489.1
AC099811.2	10.4582	2.56594	1.47471	1.73997	0.0818649	0.958914	AC099811.2
AC100827.2	8.19432	0.519784	0.813311	0.639097	0.52276	0.999229	AC100827.2
AC100832.1	16.9476	-0.862098	0.652032	-1.32217	0.186111	0.999229	AC100832.1
AC103810.1	44.047	-0.144762	0.413698	-0.349922	0.726398	0.999229	AC103810.1
AC104389.4	39.9062	0.216973	0.390767	0.55525	0.578724	0.999229	AC104389.4
AC104452.1	177.236	0.506122	0.543349	0.931485	0.351603	0.999229	AC104452.1
AC104472.3	10.141	-6.65616	1.79307	-3.71215	0.000205503	0.169828	AC104472.3
AC104563.1	17.8207	-0.280396	0.642269	-0.43657	0.662423	0.999229	AC104563.1
AC104619.3	8.58755	-0.406904	0.814368	-0.499656	0.617317	0.999229	AC104619.3
AC104662.2	61.5552	-0.324197	0.466439	-0.695048	0.487025	0.999229	AC104662.2
AC104986.1	9.8302	-0.0756845	0.681959	-0.110981	0.911631	0.999229	AC104986.1
AC105052.1	44.9928	0.449489	0.434575	1.03432	0.300987	0.999229	AC105052.1
AC105052.2	13.6255	-0.800877	0.596466	-1.3427	0.179368	0.999229	AC105052.2
AC105052.3	325.199	0.0849768	0.195305	0.435099	0.663491	0.999229	AC105052.3
AC105339.4	17.7234	0.193345	0.621296	0.311197	0.755651	0.999229	AC105339.4
AC106782.1	6.27864	-0.37774	1.0447	-0.361579	0.717667	0.999229	AC106782.1
AC106795.1	88.8699	0.288573	0.312321	0.923962	0.355506	0.999229	AC106795.1
AC106820.1	8.00406	-0.929024	0.80396	-1.15556	0.247861	0.999229	AC106820.1
AC106865.1	43.8629	0.42519	0.348634	1.21959	0.222621	0.999229	AC106865.1
AC106886.5	621.408	-0.0888357	0.203479	-0.436585	0.662412	0.999229	AC106886.5
AC107075.1	33.6525	0.836941	1.84835	0.452804	0.65069	0.999229	AC107075.1
AC107871.1	93.6276	0.0975357	0.363599	0.268251	0.788506	0.999229	AC107871.1
AC107918.4	14.1877	-0.239565	0.737433	-0.324863	0.745285	0.999229	AC107918.4
AC108448.2	13.43	1.62093	0.81811	1.98131	0.0475565	0.883636	AC108448.2
AC110079.1	735.64	0.268875	0.142518	1.8866	0.059214	0.938991	AC110079.1
AC110926.1	11.3969	-0.124123	0.687325	-0.180589	0.85669	0.999229	AC110926.1
AC112128.1	113.155	-0.210858	0.352789	-0.597688	0.550048	0.999229	AC112128.1
AC112184.1	23.4189	-0.453844	0.468093	-0.969558	0.332267	0.999229	AC112184.1
AC112206.3	11.8055	0.379757	0.702424	0.540638	0.588757	0.999229	AC112206.3
AC112206.4	11.7	1.0588	0.688795	1.53718	0.124249	0.985603	AC112206.4
AC112777.1	6.9027	-0.0207077	1.43376	-0.0144429	0.988477	0.999229	AC112777.1
AC113935.1	17.5653	-0.321613	0.641898	-0.501035	0.616346	0.999229	AC113935.1
AC114267.1	103.458	-0.0499358	0.279818	-0.178458	0.858363	0.999229	AC114267.1
AC114490.1	19.2412	-0.0752423	0.620976	-0.121168	0.903558	0.999229	AC114490.1
AC114490.2	121.238	0.149125	0.257902	0.578223	0.563114	0.999229	AC114490.2
AC114490.3	25.7157	0.452713	0.545011	0.830648	0.406172	0.999229	AC114490.3
AC114495.2	16.6428	-0.279989	0.679012	-0.412348	0.680084	0.999229	AC114495.2
AC114728.1	41.0784	-0.0438058	0.372601	-0.117567	0.90641	0.999229	AC114728.1
AC114801.3	174.899	0.0176945	1.76581	0.0100207	0.992005	0.999784	AC114801.3
AC115223.1	84.589	-0.192706	0.294961	-0.653327	0.513545	0.999229	AC115223.1
AC116366.3	170.044	0.174942	0.530048	0.33005	0.741362	0.999229	AC116366.3
AC116533.1	849.59	0.0260958	0.153437	0.170076	0.86495	0.999229	AC116533.1
AC116562.4	80.763	0.200795	0.304793	0.658793	0.510029	0.999229	AC116562.4
AC117378.1	19.9733	-0.0713419	1.79572	-0.0397288	0.968309	0.999229	AC117378.1
AC117529.1	91.0812	0.0858766	0.268009	0.320424	0.748647	0.999229	AC117529.1
AC117529.2	8.23012	0.0848427	0.760236	0.1116	0.91114	0.999229	AC117529.2
AC118549.1	1149.36	0.194871	0.106288	1.83343	0.0667388	0.951582	AC118549.1
AC118553.2	172.435	-0.181856	0.323393	-0.562338	0.573886	0.999229	AC118553.2
AC118754.1	395.915	-0.0231377	0.177711	-0.130199	0.896409	0.999229	AC118754.1
AC120114.4	17.718	0.747028	1.01719	0.734406	0.462701	0.999229	AC120114.4
AC121758.1	12.6671	-0.123648	0.725606	-0.170406	0.864691	0.999229	AC121758.1
AC122718.1	33.0674	-0.475112	0.668664	-0.710539	0.47737	0.999229	AC122718.1
AC124312.1	215.077	0.108746	0.186694	0.582485	0.56024	0.999229	AC124312.1
AC124319.1	1338.54	0.211506	0.21515	0.983062	0.325577	0.999229	AC124319.1
AC124856.1	8.40177	0.320816	0.785766	0.408284	0.683065	0.999229	AC124856.1
AC124944.3	426.471	0.229077	0.245583	0.932791	0.350928	0.999229	AC124944.3
AC125232.1	196.312	0.00976807	0.218331	0.0447398	0.964315	0.999229	AC125232.1
AC126177.6	10.2113	0.695701	0.707715	0.983024	0.325596	0.999229	AC126177.6
AC126323.1	12.3671	1.12375	0.986334	1.13932	0.254569	0.999229	AC126323.1
AC126755.1	285.85	0.17143	0.259202	0.661378	0.50837	0.999229	AC126755.1
AC127502.1	6.93775	0.141847	0.907425	0.156318	0.875782	0.999229	AC127502.1
AC129492.1	395.445	0.195658	0.189415	1.03296	0.301622	0.999229	AC129492.1
AC129492.4	14.1684	-0.190552	0.566827	-0.336174	0.73674	0.999229	AC129492.4
AC131160.1	20.1855	7.66643	3.84435	1.99421	0.0461294	0.875877	AC131160.1
AC131206.1	58.4293	0.0620402	0.291324	0.212959	0.831359	0.999229	AC131206.1
AC131392.1	158.638	0.043777	0.166187	0.26342	0.792227	0.999229	AC131392.1
AC132008.2	539.849	0.0882299	0.114447	0.770924	0.440752	0.999229	AC132008.2
AC133435.1	10.4272	-0.997515	0.645609	-1.54508	0.122328	0.985386	AC133435.1
AC133548.2	10.7748	0.460254	0.642711	0.716113	0.473921	0.999229	AC133548.2
AC133552.1	10.2748	-0.673902	0.775621	-0.868854	0.384927	0.999229	AC133552.1
AC133552.2	18.3802	-0.611206	0.496694	-1.23055	0.218492	0.999229	AC133552.2
AC135050.2	13.644	-1.93969	1.26316	-1.53559	0.124639	0.985603	AC135050.2
AC135352.1	9.90673	-0.554048	1.07311	-0.516303	0.605643	0.999229	AC135352.1
AC135506.1	29.6508	0.113134	0.383634	0.2949	0.768071	0.999229	AC135506.1
AC135721.1	17.1739	0.347027	0.519818	0.667593	0.504393	0.999229	AC135721.1
AC135731.2	11.2267	-0.0882302	0.953924	-0.0924918	0.926307	0.999229	AC135731.2
AC135977.1	39.0202	-0.0145894	0.536731	-0.0271819	0.978315	0.999229	AC135977.1
AC135983.2	37.7022	0.125049	0.516773	0.24198	0.808795	0.999229	AC135983.2
AC137695.1	8.29398	0.795041	0.865179	0.918932	0.358131	0.999229	AC137695.1
AC137695.2	12.1735	0.323389	0.660018	0.48997	0.624155	0.999229	AC137695.2
AC137834.1	13.2126	-0.940155	1.19091	-0.789443	0.429853	0.999229	AC137834.1
AC138207.8	12.7518	0.489318	0.669113	0.731293	0.4646	0.999229	AC138207.8
AC138393.1	117.879	0.22228	0.265863	0.836069	0.403116	0.999229	AC138393.1
AC138409.2	417.907	-0.100835	0.218478	-0.461532	0.644417	0.999229	AC138409.2
AC138811.2	12.1181	0.826885	3.17468	0.260463	0.794507	0.999229	AC138811.2
AC138866.1	211.779	0.22857	0.239091	0.955995	0.339075	0.999229	AC138866.1
AC138866.2	42.3055	0.0171642	0.463107	0.0370632	0.970435	0.999229	AC138866.2
AC138894.1	19.9917	-0.609919	0.885118	-0.689083	0.490771	0.999229	AC138894.1
AC138969.1	1681.09	0.232776	0.103669	2.24537	0.0247442	0.76689	AC138969.1
AC139256.1	86.4432	0.288591	0.724007	0.398602	0.690186	0.999229	AC139256.1
AC139426.3	9.05554	0.779482	0.896009	0.869949	0.384328	0.999229	AC139426.3
AC139491.5	12.5119	0.107618	0.735745	0.146271	0.883708	0.999229	AC139491.5
AC139495.1	8.04417	0.118825	1.38584	0.0857422	0.931671	0.999229	AC139495.1
AC139530.3	19.4691	0.113213	2.40637	0.0470473	0.962476	0.999229	AC139530.3
AC139768.1	138.076	0.201577	0.276017	0.730306	0.465203	0.999229	AC139768.1
AC139769.1	249.434	0.018261	0.263715	0.0692453	0.944794	0.999229	AC139769.1
AC139795.1	164.021	-0.0393035	0.191349	-0.205403	0.837258	0.999229	AC139795.1
AC140134.1	40.1303	-0.183808	0.707984	-0.259621	0.795156	0.999229	AC140134.1
AC141557.1	10.806	-0.519402	0.680229	-0.763569	0.445124	0.999229	AC141557.1
AC141586.1	264.416	0.026429	0.168707	0.156657	0.875515	0.999229	AC141586.1
AC142086.6	6.93765	0.412764	0.886103	0.465819	0.641345	0.999229	AC142086.6
AC142381.3	7.23105	-1.17239	0.816089	-1.43659	0.150834	0.999229	AC142381.3
AC145138.1	41.9592	0.136903	3.33324	0.041072	0.967239	0.999229	AC145138.1
AC145285.1	9.73015	-0.562338	0.666838	-0.84329	0.399066	0.999229	AC145285.1
AC146944.1	17.7218	0.677241	3.30036	0.205202	0.837414	0.999229	AC146944.1
AC146944.2	18.5421	0.865821	0.759627	1.1398	0.25437	0.999229	AC146944.2
AC146944.3	24.4866	0.062059	0.448729	0.138299	0.890004	0.999229	AC146944.3
AC211476.3	58.4052	-0.116058	0.297804	-0.389712	0.696749	0.999229	AC211476.3
AC231533.2	10.5359	-0.487123	0.670096	-0.726945	0.46726	0.999229	AC231533.2
AC233699.1	10.2838	0.144848	1.2266	0.118089	0.905997	0.999229	AC233699.1
AC233968.1	535.267	0.134621	0.224067	0.600804	0.54797	0.999229	AC233968.1
AC233992.2	14.3779	0.148263	0.560288	0.26462	0.791302	0.999229	AC233992.2
AC234031.1	203.371	-0.0633493	0.497398	-0.127362	0.898654	0.999229	AC234031.1
AC234775.2	9.94289	-0.359766	0.746996	-0.481617	0.630078	0.999229	AC234775.2
AC234782.3	25.4504	0.268954	0.45994	0.584758	0.55871	0.999229	AC234782.3
AC234783.1	46.5914	0.240418	0.39179	0.61364	0.539453	0.999229	AC234783.1
AC235565.2	78.9827	-0.0552654	0.538949	-0.102543	0.918326	0.999229	AC235565.2
AC239798.2	10.837	-0.0550631	0.715395	-0.0769688	0.938648	0.999229	AC239798.2
AC239868.1	170.977	0.175693	0.189922	0.92508	0.354924	0.999229	AC239868.1
AC240274.1	1317.59	0.129937	0.121493	1.06951	0.284841	0.999229	AC240274.1
AC241952.1	531.731	0.232244	0.120904	1.9209	0.0547446	0.921328	AC241952.1
AC242376.2	283.507	0.128939	0.169288	0.761653	0.446267	0.999229	AC242376.2
AC242843.1	81.6345	-0.0384993	0.377119	-0.102088	0.918687	0.999229	AC242843.1
AC244154.1	362.888	0.213642	0.238618	0.895331	0.37061	0.999229	AC244154.1
AC244197.3	1445.79	0.0491675	0.143855	0.341784	0.732513	0.999229	AC244197.3
AC244517.3	17.8023	0.185297	0.698609	0.265236	0.790827	0.999229	AC244517.3
AC244636.2	8.66129	-1.15647	0.729665	-1.58493	0.112982	0.983943	AC244636.2
AC244669.1	37.7732	-0.245609	0.378615	-0.648703	0.51653	0.999229	AC244669.1
AC245033.1	6.80406	-3.1614	1.63546	-1.93303	0.053232	0.916991	AC245033.1
AC245060.4	446.863	0.12523	0.130265	0.961346	0.336378	0.999229	AC245060.4
AC245100.4	53.4139	0.241009	0.312879	0.770295	0.441125	0.999229	AC245100.4
AC245297.1	96.1941	0.716956	0.471967	1.51908	0.128742	0.986047	AC245297.1
AC246785.2	11.1083	0.473329	0.64707	0.731497	0.464476	0.999229	AC246785.2
ACAA1	412.084	-0.158083	0.146821	-1.07671	0.28161	0.999229	ACAA1
ACAA2	1102.64	-0.0820456	0.138265	-0.593392	0.552919	0.999229	ACAA2
ACACA	3743.14	0.212683	0.157596	1.34954	0.177163	0.999229	ACACA
ACACB	241.599	0.245229	0.245029	1.00082	0.316916	0.999229	ACACB
ACAD10	613.948	0.051562	0.153992	0.334836	0.737749	0.999229	ACAD10
ACAD11	480.952	-0.200519	0.190018	-1.05527	0.291304	0.999229	ACAD11
ACAD8	790.462	-0.0909357	0.0971773	-0.935771	0.349391	0.999229	ACAD8
ACAD9	450.662	-0.0356141	0.124658	-0.285693	0.775113	0.999229	ACAD9
ACADL	22.8318	-0.00313402	0.435583	-0.007195	0.994259	0.999784	ACADL
ACADM	1270.39	-0.0667909	0.0999496	-0.668246	0.503977	0.999229	ACADM
ACADS	66.9054	-0.016698	0.3124	-0.0534508	0.957373	0.999229	ACADS
ACADSB	724.072	0.287799	0.123772	2.32523	0.0200596	0.718834	ACADSB
ACADVL	1782.4	0.0673108	0.0931952	0.722256	0.470137	0.999229	ACADVL
ACAN	20.1419	-1.03117	0.618363	-1.66758	0.0953996	0.977422	ACAN
ACAP1	13.8069	0.178269	0.860324	0.207212	0.835844	0.999229	ACAP1
ACAP2	1312.48	0.283398	0.129539	2.18775	0.0286881	0.78256	ACAP2
ACAP3	7115.57	0.235055	0.101715	2.31092	0.0208374	0.731501	ACAP3
ACAT1	761.066	-0.0093886	0.158124	-0.0593751	0.952653	0.999229	ACAT1
ACAT2	3039.71	0.22847	0.235392	0.970595	0.33175	0.999229	ACAT2
ACBD3	1123.13	0.136132	0.144859	0.939758	0.347342	0.999229	ACBD3
ACBD4	51.3088	0.401842	0.379686	1.05836	0.289893	0.999229	ACBD4
ACBD5	795.13	0.036065	0.137785	0.261749	0.793515	0.999229	ACBD5
ACBD6	1297.15	0.0799147	0.106873	0.747755	0.454608	0.999229	ACBD6
ACBD7	131.602	-0.0131394	0.244541	-0.0537306	0.95715	0.999229	ACBD7
ACCS	268.079	-0.220629	0.245317	-0.899363	0.368459	0.999229	ACCS
ACD	262.602	-0.207207	0.164753	-1.25768	0.208506	0.999229	ACD
ACE	33.037	0.485407	0.657633	0.738111	0.460447	0.999229	ACE
ACER2	567.351	-0.13694	0.115551	-1.18511	0.235975	0.999229	ACER2
ACER3	1053.8	0.249446	0.135786	1.83706	0.0662016	0.951582	ACER3
ACHE	578.257	-0.0625807	0.210006	-0.297994	0.765707	0.999229	ACHE
ACIN1	5414.3	0.0195389	0.0771964	0.253107	0.800186	0.999229	ACIN1
ACKR1	261.618	0.184485	0.21337	0.864624	0.387245	0.999229	ACKR1
ACKR2	17.7937	0.27014	0.543443	0.49709	0.619126	0.999229	ACKR2
ACKR3	50.1609	0.02798	0.4345	0.0643957	0.948655	0.999229	ACKR3
ACLY	13642	0.0965043	0.100205	0.963069	0.335513	0.999229	ACLY
ACO1	1042.15	-0.00756881	0.098585	-0.0767744	0.938803	0.999229	ACO1
ACO2	1832.68	0.107452	0.115188	0.93284	0.350903	0.999229	ACO2
ACOT1	11.671	-0.510764	0.873422	-0.584785	0.558692	0.999229	ACOT1
ACOT11	148.681	-0.0445252	0.247984	-0.179549	0.857507	0.999229	ACOT11
ACOT13	497.745	-0.0810571	0.132059	-0.613797	0.53935	0.999229	ACOT13
ACOT2	68.1488	-0.130448	0.426551	-0.30582	0.759742	0.999229	ACOT2
ACOT7	968.453	0.0692469	0.118782	0.582974	0.559911	0.999229	ACOT7
ACOT8	232.942	-0.0119028	0.207133	-0.0574646	0.954175	0.999229	ACOT8
ACOT9	1090.97	-0.0515642	0.129493	-0.3982	0.690483	0.999229	ACOT9
ACOX1	972.345	-0.0951411	0.122846	-0.774472	0.438651	0.999229	ACOX1
ACOX3	236.367	0.15006	0.250914	0.598052	0.549806	0.999229	ACOX3
ACOXL	11.8665	0.176457	0.805734	0.219001	0.826649	0.999229	ACOXL
ACP1	1444.46	-0.0497303	0.0877883	-0.566479	0.571068	0.999229	ACP1
ACP6	227.527	0.472735	0.301823	1.56627	0.117286	0.985129	ACP6
ACP7	23.4196	0.292392	0.422967	0.691288	0.489384	0.999229	ACP7
ACPP	7.53382	-0.269104	0.716347	-0.375662	0.707169	0.999229	ACPP
ACRBP	54.6292	0.309206	0.410697	0.752879	0.451522	0.999229	ACRBP
ACSBG1	47.8437	-0.710908	0.424245	-1.6757	0.0937969	0.973888	ACSBG1
ACSF2	312.708	0.063907	0.604953	0.10564	0.915868	0.999229	ACSF2
ACSF3	502.343	-0.039424	0.174393	-0.226064	0.821152	0.999229	ACSF3
ACSL1	541.007	0.0674671	0.151028	0.446719	0.655078	0.999229	ACSL1
ACSL3	2798.1	-0.0135877	0.105544	-0.128739	0.897564	0.999229	ACSL3
ACSL4	5933.97	0.0830007	0.0989548	0.838774	0.401596	0.999229	ACSL4
ACSL6	210.623	-0.10927	0.303743	-0.359745	0.719038	0.999229	ACSL6
ACSM2A	40.4521	-0.0537501	0.627339	-0.0856795	0.931721	0.999229	ACSM2A
ACSM2B	21.9237	-0.225188	0.78462	-0.287003	0.77411	0.999229	ACSM2B
ACSM3	28.2301	-0.50361	0.437964	-1.14989	0.25019	0.999229	ACSM3
ACSS2	708.063	0.321728	0.178389	1.80352	0.071307	0.951582	ACSS2
ACSS3	144.667	0.0445672	0.318533	0.139914	0.888728	0.999229	ACSS3
ACTA1	101.58	0.0647422	0.4541	0.142572	0.886628	0.999229	ACTA1
ACTA2	544.845	-0.657656	0.194267	-3.38532	0.000710963	0.303506	ACTA2
ACTB	93016.5	-0.0996734	0.0684888	-1.45532	0.14558	0.999229	ACTB
ACTC1	835.863	-0.823292	0.565927	-1.45477	0.145733	0.999229	ACTC1
ACTG1	72750.1	-0.101437	0.0892272	-1.13683	0.255608	0.999229	ACTG1
ACTG1P1	24.5448	0.0803239	0.429532	0.187003	0.851658	0.999229	ACTG1P1
ACTG1P17	39.0296	0.318436	0.395155	0.80585	0.420329	0.999229	ACTG1P17
ACTG1P20	15.7663	0.0721649	0.595863	0.12111	0.903604	0.999229	ACTG1P20
ACTG1P4	37.1922	0.218671	0.439746	0.497266	0.619001	0.999229	ACTG1P4
ACTG1P9	11.8316	0.362714	0.634486	0.571666	0.567548	0.999229	ACTG1P9
ACTG2	19.8655	-1.09133	0.776662	-1.40516	0.159974	0.999229	ACTG2
ACTL6A	865.231	-0.0409436	0.101337	-0.404035	0.686187	0.999229	ACTL6A
ACTL6B	530.904	-0.147095	0.124862	-1.17806	0.238774	0.999229	ACTL6B
ACTN1	1647.81	-0.373012	0.217212	-1.71727	0.0859291	0.959067	ACTN1
ACTN2	62.9382	-0.792781	0.321974	-2.46225	0.0138067	0.658741	ACTN2
ACTN3	139.361	-0.207965	0.476096	-0.436814	0.662246	0.999229	ACTN3
ACTN4	1888.81	-0.101344	0.114123	-0.888021	0.37453	0.999229	ACTN4
ACTR10	1869.19	0.0420731	0.106071	0.396649	0.691626	0.999229	ACTR10
ACTR1A	4531.02	-0.0757526	0.061844	-1.2249	0.220614	0.999229	ACTR1A
ACTR1B	681.351	-0.0713666	0.107513	-0.663798	0.50682	0.999229	ACTR1B
ACTR2	7650.45	0.0453362	0.0555912	0.815528	0.41477	0.999229	ACTR2
ACTR3	3220.21	-0.00369715	0.067008	-0.0551748	0.955999	0.999229	ACTR3
ACTR3B	261.348	0.0384113	0.189123	0.203102	0.839055	0.999229	ACTR3B
ACTR3C	6.37668	2.22081	1.30218	1.70545	0.0881103	0.968554	ACTR3C
ACTR5	222.338	0.0342162	0.195323	0.175178	0.86094	0.999229	ACTR5
ACTR6	554.54	0.0409566	0.160944	0.254477	0.799127	0.999229	ACTR6
ACTR8	1360.6	-0.0672881	0.133462	-0.504174	0.614139	0.999229	ACTR8
ACTRT3	27.3088	-0.638272	0.413765	-1.54259	0.122929	0.985386	ACTRT3
ACVR1	776.545	0.0637645	0.16968	0.375793	0.707071	0.999229	ACVR1
ACVR1B	2579.59	0.0844851	0.10365	0.815101	0.415014	0.999229	ACVR1B
ACVR1C	12.29	-0.0631262	0.643019	-0.0981715	0.921796	0.999229	ACVR1C
ACVR2A	2110.14	0.0843648	0.10856	0.777125	0.437085	0.999229	ACVR2A
ACVR2B	6018.9	0.0697422	0.0592653	1.17678	0.239284	0.999229	ACVR2B
ACVRL1	9.70513	2.72948	1.12786	2.42005	0.0155184	0.677842	ACVRL1
ACY1	123.627	0.0908222	0.282849	0.321098	0.748136	0.999229	ACY1
ACYP1	201.988	0.0437569	0.177282	0.246821	0.805047	0.999229	ACYP1
ACYP2	92.1321	0.406456	0.270349	1.50345	0.132723	0.986394	ACYP2
AD000091.1	13.4169	0.51024	0.811618	0.628671	0.529565	0.999229	AD000091.1
AD000671.1	41.1348	0.764885	0.955745	0.800303	0.423536	0.999229	AD000671.1
AD000671.2	8.55842	-1.04294	1.19403	-0.873468	0.382408	0.999229	AD000671.2
AD000864.1	53.9098	0.217121	0.30569	0.710267	0.477538	0.999229	AD000864.1
ADA	45.7472	-0.230053	0.36697	-0.626898	0.530726	0.999229	ADA
ADA2	700.304	-0.127806	0.167518	-0.762938	0.4455	0.999229	ADA2
ADAL	515.345	0.171604	0.127244	1.34862	0.177458	0.999229	ADAL
ADAM10	3865.88	0.000691497	0.0899767	0.00768529	0.993868	0.999784	ADAM10
ADAM11	1202.84	0.475821	0.265951	1.78913	0.073594	0.951871	ADAM11
ADAM12	809.009	0.331964	0.313446	1.05908	0.289564	0.999229	ADAM12
ADAM15	101.71	0.315679	0.345752	0.913024	0.36123	0.999229	ADAM15
ADAM17	814.117	0.0351026	0.170361	0.206048	0.836754	0.999229	ADAM17
ADAM19	1795.26	0.0914615	0.11992	0.762687	0.44565	0.999229	ADAM19
ADAM1A	115.628	0.410281	0.278995	1.47057	0.141408	0.992175	ADAM1A
ADAM20P1	67.105	0.234119	0.300999	0.777806	0.436683	0.999229	ADAM20P1
ADAM22	1537.76	0.208208	0.12598	1.65272	0.0983886	0.977422	ADAM22
ADAM23	1087.11	0.0927633	0.169806	0.54629	0.584867	0.999229	ADAM23
ADAM28	39.0728	-0.821437	0.589393	-1.3937	0.163408	0.999229	ADAM28
ADAM29	14.9506	-0.499062	0.726989	-0.686477	0.492412	0.999229	ADAM29
ADAM32	12.2228	-0.255366	1.12382	-0.227231	0.820244	0.999229	ADAM32
ADAM33	20.5636	-0.335936	0.608644	-0.551942	0.580988	0.999229	ADAM33
ADAM3A	8.28568	-0.183529	0.710516	-0.258304	0.796172	0.999229	ADAM3A
ADAM8	56.6297	0.531116	0.428013	1.24089	0.214647	0.999229	ADAM8
ADAM9	797.061	-0.0528626	0.100406	-0.526489	0.598549	0.999229	ADAM9
ADAMTS1	75.9668	-1.28584	0.476591	-2.69799	0.0069759	0.544053	ADAMTS1
ADAMTS10	900.147	0.247207	0.186164	1.3279	0.184211	0.999229	ADAMTS10
ADAMTS12	204.717	-0.0905489	0.247917	-0.365239	0.714933	0.999229	ADAMTS12
ADAMTS13	158.16	0.104681	0.220886	0.473914	0.635561	0.999229	ADAMTS13
ADAMTS14	95.8476	-0.157412	0.310929	-0.506265	0.612671	0.999229	ADAMTS14
ADAMTS15	39.6812	-0.0258438	0.38743	-0.0667058	0.946816	0.999229	ADAMTS15
ADAMTS16	45.7744	0.190966	0.571618	0.33408	0.738319	0.999229	ADAMTS16
ADAMTS17	62.4898	0.295194	0.438444	0.673277	0.500771	0.999229	ADAMTS17
ADAMTS18	100.804	-0.198094	0.866575	-0.228594	0.819184	0.999229	ADAMTS18
ADAMTS19	331.544	0.293576	0.263679	1.11338	0.265544	0.999229	ADAMTS19
ADAMTS2	52.9381	0.276423	0.542222	0.509796	0.610194	0.999229	ADAMTS2
ADAMTS20	64.2546	0.0273493	0.276921	0.0987619	0.921327	0.999229	ADAMTS20
ADAMTS3	25.6987	-0.485489	0.47111	-1.03052	0.302765	0.999229	ADAMTS3
ADAMTS4	159.608	0.532564	0.41558	1.2815	0.200019	0.999229	ADAMTS4
ADAMTS5	251.784	0.0837143	0.312976	0.267479	0.789101	0.999229	ADAMTS5
ADAMTS6	34.1147	-0.366528	0.569993	-0.643039	0.520199	0.999229	ADAMTS6
ADAMTS7	934.27	0.019116	0.110896	0.172377	0.863141	0.999229	ADAMTS7
ADAMTS8	8.21982	0.621946	0.809599	0.768215	0.44236	0.999229	ADAMTS8
ADAMTS9	409.076	-0.407684	0.328303	-1.24179	0.214313	0.999229	ADAMTS9
ADAMTSL1	46.1041	-0.164909	0.347826	-0.474113	0.63542	0.999229	ADAMTSL1
ADAMTSL2	8.55698	0.360568	0.875915	0.411647	0.680598	0.999229	ADAMTSL2
ADAMTSL3	401.957	0.0690678	0.214404	0.322139	0.747347	0.999229	ADAMTSL3
ADAMTSL4	15.1829	0.188621	0.796026	0.236954	0.812693	0.999229	ADAMTSL4
ADAMTSL5	11.9311	0.0642564	0.836771	0.0767909	0.93879	0.999229	ADAMTSL5
ADAP1	245.259	0.0549502	0.281039	0.195525	0.844982	0.999229	ADAP1
ADAP2	25.7473	-0.114188	0.5615	-0.203362	0.838852	0.999229	ADAP2
ADAR	6556.11	0.0661381	0.097389	0.679112	0.497067	0.999229	ADAR
ADARB1	975.169	0.298915	0.287953	1.03807	0.299238	0.999229	ADARB1
ADARB2	635.569	0.494922	0.222083	2.22854	0.0258443	0.772288	ADARB2
ADAT1	622.362	-0.0808509	0.113129	-0.714677	0.474809	0.999229	ADAT1
ADAT2	191.998	0.0554758	0.243953	0.227404	0.82011	0.999229	ADAT2
ADAT3	20.4582	0.292577	0.479585	0.610063	0.54182	0.999229	ADAT3
ADCK1	101.334	0.166631	0.262687	0.634334	0.525863	0.999229	ADCK1
ADCK2	110.621	-0.0649536	0.328897	-0.197489	0.843445	0.999229	ADCK2
ADCK5	36.0682	0.463388	0.336016	1.37906	0.167875	0.999229	ADCK5
ADCY1	1219.96	0.0929814	0.118135	0.78708	0.431235	0.999229	ADCY1
ADCY10P1	154.478	0.592457	0.276307	2.1442	0.0320173	0.821385	ADCY10P1
ADCY2	240.868	0.184256	0.391442	0.470711	0.637847	0.999229	ADCY2
ADCY3	600.419	-0.0225619	0.251724	-0.0896293	0.928582	0.999229	ADCY3
ADCY4	10.2607	0.318225	0.683342	0.46569	0.641438	0.999229	ADCY4
ADCY5	164.35	0.152792	0.212056	0.720526	0.471201	0.999229	ADCY5
ADCY6	940.929	0.268224	0.136976	1.95819	0.0502083	0.895171	ADCY6
ADCY7	384.868	0.0555008	0.229676	0.241648	0.809053	0.999229	ADCY7
ADCY8	29.6232	0.96487	0.438586	2.19995	0.0278101	0.779153	ADCY8
ADCY9	1222.12	0.0423813	0.135596	0.312554	0.754619	0.999229	ADCY9
ADCYAP1	434.78	-0.282746	0.59899	-0.472039	0.636899	0.999229	ADCYAP1
ADCYAP1R1	74.4194	0.21593	0.361734	0.59693	0.550554	0.999229	ADCYAP1R1
ADD1	6166.12	-0.00221778	0.0683161	-0.0324636	0.974102	0.999229	ADD1
ADD2	12445.1	0.00305228	0.0748122	0.0407992	0.967456	0.999229	ADD2
ADD3	1100.85	0.218929	0.157846	1.38697	0.16545	0.999229	ADD3
ADGB	16.8143	-0.1836	0.539819	-0.340114	0.733771	0.999229	ADGB
ADGRA1	52.1158	-0.0451026	0.290789	-0.155104	0.876739	0.999229	ADGRA1
ADGRA2	113.288	0.174936	0.434375	0.402731	0.687146	0.999229	ADGRA2
ADGRA3	1810.4	6.1672e-05	0.20288	0.000303983	0.999757	0.999902	ADGRA3
ADGRB1	297.086	0.193515	0.227366	0.851117	0.394704	0.999229	ADGRB1
ADGRB2	308.561	0.0574296	0.206011	0.278769	0.780422	0.999229	ADGRB2
ADGRB3	562.271	0.43416	0.155589	2.79044	0.00526372	0.487931	ADGRB3
ADGRD1	18.5862	-0.040368	0.586022	-0.0688848	0.945081	0.999229	ADGRD1
ADGRD2	15.9247	-0.323976	0.588358	-0.550644	0.581878	0.999229	ADGRD2
ADGRE2	26.6887	0.204219	0.444324	0.459617	0.645791	0.999229	ADGRE2
ADGRE4P	12.1162	0.350386	0.638395	0.548854	0.583106	0.999229	ADGRE4P
ADGRE5	23.8065	-0.790212	0.568265	-1.39057	0.164356	0.999229	ADGRE5
ADGRF1	24.0622	-0.390695	0.644555	-0.606147	0.544417	0.999229	ADGRF1
ADGRF2	17.9651	-0.580597	0.579605	-1.00171	0.316483	0.999229	ADGRF2
ADGRF3	11.8266	0.145718	0.783028	0.186096	0.852369	0.999229	ADGRF3
ADGRF4	10.2984	-1.1943	0.811246	-1.47218	0.140973	0.991856	ADGRF4
ADGRF5P1	20.3847	0.101537	0.457878	0.221756	0.824504	0.999229	ADGRF5P1
ADGRG1	1891.07	-0.0697862	0.120076	-0.581183	0.561117	0.999229	ADGRG1
ADGRG2	73.0134	0.124717	0.427788	0.291538	0.77064	0.999229	ADGRG2
ADGRG6	27.8419	-1.17722	0.620283	-1.89787	0.057713	0.932255	ADGRG6
ADGRL1	1908.62	0.24241	0.123818	1.95778	0.0502553	0.895171	ADGRL1
ADGRL2	8711.94	-0.0467811	0.103239	-0.453135	0.650452	0.999229	ADGRL2
ADGRL3	3722.76	0.07239	0.095425	0.758606	0.448088	0.999229	ADGRL3
ADGRV1	654.395	0.285777	0.219626	1.3012	0.19319	0.999229	ADGRV1
ADH4	21.5276	0.263143	0.497864	0.528545	0.597121	0.999229	ADH4
ADH5	4083.19	-0.0716348	0.0661895	-1.08227	0.279133	0.999229	ADH5
ADH7	8.11643	0.284256	1.16793	0.243384	0.807708	0.999229	ADH7
ADHFE1	88.8987	0.365068	0.311774	1.17094	0.241624	0.999229	ADHFE1
ADI1	476.449	-0.000298751	0.188689	-0.0015833	0.998737	0.999784	ADI1
ADIPOR1	1363.18	-0.0701307	0.0876506	-0.800117	0.423643	0.999229	ADIPOR1
ADIPOR2	680.912	0.0874351	0.110609	0.790487	0.429243	0.999229	ADIPOR2
ADK	310.305	-0.11928	0.181766	-0.656229	0.511677	0.999229	ADK
ADM2	125.711	0.0704557	0.344496	0.204518	0.837949	0.999229	ADM2
ADM5	48.2184	0.0489801	0.327628	0.149499	0.88116	0.999229	ADM5
ADNP	5436.68	-0.00194739	0.0881856	-0.0220828	0.982382	0.999229	ADNP
ADNP2	1210.99	0.0423301	0.147745	0.286509	0.774488	0.999229	ADNP2
ADO	827.462	0.0659609	0.106626	0.618622	0.536165	0.999229	ADO
ADORA1	19.172	0.782788	0.568022	1.3781	0.168174	0.999229	ADORA1
ADORA2A	38.9915	-0.120187	0.679184	-0.176958	0.859542	0.999229	ADORA2A
ADORA2B	8.07637	-0.53557	0.866528	-0.618064	0.536533	0.999229	ADORA2B
ADPGK	689.13	0.00641358	0.128616	0.0498661	0.960229	0.999229	ADPGK
ADPRH	24.8972	0.57487	0.590439	0.973633	0.330239	0.999229	ADPRH
ADPRHL1	91.099	0.0529133	0.284055	0.186278	0.852227	0.999229	ADPRHL1
ADPRHL2	164.862	-0.149067	0.184475	-0.808058	0.419057	0.999229	ADPRHL2
ADPRM	88.2629	-0.0743584	0.257869	-0.288357	0.773073	0.999229	ADPRM
ADRA1A	5.93638	-1.18152	1.38937	-0.8504	0.395103	0.999229	ADRA1A
ADRA1B	14.209	0.288348	0.727964	0.396102	0.69203	0.999229	ADRA1B
ADRA2A	8.90141	0.725699	0.845306	0.858504	0.390614	0.999229	ADRA2A
ADRA2B	8.62065	0.73634	1.16268	0.633313	0.526529	0.999229	ADRA2B
ADRA2C	29.5662	-0.0980305	0.52906	-0.185292	0.853	0.999229	ADRA2C
ADRM1	611.008	-0.109172	0.122412	-0.891842	0.372478	0.999229	ADRM1
ADSL	853.085	-0.163566	0.116265	-1.40684	0.159475	0.999229	ADSL
ADSS	982.456	0.0384835	0.101468	0.379268	0.704489	0.999229	ADSS
ADSSL1	150.617	-0.248247	0.237047	-1.04725	0.294986	0.999229	ADSSL1
AEBP1	278.671	0.174932	0.195593	0.894368	0.371125	0.999229	AEBP1
AEBP2	425.728	0.0928863	0.130065	0.714153	0.475133	0.999229	AEBP2
AEN	809.939	-0.415618	0.173808	-2.39126	0.0167909	0.691559	AEN
AES	2025.39	-0.18273	0.134048	-1.36317	0.172829	0.999229	AES
AF131216.2	9.21589	-0.0946712	0.736409	-0.128558	0.897708	0.999229	AF131216.2
AF228730.5	205.768	0.0685617	0.206143	0.332593	0.739441	0.999229	AF228730.5
AF274858.1	25.6399	0.297133	0.558334	0.532179	0.594602	0.999229	AF274858.1
AFAP1	11850	-0.00592165	0.128042	-0.0462476	0.963113	0.999229	AFAP1
AFAP1L1	13.8058	-0.617124	0.721109	-0.855799	0.392109	0.999229	AFAP1L1
AFAP1L2	139.771	-0.364258	0.325084	-1.1205	0.262499	0.999229	AFAP1L2
AFDN	9483.38	0.0321885	0.105543	0.304981	0.760381	0.999229	AFDN
AFF1	1519.36	0.130251	0.0915884	1.42214	0.154987	0.999229	AFF1
AFF2	875.436	0.033332	0.152896	0.218005	0.827425	0.999229	AFF2
AFF3	2997.25	0.156757	0.141352	1.10898	0.267438	0.999229	AFF3
AFF4	7066.35	0.0201528	0.0767934	0.262429	0.79299	0.999229	AFF4
AFG1L	178.994	0.324906	0.206868	1.5706	0.116276	0.985129	AFG1L
AFG3L1P	598.27	0.0972795	0.121666	0.799563	0.423964	0.999229	AFG3L1P
AFG3L2	1509.87	-0.118713	0.133955	-0.886222	0.375498	0.999229	AFG3L2
AFMID	206.503	-0.0366294	0.16962	-0.21595	0.829027	0.999229	AFMID
AFTPH	742.395	0.121986	0.156797	0.777989	0.436576	0.999229	AFTPH
AGA	188.881	-0.12169	0.19094	-0.637322	0.523915	0.999229	AGA
AGAP1	2867.92	0.149926	0.0872279	1.71879	0.0856532	0.958914	AGAP1
AGAP10P	37.3973	-0.410234	0.640565	-0.640424	0.521897	0.999229	AGAP10P
AGAP12P	37.5102	0.933612	0.465616	2.00511	0.0449512	0.875877	AGAP12P
AGAP13P	9.35939	0.384856	0.711644	0.540799	0.588646	0.999229	AGAP13P
AGAP14P	26.4724	0.31887	0.453691	0.702835	0.482158	0.999229	AGAP14P
AGAP2	903.114	0.270533	0.186072	1.45392	0.145969	0.999229	AGAP2
AGAP3	1942.43	0.0993588	0.138366	0.718086	0.472704	0.999229	AGAP3
AGAP4	543.255	0.0399905	0.131066	0.305118	0.760276	0.999229	AGAP4
AGAP5	232.004	0.359686	0.186219	1.93152	0.0534186	0.916991	AGAP5
AGAP6	491.248	0.0690984	0.117436	0.588393	0.556269	0.999229	AGAP6
AGAP7P	175.227	-0.0839238	0.198907	-0.421925	0.67308	0.999229	AGAP7P
AGAP9	485.046	0.155112	0.128777	1.2045	0.228396	0.999229	AGAP9
AGBL1	16.8767	0.371733	0.55638	0.668128	0.504052	0.999229	AGBL1
AGBL2	18.6221	-0.204918	0.508984	-0.402603	0.687241	0.999229	AGBL2
AGBL3	17.5043	0.00791267	0.532758	0.0148523	0.98815	0.999229	AGBL3
AGBL4	25.7807	-0.27171	0.493656	-0.550403	0.582043	0.999229	AGBL4
AGBL5	549.276	-0.145753	0.198298	-0.735019	0.462328	0.999229	AGBL5
AGER	8.73405	-0.201982	0.710226	-0.284392	0.77611	0.999229	AGER
AGFG1	2203.74	-0.0530353	0.0917525	-0.578025	0.563247	0.999229	AGFG1
AGFG2	80.7689	-0.153274	0.318774	-0.480822	0.630643	0.999229	AGFG2
AGGF1	745.701	0.0968387	0.112618	0.859883	0.389853	0.999229	AGGF1
AGGF1P1	13.4946	0.157015	0.62465	0.251364	0.801533	0.999229	AGGF1P1
AGGF1P2	9.26497	0.563764	1.02329	0.550933	0.581679	0.999229	AGGF1P2
AGGF1P3	12.9985	0.993946	0.638709	1.55618	0.119665	0.985386	AGGF1P3
AGK	678.507	-0.0297543	0.131164	-0.226848	0.820542	0.999229	AGK
AGL	718.781	0.0536686	0.121977	0.43999	0.659944	0.999229	AGL
AGMAT	28.7671	0.444725	0.410889	1.08235	0.279098	0.999229	AGMAT
AGMO	13.6885	0.568471	0.614048	0.925776	0.354562	0.999229	AGMO
AGO1	4996.16	-0.0505894	0.0951588	-0.531632	0.594981	0.999229	AGO1
AGO2	1771.14	0.110279	0.211783	0.520718	0.602563	0.999229	AGO2
AGO3	1308.38	-0.284256	0.19112	-1.48732	0.136931	0.986394	AGO3
AGO4	1739.01	-0.0396089	0.136888	-0.289352	0.772312	0.999229	AGO4
AGPAT2	84.7327	0.132903	0.594577	0.223525	0.823127	0.999229	AGPAT2
AGPAT3	568.435	0.0509879	0.183629	0.277668	0.781267	0.999229	AGPAT3
AGPAT4	3488.98	0.127056	0.0723194	1.75687	0.0789392	0.956349	AGPAT4
AGPAT5	526.778	0.0468686	0.140557	0.333449	0.738795	0.999229	AGPAT5
AGPS	1796.43	0.0751216	0.108954	0.689481	0.49052	0.999229	AGPS
AGRN	6174.33	0.080716	0.101258	0.797131	0.425375	0.999229	AGRN
AGT	31.8837	0.307853	0.833466	0.369365	0.711855	0.999229	AGT
AGTPBP1	3921.07	0.161988	0.0663938	2.43981	0.0146949	0.671496	AGTPBP1
AGTRAP	90.8567	-0.224561	0.266516	-0.842579	0.399464	0.999229	AGTRAP
AHCTF1	1895.92	0.0659556	0.157482	0.418815	0.675351	0.999229	AHCTF1
AHCY	1329.44	-0.22888	0.087838	-2.6057	0.00916866	0.591226	AHCY
AHCYL1	2305.88	-0.0162934	0.0704908	-0.231143	0.817204	0.999229	AHCYL1
AHCYL2	1257.46	0.00354353	0.159407	0.0222295	0.982265	0.999229	AHCYL2
AHDC1	1365.49	0.162681	0.127578	1.27515	0.202256	0.999229	AHDC1
AHI1	798.121	0.233078	0.128876	1.80854	0.0705223	0.951582	AHI1
AHNAK	877.025	-0.342227	0.241637	-1.41629	0.156691	0.999229	AHNAK
AHNAK2	681.973	0.217186	0.252364	0.860606	0.389455	0.999229	AHNAK2
AHR	96.8139	0.496768	0.467986	1.0615	0.288462	0.999229	AHR
AHRR	34.6525	-0.527986	0.574925	-0.918356	0.358432	0.999229	AHRR
AHSA1	1227.09	0.0874166	0.113826	0.767986	0.442496	0.999229	AHSA1
AHSA2P	3870.28	0.0929956	0.137508	0.676291	0.498856	0.999229	AHSA2P
AICDA	14.3789	-0.314039	0.576353	-0.544873	0.585841	0.999229	AICDA
AIDA	2797.34	-0.0352693	0.0950345	-0.371121	0.710547	0.999229	AIDA
AIF1L	454.883	-0.126693	0.222112	-0.570402	0.568405	0.999229	AIF1L
AIFM1	522.51	0.084458	0.130009	0.649634	0.515929	0.999229	AIFM1
AIFM2	15.4459	0.47721	0.683284	0.698406	0.484923	0.999229	AIFM2
AIG1	483.074	-0.00841384	0.149913	-0.0561247	0.955242	0.999229	AIG1
AIM2	44.3727	0.252006	0.473162	0.532599	0.594311	0.999229	AIM2
AIMP1	567.313	0.263745	0.131085	2.01201	0.0442187	0.872931	AIMP1
AIMP2	392.056	-0.248258	0.162647	-1.52636	0.12692	0.986047	AIMP2
AIP	274.967	-0.161777	0.144642	-1.11846	0.263369	0.999229	AIP
AIPL1	11.7241	-0.707763	0.776328	-0.91168	0.361937	0.999229	AIPL1
AJAP1	1128.4	0.258776	0.240371	1.07657	0.281673	0.999229	AJAP1
AJM1	214.795	0.324674	0.163906	1.98085	0.0476081	0.883636	AJM1
AJUBA	201.795	-0.195826	0.418012	-0.468471	0.639448	0.999229	AJUBA
AK1	337.882	-0.070732	0.160721	-0.440092	0.659871	0.999229	AK1
AK2	964.281	0.0453462	0.110974	0.408619	0.682819	0.999229	AK2
AK3	959.244	0.154233	0.130703	1.18002	0.237992	0.999229	AK3
AK3P3	40.8945	0.213352	0.350755	0.608266	0.543011	0.999229	AK3P3
AK4	693.455	-0.574576	0.244488	-2.35012	0.0187671	0.7164	AK4
AK5	38.8658	0.731358	0.521718	1.40183	0.160967	0.999229	AK5
AK6	93.077	0.0830274	0.243775	0.34059	0.733412	0.999229	AK6
AK7	52.8266	0.420042	0.351985	1.19335	0.232732	0.999229	AK7
AK8	12.6878	-0.886146	0.614294	-1.44254	0.149149	0.999229	AK8
AK9	148.861	-0.0818739	0.182202	-0.449359	0.653173	0.999229	AK9
AKAIN1	16.2804	-0.186278	0.609991	-0.305379	0.760078	0.999229	AKAIN1
AKAP1	1131.53	-0.0127358	0.176034	-0.0723484	0.942325	0.999229	AKAP1
AKAP10	642.613	0.235439	0.123244	1.91034	0.0560889	0.924904	AKAP10
AKAP11	3550.61	0.179336	0.112386	1.59572	0.110552	0.982924	AKAP11
AKAP12	7125.72	0.0862465	0.075779	1.13813	0.255065	0.999229	AKAP12
AKAP13	2793.29	-0.0477692	0.203332	-0.234932	0.814262	0.999229	AKAP13
AKAP17A	487.623	0.100534	0.141746	0.709258	0.478165	0.999229	AKAP17A
AKAP2	4773.34	-0.310588	0.155376	-1.99894	0.0456151	0.875877	AKAP2
AKAP3	66.7493	0.1573	0.328656	0.478615	0.632213	0.999229	AKAP3
AKAP5	78.3447	-0.183176	0.27152	-0.674633	0.499909	0.999229	AKAP5
AKAP6	7893.93	0.209515	0.138235	1.51565	0.129608	0.986047	AKAP6
AKAP7	201.641	-0.011854	0.240177	-0.0493553	0.960636	0.999229	AKAP7
AKAP8	518.264	0.0562879	0.150657	0.373617	0.70869	0.999229	AKAP8
AKAP8L	1693.37	0.00633682	0.16122	0.0393053	0.968647	0.999229	AKAP8L
AKAP9	4250.85	0.114293	0.118159	0.967284	0.333402	0.999229	AKAP9
AKIP1	256.934	-0.176775	0.184042	-0.960511	0.336798	0.999229	AKIP1
AKIRIN1	3138	-0.0599368	0.0903803	-0.663162	0.507227	0.999229	AKIRIN1
AKIRIN2	1748.18	-0.00906501	0.0786162	-0.115307	0.908202	0.999229	AKIRIN2
AKNA	456.175	-0.131481	0.198398	-0.662712	0.507515	0.999229	AKNA
AKR1A1	955.347	-0.0670255	0.120755	-0.555055	0.578857	0.999229	AKR1A1
AKR1B1	1238.71	-0.0281232	0.091062	-0.308836	0.757447	0.999229	AKR1B1
AKR1B15	83.3357	0.0803787	0.274887	0.292407	0.769976	0.999229	AKR1B15
AKR1C1	651.027	0.189062	0.169065	1.11828	0.263445	0.999229	AKR1C1
AKR1C2	357.279	0.259079	0.188486	1.37453	0.169278	0.999229	AKR1C2
AKR1C3	25.1854	0.288814	0.472596	0.611122	0.541119	0.999229	AKR1C3
AKR1E2	60.5216	0.315137	0.336071	0.93771	0.348393	0.999229	AKR1E2
AKR7A2	249.364	-0.182073	0.175038	-1.04019	0.298252	0.999229	AKR7A2
AKR7A3	9.76765	0.352084	0.855364	0.411618	0.680619	0.999229	AKR7A3
AKR7L	33.3033	-0.277463	0.572093	-0.484997	0.627678	0.999229	AKR7L
AKT1	2596.19	0.107625	0.127202	0.846095	0.3975	0.999229	AKT1
AKT1S1	423.119	-0.104107	0.151323	-0.687979	0.491466	0.999229	AKT1S1
AKT2	1735.02	0.0503157	0.114058	0.44114	0.659112	0.999229	AKT2
AKT3	2844.98	-0.00634733	0.11683	-0.0543294	0.956673	0.999229	AKT3
AKTIP	387.798	-0.180889	0.151458	-1.19432	0.232355	0.999229	AKTIP
AL021920.2	30.9068	0.0551694	0.621428	0.0887784	0.929258	0.999229	AL021920.2
AL021997.3	8.21609	0.141689	0.831739	0.170353	0.864733	0.999229	AL021997.3
AL022238.4	82.266	-0.0346888	0.476636	-0.0727784	0.941982	0.999229	AL022238.4
AL022324.2	25.7987	-0.284831	0.468432	-0.608053	0.543152	0.999229	AL022324.2
AL024498.2	9.61226	-0.796204	1.31372	-0.606069	0.544469	0.999229	AL024498.2
AL031281.3	32.1955	-0.181415	0.386136	-0.469822	0.638482	0.999229	AL031281.3
AL031282.1	33.9971	0.150247	1.0771	0.139492	0.889061	0.999229	AL031282.1
AL031315.1	42.7682	-0.0056856	0.369297	-0.0153957	0.987716	0.999229	AL031315.1
AL031708.1	69.296	-0.377011	0.348253	-1.08258	0.278997	0.999229	AL031708.1
AL033529.1	31.0964	0.0605092	0.435387	0.138978	0.889468	0.999229	AL033529.1
AL034379.1	19.6283	0.904031	0.636181	1.42103	0.155309	0.999229	AL034379.1
AL034430.2	67.823	0.0441182	0.287946	0.153217	0.878227	0.999229	AL034430.2
AL035078.4	595.807	-0.373433	0.268505	-1.39078	0.164291	0.999229	AL035078.4
AL035425.2	8.72734	-0.366896	0.939777	-0.390408	0.696235	0.999229	AL035425.2
AL035461.3	101.678	-0.142792	0.616256	-0.231709	0.816764	0.999229	AL035461.3
AL035555.1	10.5966	-0.257249	0.646581	-0.39786	0.690734	0.999229	AL035555.1
AL049650.1	7.31319	-0.587777	1.90945	-0.307826	0.758215	0.999229	AL049650.1
AL049697.1	158.389	0.113512	0.241472	0.470084	0.638295	0.999229	AL049697.1
AL049779.1	13.4627	-0.0630894	0.706034	-0.0893575	0.928798	0.999229	AL049779.1
AL078644.1	11.3628	0.658035	0.635826	1.03493	0.300702	0.999229	AL078644.1
AL096700.1	9.68404	0.041797	0.695559	0.0600913	0.952083	0.999229	AL096700.1
AL096711.2	3788.14	0.23964	0.10203	2.34873	0.0188377	0.7164	AL096711.2
AL109811.3	96.3319	0.158629	0.218305	0.726641	0.467446	0.999229	AL109811.3
AL109918.1	1006.89	-0.0431676	0.184427	-0.234063	0.814936	0.999229	AL109918.1
AL117339.5	32.7888	-0.184118	0.436798	-0.421519	0.673376	0.999229	AL117339.5
AL118558.1	7.32296	-0.0964467	0.914509	-0.105463	0.916009	0.999229	AL118558.1
AL121594.1	83.5186	0.124635	0.528496	0.23583	0.813565	0.999229	AL121594.1
AL121753.1	11.1894	-0.329113	0.696226	-0.47271	0.63642	0.999229	AL121753.1
AL121758.1	63.5094	-0.802332	1.97303	-0.40665	0.684265	0.999229	AL121758.1
AL121768.1	178.876	0.289663	0.234352	1.23602	0.216453	0.999229	AL121768.1
AL121845.3	125.048	-0.402237	0.309081	-1.3014	0.193122	0.999229	AL121845.3
AL132656.1	12.9734	0.0900615	0.571171	0.157679	0.87471	0.999229	AL132656.1
AL132780.3	7.99485	-0.129167	1.63444	-0.0790284	0.93701	0.999229	AL132780.3
AL133216.2	84.4474	0.390509	0.285681	1.36694	0.171644	0.999229	AL133216.2
AL133352.1	88.1666	0.358745	0.281605	1.27393	0.202688	0.999229	AL133352.1
AL133353.2	35.556	-0.299946	0.460633	-0.651161	0.514943	0.999229	AL133353.2
AL133461.1	53.56	0.209656	0.310628	0.674941	0.499713	0.999229	AL133461.1
AL133517.1	23.4356	-0.473163	0.481816	-0.982042	0.326079	0.999229	AL133517.1
AL135905.2	2245.32	-0.00280818	0.0913356	-0.0307458	0.975472	0.999229	AL135905.2
AL136116.3	19.6021	0.52339	0.499997	1.04679	0.295198	0.999229	AL136116.3
AL136295.1	55.4427	0.40582	0.580424	0.699178	0.484441	0.999229	AL136295.1
AL136295.4	14.3342	-0.305821	1.19557	-0.255795	0.798109	0.999229	AL136295.4
AL136295.5	125.05	0.0115614	0.292987	0.0394604	0.968523	0.999229	AL136295.5
AL136531.2	12.062	-0.232973	0.761631	-0.305886	0.759691	0.999229	AL136531.2
AL136981.2	46.3727	0.677219	0.366664	1.84698	0.0647507	0.951582	AL136981.2
AL136982.4	30.2885	0.843513	0.588265	1.4339	0.151601	0.999229	AL136982.4
AL137058.1	21.5342	0.455499	0.468608	0.972025	0.331038	0.999229	AL137058.1
AL137803.1	11.1707	-0.472654	0.680534	-0.694534	0.487347	0.999229	AL137803.1
AL137845.1	8.38204	0.283939	0.776001	0.3659	0.714439	0.999229	AL137845.1
AL138752.2	21.6483	-0.671369	0.492727	-1.36256	0.173022	0.999229	AL138752.2
AL139011.2	7.47842	0.425687	1.52934	0.278347	0.780746	0.999229	AL139011.2
AL139082.2	24.3161	-0.574597	0.576515	-0.996674	0.318923	0.999229	AL139082.2
AL139300.1	1257.96	0.055665	0.246757	0.225587	0.821523	0.999229	AL139300.1
AL139353.1	35.9749	0.00845043	0.456802	0.0184991	0.985241	0.999229	AL139353.1
AL157392.5	155.955	0.0729035	0.209394	0.348165	0.727716	0.999229	AL157392.5
AL157893.1	13.0187	0.0537258	0.626201	0.0857964	0.931628	0.999229	AL157893.1
AL157935.2	43.0215	-0.115766	0.572451	-0.202228	0.839738	0.999229	AL157935.2
AL160269.1	28.3417	-0.0246264	1.17632	-0.0209352	0.983297	0.999229	AL160269.1
AL162171.1	1236.6	0.216904	0.101669	2.13342	0.0328903	0.822567	AL162171.1
AL162231.1	50.1081	-0.153887	0.377974	-0.407135	0.683909	0.999229	AL162231.1
AL162377.3	14.4797	0.508173	0.777678	0.653449	0.513467	0.999229	AL162377.3
AL162726.3	9.80531	3.24076	2.03798	1.59019	0.111792	0.982924	AL162726.3
AL353625.1	57.4378	0.570975	0.389243	1.46689	0.142407	0.994027	AL353625.1
AL353743.1	231.329	-0.0627921	0.157285	-0.399225	0.689727	0.999229	AL353743.1
AL353813.1	54.6017	-0.604045	0.460766	-1.31096	0.189872	0.999229	AL353813.1
AL354702.1	8.1987	-0.286901	0.791337	-0.362552	0.716939	0.999229	AL354702.1
AL354714.2	18.3356	0.420468	0.600714	0.699948	0.48396	0.999229	AL354714.2
AL354718.1	15.7293	0.183586	0.709842	0.258629	0.795921	0.999229	AL354718.1
AL355032.1	11.5919	0.33642	0.626636	0.536867	0.59136	0.999229	AL355032.1
AL355312.6	14.2238	0.0719006	0.856036	0.0839925	0.933062	0.999229	AL355312.6
AL355355.1	10.2978	0.0164157	0.618556	0.0265388	0.978828	0.999229	AL355355.1
AL355877.1	249.113	-0.180136	0.335347	-0.537163	0.591155	0.999229	AL355877.1
AL355916.3	164.638	0.207503	0.236213	0.878458	0.379695	0.999229	AL355916.3
AL356235.1	38.122	0.220791	0.361544	0.610689	0.541405	0.999229	AL356235.1
AL356273.2	9.42744	1.06454	0.747071	1.42495	0.154173	0.999229	AL356273.2
AL356432.3	7.5314	-0.581917	1.13002	-0.514959	0.606582	0.999229	AL356432.3
AL356534.1	162.549	0.0287208	0.176954	0.162307	0.871064	0.999229	AL356534.1
AL356801.1	29.1572	0.373846	0.473635	0.789312	0.42993	0.999229	AL356801.1
AL356968.2	7.95806	0.303331	0.818964	0.370384	0.711097	0.999229	AL356968.2
AL357143.1	8.1457	0.429975	0.809793	0.530968	0.595441	0.999229	AL357143.1
AL358075.4	33.7057	0.48211	2.8338	0.170129	0.864909	0.999229	AL358075.4
AL358113.1	34.0174	-0.146788	0.446515	-0.328743	0.74235	0.999229	AL358113.1
AL358472.6	29.3538	-0.617659	0.520131	-1.18751	0.235028	0.999229	AL358472.6
AL358472.7	5.1164	0.188819	4.9436	0.0381947	0.969532	0.999229	AL358472.7
AL359091.2	24.2559	-0.0698936	0.476331	-0.146733	0.883343	0.999229	AL359091.2
AL359641.1	12.6251	-0.185205	0.613092	-0.302083	0.762588	0.999229	AL359641.1
AL359736.1	33.6186	-0.345444	0.524952	-0.658049	0.510507	0.999229	AL359736.1
AL359955.1	61.6929	0.0338754	0.303163	0.11174	0.91103	0.999229	AL359955.1
AL359976.1	31.9498	0.163519	0.538605	0.303598	0.761434	0.999229	AL359976.1
AL365205.1	169.755	-0.0747303	0.29617	-0.252322	0.800792	0.999229	AL365205.1
AL365440.1	8.74546	0.590935	0.816788	0.723487	0.469381	0.999229	AL365440.1
AL390334.1	12.6093	-1.028	0.707762	-1.45247	0.146371	0.999229	AL390334.1
AL390719.1	89.2852	0.120454	0.265634	0.45346	0.650218	0.999229	AL390719.1
AL390726.5	11.09	0.013605	0.970798	0.0140142	0.988819	0.999229	AL390726.5
AL390726.6	239.445	0.0671695	0.248757	0.27002	0.787145	0.999229	AL390726.6
AL390728.4	1454.7	-0.0175171	0.0836979	-0.20929	0.834222	0.999229	AL390728.4
AL390879.1	126.592	0.175022	0.21129	0.82835	0.407472	0.999229	AL390879.1
AL391058.1	13.017	0.250825	0.786917	0.318744	0.749921	0.999229	AL391058.1
AL391419.1	10.0542	0.114231	0.745635	0.1532	0.87824	0.999229	AL391419.1
AL391650.1	6.27503	0.553195	0.952425	0.580827	0.561357	0.999229	AL391650.1
AL391987.2	57.7234	0.174464	0.285024	0.612105	0.540469	0.999229	AL391987.2
AL441992.2	45.9255	-0.0242799	0.510449	-0.0475659	0.962062	0.999229	AL441992.2
AL442003.2	21.0363	0.582168	1.09155	0.533341	0.593797	0.999229	AL442003.2
AL445423.2	4.46438	-2.30842	5.1695	-0.446547	0.655202	0.999229	AL445423.2
AL445685.3	190.039	0.366674	0.293564	1.24904	0.211649	0.999229	AL445685.3
AL449283.1	12.995	-0.261123	0.687345	-0.379901	0.704019	0.999229	AL449283.1
AL450405.1	7.19326	-0.670968	0.990826	-0.67718	0.498291	0.999229	AL450405.1
AL512590.2	65.1324	0.0597791	0.256049	0.233467	0.815398	0.999229	AL512590.2
AL513165.2	59.2803	1.02065	0.651363	1.56694	0.117128	0.985129	AL513165.2
AL513477.1	49.0386	-0.0583027	0.621476	-0.0938133	0.925257	0.999229	AL513477.1
AL589666.1	19.7193	0.534409	0.812026	0.658118	0.510462	0.999229	AL589666.1
AL589743.1	28.4881	0.150605	0.533328	0.282387	0.777646	0.999229	AL589743.1
AL589843.2	16.1651	0.289688	0.555695	0.521308	0.602152	0.999229	AL589843.2
AL589987.1	8.81213	-0.052474	0.737208	-0.0711794	0.943255	0.999229	AL589987.1
AL589993.1	33.1587	0.778167	0.353936	2.19861	0.0279058	0.779153	AL589993.1
AL590065.1	36.4193	-0.310392	0.418716	-0.741295	0.458515	0.999229	AL590065.1
AL590132.1	9.768	0.172626	0.69252	0.249273	0.80315	0.999229	AL590132.1
AL590139.1	6.29685	0.842923	1.16202	0.725394	0.46821	0.999229	AL590139.1
AL590327.1	11.4525	-0.608553	0.813912	-0.747689	0.454648	0.999229	AL590327.1
AL590399.4	20.5205	0.942473	0.500377	1.88353	0.0596291	0.940041	AL590399.4
AL590682.1	18.6223	0.780435	0.690492	1.13026	0.258367	0.999229	AL590682.1
AL591135.1	10.2974	0.472205	0.922479	0.511887	0.60873	0.999229	AL591135.1
AL591499.1	17.4653	0.173246	0.586945	0.295166	0.767867	0.999229	AL591499.1
AL591806.3	38.3598	-0.8345	0.588664	-1.41762	0.156303	0.999229	AL591806.3
AL591846.1	6.44236	-0.760749	0.891263	-0.853562	0.393348	0.999229	AL591846.1
AL591926.4	18.6277	-0.295045	0.635608	-0.464193	0.642509	0.999229	AL591926.4
AL592293.1	7.22667	1.18073	0.756522	1.56073	0.118587	0.985386	AL592293.1
AL603832.3	8.94128	-0.414412	0.711592	-0.582373	0.560315	0.999229	AL603832.3
AL604028.2	17.1251	-0.0895625	0.544615	-0.164451	0.869376	0.999229	AL604028.2
AL627309.6	18.9383	-0.185346	0.592819	-0.312652	0.754545	0.999229	AL627309.6
AL627309.7	16.9668	0.243472	0.697937	0.348845	0.727206	0.999229	AL627309.7
AL627389.1	21.283	-0.552489	0.547019	-1.01	0.312495	0.999229	AL627389.1
AL645929.3	14.2616	0.350181	0.629005	0.556722	0.577717	0.999229	AL645929.3
AL645949.1	10.773	1.06567	0.743741	1.43285	0.151902	0.999229	AL645949.1
AL662899.2	4.09805	1.51646	4.95102	0.306292	0.759382	0.999229	AL662899.2
AL669831.1	1863.06	-0.0338302	0.136814	-0.247272	0.804697	0.999229	AL669831.1
AL669831.3	73.3433	-0.438259	0.349549	-1.25378	0.209921	0.999229	AL669831.3
AL669831.4	19.4907	-0.45875	0.841998	-0.544836	0.585867	0.999229	AL669831.4
AL669942.1	43.4025	0.0494295	0.466782	0.105894	0.915666	0.999229	AL669942.1
AL731892.1	6.15879	1.00536	0.998463	1.00691	0.313977	0.999229	AL731892.1
AL732372.2	1863.77	0.0203862	0.109807	0.185655	0.852716	0.999229	AL732372.2
AL732372.3	131.033	0.15404	0.324171	0.475181	0.634658	0.999229	AL732372.3
AL773545.3	21.4843	-0.276614	0.594988	-0.464908	0.641998	0.999229	AL773545.3
AL807752.1	11.6457	0.0195954	0.885474	0.0221298	0.982344	0.999229	AL807752.1
AL807752.6	10.6766	-0.705025	0.620348	-1.1365	0.255747	0.999229	AL807752.6
AL928711.1	13.7183	0.436419	0.611917	0.7132	0.475722	0.999229	AL928711.1
ALAD	759.929	0.118391	0.12588	0.940506	0.346958	0.999229	ALAD
ALAS1	724.477	0.128618	0.113665	1.13156	0.257819	0.999229	ALAS1
ALB	10.7955	-0.450843	0.834884	-0.540006	0.589193	0.999229	ALB
ALCAM	6804.27	0.184522	0.185295	0.995824	0.319336	0.999229	ALCAM
ALDH16A1	278.188	-0.193873	0.254563	-0.761591	0.446304	0.999229	ALDH16A1
ALDH18A1	1198.66	-0.1905	0.11197	-1.70135	0.0888774	0.968554	ALDH18A1
ALDH1A2	12.4746	-0.417668	0.707801	-0.590092	0.555129	0.999229	ALDH1A2
ALDH1A3	28.3998	-0.403138	0.507797	-0.793897	0.427255	0.999229	ALDH1A3
ALDH1B1	542.72	-0.0521868	0.144625	-0.360843	0.718217	0.999229	ALDH1B1
ALDH1L1	16.3203	-0.514731	0.634101	-0.811749	0.416936	0.999229	ALDH1L1
ALDH1L2	1420.51	0.252558	0.175184	1.44167	0.149394	0.999229	ALDH1L2
ALDH2	1083.56	-0.112567	0.114311	-0.984743	0.32475	0.999229	ALDH2
ALDH3A2	1396.14	-0.0541221	0.101067	-0.535509	0.592298	0.999229	ALDH3A2
ALDH3B1	16.5425	-0.53613	0.80234	-0.668208	0.504001	0.999229	ALDH3B1
ALDH4A1	606.177	0.0775906	0.142058	0.54619	0.584935	0.999229	ALDH4A1
ALDH5A1	412.385	-0.1917	0.139202	-1.37714	0.168469	0.999229	ALDH5A1
ALDH6A1	519.915	0.0802513	0.175746	0.456634	0.647934	0.999229	ALDH6A1
ALDH7A1	2338.42	-0.127469	0.107822	-1.18222	0.23712	0.999229	ALDH7A1
ALDH8A1	91.7823	0.17966	0.45295	0.396644	0.69163	0.999229	ALDH8A1
ALDH9A1	617.461	-0.266114	0.120899	-2.20112	0.0277274	0.779153	ALDH9A1
ALDOA	2763.23	-0.0464527	0.106918	-0.434471	0.663947	0.999229	ALDOA
ALDOC	190.99	0.103079	0.202583	0.508826	0.610874	0.999229	ALDOC
ALG1	281.94	0.142629	0.189654	0.752044	0.452024	0.999229	ALG1
ALG10	167.628	0.121806	0.231988	0.525054	0.599546	0.999229	ALG10
ALG10B	620.588	0.188058	0.125565	1.49769	0.134214	0.986394	ALG10B
ALG11	1424.54	-0.0361697	0.146469	-0.246943	0.804952	0.999229	ALG11
ALG12	271.634	-0.315772	0.227875	-1.38572	0.165832	0.999229	ALG12
ALG13	1242.88	0.0427323	0.124859	0.342244	0.732167	0.999229	ALG13
ALG14	172.108	0.172203	0.376303	0.457617	0.647227	0.999229	ALG14
ALG1L2	20.2515	0.102885	0.557949	0.184398	0.853701	0.999229	ALG1L2
ALG2	380.744	-0.128629	0.125006	-1.02899	0.303486	0.999229	ALG2
ALG3	217.52	0.00542374	0.176158	0.030789	0.975438	0.999229	ALG3
ALG5	365.578	0.0286563	0.138749	0.206533	0.836375	0.999229	ALG5
ALG6	316.187	0.134439	0.132952	1.01118	0.311928	0.999229	ALG6
ALG8	473.926	-0.0321767	0.163216	-0.197141	0.843717	0.999229	ALG8
ALG9	1101.12	0.10252	0.131807	0.777806	0.436684	0.999229	ALG9
ALK	349.721	0.469267	0.3959	1.18532	0.235891	0.999229	ALK
ALKBH1	259.52	-0.0767803	0.144736	-0.530486	0.595775	0.999229	ALKBH1
ALKBH2	89.5239	0.0791474	0.27216	0.290812	0.771195	0.999229	ALKBH2
ALKBH3	255.167	-0.26445	0.169333	-1.56172	0.118354	0.985386	ALKBH3
ALKBH4	148.651	-0.144826	0.210308	-0.688638	0.491051	0.999229	ALKBH4
ALKBH5	968.429	-0.048142	0.0921771	-0.522278	0.601477	0.999229	ALKBH5
ALKBH6	291.108	0.0144174	0.178879	0.0805987	0.935761	0.999229	ALKBH6
ALKBH7	187.695	0.0293417	0.186873	0.157014	0.875234	0.999229	ALKBH7
ALKBH8	212.967	-0.0460372	0.195942	-0.234953	0.814245	0.999229	ALKBH8
ALMS1	2131.32	0.0173527	0.118697	0.146193	0.883769	0.999229	ALMS1
ALMS1P1	50.717	0.674542	0.395611	1.70506	0.0881831	0.968554	ALMS1P1
ALOX12P2	46.1104	0.515739	0.490166	1.05217	0.29272	0.999229	ALOX12P2
ALOX15	8.50382	-0.313626	0.779228	-0.402482	0.687329	0.999229	ALOX15
ALOX15P1	17.2084	-0.14072	0.724636	-0.194194	0.846024	0.999229	ALOX15P1
ALPK1	41.8588	-0.044249	0.478252	-0.0925222	0.926283	0.999229	ALPK1
ALPK2	50.1229	-1.00834	0.606631	-1.66219	0.0964742	0.977422	ALPK2
ALPK3	236.929	0.0170502	0.298422	0.0571346	0.954438	0.999229	ALPK3
ALPL	223.243	-0.632137	0.405337	-1.55954	0.11887	0.985386	ALPL
ALS2	1663.02	0.0893775	0.126507	0.706505	0.479874	0.999229	ALS2
ALS2CL	47.6463	-0.162976	0.395681	-0.411888	0.680421	0.999229	ALS2CL
ALS2CR12	63.8012	0.645235	0.405669	1.59054	0.111712	0.982924	ALS2CR12
ALX1	81.1006	0.134531	0.245587	0.547792	0.583835	0.999229	ALX1
ALYREF	456.446	-0.227919	0.136419	-1.67072	0.0947764	0.977397	ALYREF
AMACR	186.419	-0.0431737	0.188111	-0.229512	0.818471	0.999229	AMACR
AMBRA1	1018.83	-0.0680703	0.0886211	-0.768105	0.442425	0.999229	AMBRA1
AMD1	848	-0.00845303	0.129944	-0.0650514	0.948133	0.999229	AMD1
AMD1P3	10.693	0.564624	0.722621	0.781355	0.434594	0.999229	AMD1P3
AMDHD1	11.6548	0.950364	0.808775	1.17507	0.239968	0.999229	AMDHD1
AMDHD2	250.875	0.10261	0.204955	0.500647	0.61662	0.999229	AMDHD2
AMER1	728.326	-0.0472498	0.102083	-0.462855	0.643468	0.999229	AMER1
AMER2	361.266	0.0642897	0.232115	0.276974	0.7818	0.999229	AMER2
AMER3	504.899	0.0420665	0.121374	0.346586	0.728902	0.999229	AMER3
AMFR	1231.74	-0.129094	0.150604	-0.857176	0.391347	0.999229	AMFR
AMH	512.173	0.145863	0.135169	1.07911	0.280538	0.999229	AMH
AMIGO1	481.772	0.0970437	0.256397	0.378489	0.705067	0.999229	AMIGO1
AMIGO2	109.304	-0.0563776	0.344241	-0.163774	0.869909	0.999229	AMIGO2
AMMECR1	306.773	-0.292553	0.24863	-1.17666	0.239331	0.999229	AMMECR1
AMMECR1L	1047.91	-0.00268754	0.0738276	-0.0364029	0.970961	0.999229	AMMECR1L
AMN	14.5599	0.596384	0.781387	0.763237	0.445322	0.999229	AMN
AMN1	249.165	0.147488	0.161993	0.910463	0.362579	0.999229	AMN1
AMOT	4476.36	0.00522734	0.239512	0.021825	0.982588	0.999229	AMOT
AMOTL1	1599	-0.00609296	0.190993	-0.0319014	0.974551	0.999229	AMOTL1
AMOTL2	862.768	-0.365004	0.301409	-1.21099	0.225899	0.999229	AMOTL2
AMPD2	153.859	0.319849	0.308349	1.03729	0.299599	0.999229	AMPD2
AMPD3	16.4165	-1.85059	0.641041	-2.88684	0.00389128	0.41663	AMPD3
AMPH	830.947	-0.00813134	0.230066	-0.0353436	0.971806	0.999229	AMPH
AMT	231.11	-0.183095	0.166808	-1.09764	0.272363	0.999229	AMT
AMY2B	434.475	0.119506	0.218206	0.547676	0.583914	0.999229	AMY2B
AMZ1	8.37422	0.302066	1.00697	0.299976	0.764195	0.999229	AMZ1
AMZ2	1177.92	-0.124512	0.11147	-1.11701	0.263992	0.999229	AMZ2
AMZ2P1	250.345	-0.204926	0.178813	-1.14604	0.251779	0.999229	AMZ2P1
ANAPC1	1280.77	-0.0317451	0.0992597	-0.319819	0.749106	0.999229	ANAPC1
ANAPC10	128.955	0.161383	0.229936	0.701861	0.482766	0.999229	ANAPC10
ANAPC11	317.215	-0.221728	0.137056	-1.61779	0.105707	0.982924	ANAPC11
ANAPC13	1266.88	0.00893027	0.106382	0.0839456	0.9331	0.999229	ANAPC13
ANAPC15	260.121	-0.271512	0.19563	-1.38789	0.165172	0.999229	ANAPC15
ANAPC16	896.995	-0.278075	0.117666	-2.36326	0.018115	0.715568	ANAPC16
ANAPC2	427.078	-0.0105205	0.17755	-0.0592539	0.95275	0.999229	ANAPC2
ANAPC4	951.571	0.143985	0.111122	1.29574	0.195066	0.999229	ANAPC4
ANAPC5	1945.41	-0.00992582	0.0956778	-0.103742	0.917374	0.999229	ANAPC5
ANAPC7	1281.21	0.00378065	0.111837	0.0338049	0.973033	0.999229	ANAPC7
ANG	7.95639	-0.786001	1.12827	-0.696645	0.486025	0.999229	ANG
ANGEL1	537.025	-0.114319	0.166331	-0.687299	0.491894	0.999229	ANGEL1
ANGEL2	762.42	0.109455	0.161351	0.678366	0.49754	0.999229	ANGEL2
ANGPT2	42.6039	0.186378	0.362369	0.514332	0.60702	0.999229	ANGPT2
ANGPT4	17.342	0.40265	0.608274	0.661955	0.508	0.999229	ANGPT4
ANGPTL2	219.64	-0.140239	0.365501	-0.383689	0.701209	0.999229	ANGPTL2
ANK1	1704.83	0.351161	0.430988	0.81478	0.415198	0.999229	ANK1
ANK2	28364.1	0.146506	0.115817	1.26498	0.205879	0.999229	ANK2
ANK3	4576.86	0.200603	0.140321	1.4296	0.152832	0.999229	ANK3
ANKAR	67.4148	0.395178	0.28887	1.36801	0.171308	0.999229	ANKAR
ANKDD1A	128.509	0.064605	0.276824	0.233379	0.815467	0.999229	ANKDD1A
ANKDD1B	12.5024	0.158048	0.721853	0.218948	0.82669	0.999229	ANKDD1B
ANKEF1	312.592	0.174189	0.206631	0.842994	0.399232	0.999229	ANKEF1
ANKFN1	40.633	1.33282	0.512906	2.59856	0.00936159	0.591226	ANKFN1
ANKFY1	3535.01	0.0645019	0.10133	0.63655	0.524418	0.999229	ANKFY1
ANKH	435.752	0.278822	0.173464	1.60738	0.107972	0.982924	ANKH
ANKHD1	2817.99	0.0895273	0.094021	0.952206	0.340993	0.999229	ANKHD1
ANKHD1-EIF4EBP3	1295.11	-0.00240474	0.131212	-0.0183271	0.985378	0.999229	ANKHD1-EIF4EBP3
ANKIB1	2331.31	0.104577	0.113826	0.918752	0.358226	0.999229	ANKIB1
ANKLE1	143.016	0.15708	0.237522	0.661327	0.508402	0.999229	ANKLE1
ANKLE2	2000.35	-0.112811	0.0800031	-1.41008	0.158515	0.999229	ANKLE2
ANKMY1	147.27	-0.125839	0.246524	-0.510456	0.609732	0.999229	ANKMY1
ANKMY2	841.56	-0.0930741	0.11403	-0.816224	0.414372	0.999229	ANKMY2
ANKRA2	492.588	-0.00545802	0.155011	-0.0352106	0.971912	0.999229	ANKRA2
ANKRD1	533.415	-0.860015	0.949067	-0.906169	0.364846	0.999229	ANKRD1
ANKRD10	2421.72	0.0253814	0.145079	0.174949	0.86112	0.999229	ANKRD10
ANKRD11	5811.35	0.0539309	0.103744	0.519849	0.603169	0.999229	ANKRD11
ANKRD12	2943	0.205949	0.149855	1.37432	0.169341	0.999229	ANKRD12
ANKRD13A	2288.27	-0.0869532	0.18704	-0.464891	0.642009	0.999229	ANKRD13A
ANKRD13B	1009.05	0.182385	0.1105	1.65054	0.0988329	0.977422	ANKRD13B
ANKRD13C	1011.19	0.277113	0.110464	2.50862	0.0121203	0.63091	ANKRD13C
ANKRD13D	568.421	0.172574	0.151433	1.1396	0.254452	0.999229	ANKRD13D
ANKRD16	102.229	0.111293	0.291048	0.382388	0.702173	0.999229	ANKRD16
ANKRD17	5095.04	0.094227	0.0762582	1.23563	0.216596	0.999229	ANKRD17
ANKRD18A	206.906	0.089981	0.330792	0.272017	0.785609	0.999229	ANKRD18A
ANKRD18B	123.659	-0.328683	0.417484	-0.787294	0.43111	0.999229	ANKRD18B
ANKRD18CP	34.6855	-0.39131	0.404191	-0.968131	0.332979	0.999229	ANKRD18CP
ANKRD19P	107.283	-0.184671	0.382467	-0.482842	0.629208	0.999229	ANKRD19P
ANKRD20A19P	34.5282	-0.0786711	0.532733	-0.147675	0.8826	0.999229	ANKRD20A19P
ANKRD20A3	11.4956	-0.0528524	0.948507	-0.0557217	0.955564	0.999229	ANKRD20A3
ANKRD20A5P	44.6022	-0.224275	0.412971	-0.543078	0.587076	0.999229	ANKRD20A5P
ANKRD23	98.08	-0.135691	0.258621	-0.524672	0.599811	0.999229	ANKRD23
ANKRD24	99.3628	-0.150272	0.425518	-0.353152	0.723975	0.999229	ANKRD24
ANKRD26	907.475	0.181485	0.166471	1.09019	0.275631	0.999229	ANKRD26
ANKRD27	415.668	0.10548	0.154408	0.683128	0.494526	0.999229	ANKRD27
ANKRD28	1434.8	-0.212048	0.158737	-1.33584	0.181601	0.999229	ANKRD28
ANKRD29	8.66618	1.57479	1.07798	1.46087	0.144051	0.999228	ANKRD29
ANKRD30B	8.35882	0.0440271	0.825769	0.0533165	0.95748	0.999229	ANKRD30B
ANKRD30BL	113.468	0.882502	0.498958	1.76869	0.0769455	0.951871	ANKRD30BL
ANKRD31	40.5027	0.474357	0.376574	1.25967	0.20779	0.999229	ANKRD31
ANKRD33B	358.136	-0.352747	0.191396	-1.84302	0.0653258	0.951582	ANKRD33B
ANKRD34A	16.2253	0.282048	0.664632	0.424367	0.671298	0.999229	ANKRD34A
ANKRD35	34.2395	-0.197449	0.379245	-0.520637	0.60262	0.999229	ANKRD35
ANKRD36	1458.05	0.399984	0.139339	2.87058	0.00409724	0.42898	ANKRD36
ANKRD36B	932.816	0.412681	0.132058	3.12499	0.00177811	0.363378	ANKRD36B
ANKRD36BP2	49.2039	0.511192	0.339093	1.50753	0.131676	0.986394	ANKRD36BP2
ANKRD36C	832.255	0.373268	0.142109	2.62663	0.00862339	0.583597	ANKRD36C
ANKRD37	34.0373	0.0946938	0.391279	0.242011	0.808772	0.999229	ANKRD37
ANKRD39	188.368	0.280733	0.206498	1.35949	0.17399	0.999229	ANKRD39
ANKRD40	1259.7	0.028241	0.0938354	0.300964	0.763442	0.999229	ANKRD40
ANKRD42	146.402	-0.107948	0.247857	-0.435525	0.663181	0.999229	ANKRD42
ANKRD44	328.818	0.831953	0.242936	3.42457	0.000615763	0.303506	ANKRD44
ANKRD45	22.5096	0.580277	0.493882	1.17493	0.240022	0.999229	ANKRD45
ANKRD46	1047.05	-0.022588	0.118876	-0.190013	0.849299	0.999229	ANKRD46
ANKRD49	257.241	-0.0299078	0.159211	-0.18785	0.850994	0.999229	ANKRD49
ANKRD50	2707.18	0.152644	0.17332	0.880703	0.378479	0.999229	ANKRD50
ANKRD52	2346.81	0.0807722	0.0597718	1.35134	0.176586	0.999229	ANKRD52
ANKRD53	34.3348	0.462103	0.644112	0.717426	0.473111	0.999229	ANKRD53
ANKRD54	361.011	-0.0445523	0.202096	-0.220451	0.82552	0.999229	ANKRD54
ANKRD6	937.191	-0.128766	0.176091	-0.731247	0.464628	0.999229	ANKRD6
ANKRD65	80.5198	-0.651464	0.257496	-2.53	0.0114063	0.629366	ANKRD65
ANKRD9	84.3077	-0.0289272	0.344069	-0.0840737	0.932998	0.999229	ANKRD9
ANKS1A	1364.32	0.0982061	0.109888	0.89369	0.371488	0.999229	ANKS1A
ANKS1B	332.935	0.12534	0.251001	0.499361	0.617525	0.999229	ANKS1B
ANKS3	346.357	-0.154986	0.196664	-0.788077	0.430652	0.999229	ANKS3
ANKS6	500.855	0.0998973	0.185961	0.537195	0.591133	0.999229	ANKS6
ANKZF1	1005.52	0.0480959	0.135053	0.356127	0.721746	0.999229	ANKZF1
ANLN	1414.62	-0.142652	0.235459	-0.605846	0.544617	0.999229	ANLN
ANO10	854.201	0.0820483	0.116249	0.7058	0.480312	0.999229	ANO10
ANO2	35.5944	-0.209212	0.572178	-0.365642	0.714632	0.999229	ANO2
ANO3	581.622	-0.0840607	0.243983	-0.344535	0.730444	0.999229	ANO3
ANO4	657.026	0.284742	0.129349	2.20135	0.0277114	0.779153	ANO4
ANO5	391.417	0.339103	0.245393	1.38188	0.167008	0.999229	ANO5
ANO6	1903.37	-0.120108	0.105794	-1.1353	0.256248	0.999229	ANO6
ANO7	12.9473	-0.747723	0.614685	-1.21643	0.22382	0.999229	ANO7
ANO8	1009.7	0.0877303	0.113667	0.771821	0.44022	0.999229	ANO8
ANO9	14.3107	-0.172071	0.872961	-0.197112	0.84374	0.999229	ANO9
ANOS1	1072.61	-0.0432051	0.196621	-0.219738	0.826076	0.999229	ANOS1
ANOS2P	26.7264	0.137028	0.620981	0.220664	0.825354	0.999229	ANOS2P
ANP32A	3674.8	-0.0225039	0.109213	-0.206056	0.836747	0.999229	ANP32A
ANP32B	2099.27	-0.0631653	0.154683	-0.408353	0.683014	0.999229	ANP32B
ANP32E	1214.08	-0.166257	0.131939	-1.26011	0.20763	0.999229	ANP32E
ANTXR1	753.082	-0.0464149	0.237055	-0.195798	0.844768	0.999229	ANTXR1
ANTXR2	1028.57	0.0487968	0.386772	0.126164	0.899602	0.999229	ANTXR2
ANXA1	276.079	-0.952642	0.803513	-1.1856	0.235781	0.999229	ANXA1
ANXA11	195.532	-0.166362	0.301551	-0.551687	0.581163	0.999229	ANXA11
ANXA13	9.48412	-0.416653	0.768541	-0.542135	0.587726	0.999229	ANXA13
ANXA2	8922.03	-0.202832	0.140598	-1.44264	0.149121	0.999229	ANXA2
ANXA2R	8.19058	-0.690521	0.911086	-0.75791	0.448505	0.999229	ANXA2R
ANXA3	136.863	-0.372776	0.486349	-0.766478	0.443392	0.999229	ANXA3
ANXA4	121.228	-0.438068	0.278878	-1.57082	0.116224	0.985129	ANXA4
ANXA5	2504.79	-0.166434	0.0909099	-1.83075	0.0671372	0.951582	ANXA5
ANXA6	1207.46	-0.0617148	0.118105	-0.522543	0.601292	0.999229	ANXA6
ANXA7	731.175	-0.116174	0.122841	-0.945724	0.344289	0.999229	ANXA7
AOC2	100.28	0.0990409	0.277336	0.357115	0.721006	0.999229	AOC2
AOC3	47.0583	-0.0507457	0.469553	-0.108072	0.913938	0.999229	AOC3
AOX1	16.9325	0.415249	0.653096	0.635816	0.524896	0.999229	AOX1
AP000295.1	70.3411	-0.525036	0.679691	-0.772462	0.439841	0.999229	AP000295.1
AP000311.1	9.12529	0.604007	0.901493	0.670008	0.502853	0.999229	AP000311.1
AP000346.2	68.5692	0.023748	0.327199	0.0725796	0.942141	0.999229	AP000346.2
AP000347.1	767.07	0.218232	0.141321	1.54423	0.122534	0.985386	AP000347.1
AP000356.3	51.1475	-0.172974	0.327283	-0.528515	0.597142	0.999229	AP000356.3
AP000550.4	13.5298	0.167936	0.699102	0.240217	0.810162	0.999229	AP000550.4
AP000553.5	31.1953	-0.0293192	0.389221	-0.0753279	0.939954	0.999229	AP000553.5
AP000580.1	15.5838	0.313804	0.758003	0.413988	0.678883	0.999229	AP000580.1
AP000646.1	38.35	-0.255716	0.5992	-0.426762	0.669553	0.999229	AP000646.1
AP000769.1	31.8344	-0.172453	0.384605	-0.44839	0.653872	0.999229	AP000769.1
AP000812.5	19.6606	0.181524	0.568045	0.319558	0.749303	0.999229	AP000812.5
AP000873.1	7.51557	0.0859697	1.05097	0.0818	0.934806	0.999229	AP000873.1
AP000944.2	236.04	-0.0968779	0.211463	-0.458131	0.646858	0.999229	AP000944.2
AP001000.1	11.3903	-0.780931	0.761643	-1.02532	0.30521	0.999229	AP001000.1
AP001267.5	63.4025	-0.204267	0.424213	-0.481521	0.630146	0.999229	AP001267.5
AP001273.2	59.8103	-0.176477	1.28114	-0.13775	0.890438	0.999229	AP001273.2
AP001324.1	7.72507	0.369414	0.721734	0.511843	0.608761	0.999229	AP001324.1
AP001453.5	20.5498	0.26256	0.752249	0.349034	0.727064	0.999229	AP001453.5
AP001781.2	5.46204	-1.0067	1.83071	-0.549898	0.582389	0.999229	AP001781.2
AP001931.1	70.8254	-0.740406	0.49186	-1.50532	0.132242	0.986394	AP001931.1
AP001992.1	30.1225	0.66344	0.51162	1.29674	0.19472	0.999229	AP001992.1
AP002373.1	10.9342	-2.53157	2.55527	-0.990727	0.321819	0.999229	AP002373.1
AP002495.2	31.6551	-0.15379	0.404269	-0.380415	0.703637	0.999229	AP002495.2
AP002748.4	43.8326	0.474447	1.25295	0.378662	0.704939	0.999229	AP002748.4
AP002956.1	391.93	-0.225374	0.343297	-0.656499	0.511503	0.999229	AP002956.1
AP002981.1	7.54747	-0.0787998	0.88631	-0.0889078	0.929155	0.999229	AP002981.1
AP002990.1	158.19	0.199995	0.374704	0.533741	0.593521	0.999229	AP002990.1
AP003108.2	177.282	-0.224664	0.239294	-0.938864	0.347801	0.999229	AP003108.2
AP003170.1	25.721	0.651206	0.448089	1.45329	0.146142	0.999229	AP003170.1
AP003419.1	38.172	-0.292955	0.497479	-0.58888	0.555942	0.999229	AP003419.1
AP005061.1	15.7758	-1.09367	0.704752	-1.55185	0.120698	0.985386	AP005061.1
AP006222.1	319.532	0.120506	0.131823	0.91415	0.360638	0.999229	AP006222.1
AP1AR	575.626	0.0846832	0.260508	0.325069	0.745129	0.999229	AP1AR
AP1B1	1447.94	-0.0649644	0.0937047	-0.693289	0.488128	0.999229	AP1B1
AP1G1	3093.11	0.15792	0.097014	1.62781	0.103566	0.980659	AP1G1
AP1G2	925.065	0.244961	0.152308	1.60833	0.107762	0.982924	AP1G2
AP1M1	1156.27	0.123047	0.117121	1.0506	0.293444	0.999229	AP1M1
AP1M2	24.3173	0.450518	0.5773	0.780388	0.435162	0.999229	AP1M2
AP1S1	597.632	-0.102218	0.110691	-0.92346	0.355767	0.999229	AP1S1
AP1S2	2592.2	0.11916	0.100391	1.18696	0.235245	0.999229	AP1S2
AP1S3	102.795	0.744139	0.236518	3.14623	0.00165391	0.363378	AP1S3
AP2A1	1790.29	-0.0792737	0.0733524	-1.08072	0.27982	0.999229	AP2A1
AP2A2	2875.16	-0.0101806	0.0884249	-0.115133	0.90834	0.999229	AP2A2
AP2B1	14934.6	0.0668344	0.0779202	0.857729	0.391042	0.999229	AP2B1
AP2M1	3665.81	-0.134059	0.0839053	-1.59774	0.110101	0.982924	AP2M1
AP2S1	559.841	-0.120332	0.10141	-1.18659	0.235389	0.999229	AP2S1
AP3B1	1110.51	-0.124704	0.150074	-0.83095	0.406002	0.999229	AP3B1
AP3B2	502.762	0.0407675	0.148291	0.274915	0.783381	0.999229	AP3B2
AP3D1	3217.83	-0.0193457	0.0691541	-0.279748	0.779671	0.999229	AP3D1
AP3M1	2911.19	0.0450828	0.0664611	0.678335	0.49756	0.999229	AP3M1
AP3M2	620.732	0.0334607	0.141301	0.236805	0.812808	0.999229	AP3M2
AP3S1	1386.54	0.0375068	0.0993372	0.377571	0.705749	0.999229	AP3S1
AP3S2	1290.1	-0.0232129	0.10786	-0.215212	0.829602	0.999229	AP3S2
AP4B1	746.179	0.202179	0.156236	1.29406	0.195646	0.999229	AP4B1
AP4E1	660.33	0.102622	0.141377	0.725879	0.467913	0.999229	AP4E1
AP4M1	297.152	0.206104	0.176539	1.16747	0.243021	0.999229	AP4M1
AP4S1	266.534	0.160267	0.164339	0.975226	0.329448	0.999229	AP4S1
AP5B1	118.292	-0.5922	0.302145	-1.95999	0.0499974	0.895171	AP5B1
AP5M1	2086.83	-0.0111993	0.107581	-0.104101	0.917089	0.999229	AP5M1
AP5S1	148.213	-0.0654313	0.206175	-0.317357	0.750972	0.999229	AP5S1
AP5Z1	379.604	-0.265908	0.174083	-1.52748	0.126642	0.985603	AP5Z1
APAF1	1577.91	0.275537	0.0922933	2.98545	0.00283159	0.393249	APAF1
APBA1	541.384	0.264566	0.248585	1.06429	0.287197	0.999229	APBA1
APBA2	226.859	0.225059	0.287673	0.782344	0.434012	0.999229	APBA2
APBA3	148.777	-0.0831628	0.301928	-0.275439	0.782979	0.999229	APBA3
APBB1	1896.46	-0.00249436	0.126812	-0.0196698	0.984307	0.999229	APBB1
APBB2	1448.74	0.0768551	0.196276	0.391567	0.695378	0.999229	APBB2
APBB3	984.861	0.0351466	0.115029	0.305546	0.75995	0.999229	APBB3
APC	6914.68	0.215993	0.11676	1.84988	0.0643304	0.951582	APC
APC2	2389.96	0.0380213	0.108446	0.3506	0.725888	0.999229	APC2
APCDD1	953.653	-0.110044	0.223473	-0.492426	0.622418	0.999229	APCDD1
APEH	793.341	-0.135671	0.098199	-1.38159	0.167098	0.999229	APEH
APELA	159.043	-0.497222	0.47262	-1.05205	0.292775	0.999229	APELA
APEX1	2334.94	-0.0680426	0.139061	-0.489301	0.624629	0.999229	APEX1
APEX2	150.907	-0.175498	0.317234	-0.553213	0.580117	0.999229	APEX2
APH1A	880.267	-0.111915	0.099723	-1.12226	0.261751	0.999229	APH1A
APH1B	355.031	-0.281766	0.167359	-1.6836	0.0922584	0.971829	APH1B
API5	3834.18	-0.0032156	0.0827364	-0.0388656	0.968998	0.999229	API5
APIP	233.049	0.12959	0.176534	0.734075	0.462903	0.999229	APIP
APLF	81.9523	-0.161204	0.259199	-0.621933	0.533986	0.999229	APLF
APLNR	16.319	0.844239	0.673423	1.25365	0.209968	0.999229	APLNR
APLP1	8411.36	0.0506959	0.117848	0.430181	0.667064	0.999229	APLP1
APLP2	7928.08	-0.00153326	0.103554	-0.0148064	0.988187	0.999229	APLP2
APMAP	3003.31	-0.0204706	0.157217	-0.130206	0.896404	0.999229	APMAP
APOB	10.0029	-0.313361	0.738912	-0.424084	0.671504	0.999229	APOB
APOBEC2	14.1492	-0.545491	0.573289	-0.951511	0.341345	0.999229	APOBEC2
APOBEC3C	109.794	-0.410214	0.282585	-1.45165	0.1466	0.999229	APOBEC3C
APOBEC3D	10.9539	0.549894	0.742182	0.740915	0.458745	0.999229	APOBEC3D
APOBEC3F	83.2658	-0.153193	0.284884	-0.537739	0.590757	0.999229	APOBEC3F
APOBEC3G	41.387	-0.215071	0.424627	-0.506494	0.61251	0.999229	APOBEC3G
APOC1	13.9745	0.673241	0.690053	0.975636	0.329245	0.999229	APOC1
APOD	7.4935	0.673211	0.852945	0.789278	0.42995	0.999229	APOD
APOE	278.141	-0.491444	0.426761	-1.15157	0.249499	0.999229	APOE
APOL2	9.886	-1.69647	0.96227	-1.76299	0.0779027	0.952522	APOL2
APOL4	83.8788	0.256532	0.383784	0.668427	0.503861	0.999229	APOL4
APOL6	87.3159	0.115922	0.326878	0.354633	0.722864	0.999229	APOL6
APOLD1	42.8077	0.37573	0.512429	0.733232	0.463417	0.999229	APOLD1
APOO	489.782	0.155069	0.130866	1.18494	0.23604	0.999229	APOO
APOOL	787.499	0.170272	0.148652	1.14544	0.252027	0.999229	APOOL
APOPT1	478.107	-0.0895373	0.140004	-0.639532	0.522477	0.999229	APOPT1
APP	19989.4	0.129137	0.0873117	1.47904	0.139131	0.986394	APP
APPBP2	1946.46	0.157945	0.0846798	1.86521	0.0621526	0.951169	APPBP2
APPL1	1027.53	0.0735238	0.149185	0.492837	0.622128	0.999229	APPL1
APPL2	961.788	0.19137	0.125291	1.52741	0.12666	0.985603	APPL2
APRT	187.124	-0.0593067	0.18494	-0.32068	0.748453	0.999229	APRT
APTX	570.772	0.00246232	0.12773	0.0192776	0.98462	0.999229	APTX
AQP11	38.326	0.051382	0.379515	0.135389	0.892305	0.999229	AQP11
AQP3	17.2261	-0.0444028	0.55226	-0.080402	0.935918	0.999229	AQP3
AQP6	15.9761	-0.531325	0.695209	-0.764265	0.444709	0.999229	AQP6
AQP7	16.223	0.0275298	0.764071	0.0360304	0.971258	0.999229	AQP7
AQR	2096.21	0.0947888	0.11015	0.860541	0.389491	0.999229	AQR
AR	9.67069	0.563282	1.2155	0.463416	0.643067	0.999229	AR
ARAF	333.757	-0.139954	0.186022	-0.752354	0.451838	0.999229	ARAF
ARAP1	187.759	-0.135773	0.275441	-0.492929	0.622063	0.999229	ARAP1
ARAP2	14.2792	1.52551	0.990276	1.54049	0.12344	0.985386	ARAP2
ARAP3	132.406	-0.146851	0.240043	-0.61177	0.54069	0.999229	ARAP3
ARC	47.803	0.16009	0.363082	0.440919	0.659272	0.999229	ARC
ARCN1	4246.64	-0.0375238	0.117403	-0.319615	0.749261	0.999229	ARCN1
AREL1	1947.47	0.00419605	0.122311	0.0343064	0.972633	0.999229	AREL1
ARF1	3273.68	-0.0732707	0.0631669	-1.15995	0.246068	0.999229	ARF1
ARF3	4216.05	0.0350679	0.0975529	0.359476	0.719239	0.999229	ARF3
ARF4	2642.14	0.0699567	0.0780692	0.896085	0.370207	0.999229	ARF4
ARF5	1085.71	0.0117527	0.0982632	0.119604	0.904797	0.999229	ARF5
ARF6	1275.98	0.0925982	0.0984941	0.94014	0.347146	0.999229	ARF6
ARFGAP1	909.211	0.00178625	0.116186	0.015374	0.987734	0.999229	ARFGAP1
ARFGAP2	1275.65	-0.100367	0.123213	-0.81458	0.415313	0.999229	ARFGAP2
ARFGAP3	640.585	0.049701	0.117803	0.4219	0.673098	0.999229	ARFGAP3
ARFGEF1	3704.98	-0.00827528	0.100483	-0.0823554	0.934364	0.999229	ARFGEF1
ARFGEF2	1585.6	0.226521	0.150153	1.5086	0.1314	0.986394	ARFGEF2
ARFGEF3	1848.12	0.294742	0.150455	1.95901	0.0501116	0.895171	ARFGEF3
ARFIP1	496.521	-0.0538734	0.135186	-0.398514	0.690252	0.999229	ARFIP1
ARFIP2	512.362	-0.2037	0.119005	-1.71169	0.0869532	0.963494	ARFIP2
ARFRP1	269.97	-0.0874523	0.145304	-0.601858	0.547268	0.999229	ARFRP1
ARG2	941.323	-0.059187	0.179565	-0.329613	0.741693	0.999229	ARG2
ARGFX	35.909	0.130121	0.453378	0.287003	0.77411	0.999229	ARGFX
ARGLU1	6419.04	0.226968	0.161642	1.40414	0.160277	0.999229	ARGLU1
ARHGAP1	742.611	-0.0769219	0.13656	-0.563284	0.573241	0.999229	ARHGAP1
ARHGAP10	248.467	-0.119001	0.301761	-0.394355	0.693319	0.999229	ARHGAP10
ARHGAP11A	479.78	-0.0343251	0.161097	-0.21307	0.831272	0.999229	ARHGAP11A
ARHGAP11B	19.9349	-0.513407	0.721711	-0.711376	0.476851	0.999229	ARHGAP11B
ARHGAP12	1193.25	0.31	0.134736	2.30079	0.0214035	0.733799	ARHGAP12
ARHGAP15	43.061	0.28554	0.447184	0.638528	0.52313	0.999229	ARHGAP15
ARHGAP17	1735.97	0.163976	0.118769	1.38063	0.167394	0.999229	ARHGAP17
ARHGAP18	106.529	-0.432634	0.360863	-1.19889	0.230571	0.999229	ARHGAP18
ARHGAP19	638.457	-0.0338417	0.159422	-0.212277	0.831891	0.999229	ARHGAP19
ARHGAP19-SLIT1	14.02	0.919717	1.17367	0.783627	0.433259	0.999229	ARHGAP19-SLIT1
ARHGAP21	7028.61	0.203791	0.0811173	2.51231	0.0119945	0.63091	ARHGAP21
ARHGAP22	294.225	0.403462	0.228642	1.7646	0.0776307	0.951871	ARHGAP22
ARHGAP23	331.732	-0.0572817	0.272458	-0.21024	0.83348	0.999229	ARHGAP23
ARHGAP24	7.20434	-0.611007	0.85147	-0.717591	0.47301	0.999229	ARHGAP24
ARHGAP25	12.0797	-0.701278	0.791051	-0.886514	0.37534	0.999229	ARHGAP25
ARHGAP26	648.141	-0.1122	0.176702	-0.634968	0.525449	0.999229	ARHGAP26
ARHGAP27	31.3699	1.05544	0.537652	1.96306	0.0496393	0.895171	ARHGAP27
ARHGAP28	803.993	-0.0613138	0.428295	-0.143158	0.886165	0.999229	ARHGAP28
ARHGAP29	181.378	-0.0234502	0.267791	-0.0875689	0.930219	0.999229	ARHGAP29
ARHGAP31	17.3598	-1.2984	1.03192	-1.25824	0.208306	0.999229	ARHGAP31
ARHGAP32	1914.56	-0.0444211	0.128753	-0.345011	0.730086	0.999229	ARHGAP32
ARHGAP33	1216.37	0.119447	0.149378	0.799628	0.423926	0.999229	ARHGAP33
ARHGAP35	4708.2	0.0550493	0.071232	0.772817	0.439631	0.999229	ARHGAP35
ARHGAP36	34.8455	0.9948	0.562138	1.76967	0.0767817	0.951871	ARHGAP36
ARHGAP39	395.644	-0.0792933	0.188809	-0.419965	0.674511	0.999229	ARHGAP39
ARHGAP4	82.5769	-0.237143	0.343204	-0.690969	0.489585	0.999229	ARHGAP4
ARHGAP42	954.401	0.000787223	0.230889	0.00340954	0.99728	0.999784	ARHGAP42
ARHGAP42P4	7.08809	2.1113	1.01462	2.08089	0.0374443	0.841147	ARHGAP42P4
ARHGAP44	363.257	-0.0614594	0.14388	-0.427157	0.669265	0.999229	ARHGAP44
ARHGAP45	160.588	0.124552	0.390515	0.318943	0.74977	0.999229	ARHGAP45
ARHGAP5	2408.8	0.0521627	0.100676	0.518126	0.60437	0.999229	ARHGAP5
ARHGAP6	100.827	0.0499951	0.581376	0.0859945	0.931471	0.999229	ARHGAP6
ARHGAP8	19.8173	-0.402729	0.609052	-0.661239	0.508459	0.999229	ARHGAP8
ARHGAP9	141.25	0.359183	0.477777	0.751779	0.452184	0.999229	ARHGAP9
ARHGDIA	3211.59	-0.0640259	0.0834946	-0.766826	0.443185	0.999229	ARHGDIA
ARHGDIB	14.8279	-0.137277	0.597691	-0.229679	0.818341	0.999229	ARHGDIB
ARHGDIG	106.299	0.46722	0.244346	1.91213	0.0558599	0.924904	ARHGDIG
ARHGEF1	649.786	0.269655	0.128271	2.10223	0.0355333	0.825819	ARHGEF1
ARHGEF10	189.079	0.020033	0.254257	0.0787903	0.937199	0.999229	ARHGEF10
ARHGEF10L	1322.07	0.169997	0.126182	1.34724	0.177904	0.999229	ARHGEF10L
ARHGEF11	1905.73	0.139191	0.121655	1.14414	0.252564	0.999229	ARHGEF11
ARHGEF12	3400.68	0.139441	0.0608176	2.29277	0.0218613	0.741385	ARHGEF12
ARHGEF15	13.9418	0.160512	0.763977	0.2101	0.833589	0.999229	ARHGEF15
ARHGEF16	17.3808	0.00387399	0.611751	0.00633263	0.994947	0.999784	ARHGEF16
ARHGEF17	388.692	0.0164452	0.187925	0.0875096	0.930266	0.999229	ARHGEF17
ARHGEF18	755.757	-0.377203	0.183274	-2.05814	0.0395768	0.851037	ARHGEF18
ARHGEF19	52.0416	-0.05154	0.404138	-0.127531	0.89852	0.999229	ARHGEF19
ARHGEF2	1690.49	-0.0308589	0.258291	-0.119474	0.9049	0.999229	ARHGEF2
ARHGEF25	953.722	0.100383	0.100743	0.996427	0.319043	0.999229	ARHGEF25
ARHGEF26	458.33	0.131868	0.18976	0.694919	0.487106	0.999229	ARHGEF26
ARHGEF28	7.45986	0.986844	1.07992	0.91381	0.360817	0.999229	ARHGEF28
ARHGEF3	322.527	0.201722	0.147319	1.36929	0.170909	0.999229	ARHGEF3
ARHGEF33	32.609	0.0476975	0.459853	0.103723	0.917389	0.999229	ARHGEF33
ARHGEF34P	7.05945	-1.18622	1.60115	-0.740853	0.458782	0.999229	ARHGEF34P
ARHGEF35	8.61177	0.243182	1.09617	0.221847	0.824433	0.999229	ARHGEF35
ARHGEF37	13.9962	0.127166	0.704769	0.180437	0.85681	0.999229	ARHGEF37
ARHGEF39	93.3571	-0.321635	0.263693	-1.21973	0.222565	0.999229	ARHGEF39
ARHGEF4	118.453	0.111216	0.281262	0.395419	0.692533	0.999229	ARHGEF4
ARHGEF40	737.026	0.0373545	0.158771	0.235272	0.813997	0.999229	ARHGEF40
ARHGEF5	11.3059	2.27329	1.07219	2.12022	0.0339875	0.822567	ARHGEF5
ARHGEF6	209.945	0.187912	0.411674	0.456457	0.648061	0.999229	ARHGEF6
ARHGEF7	2745.09	0.163205	0.0890874	1.83196	0.0669574	0.951582	ARHGEF7
ARHGEF9	3460.52	-0.0782045	0.168306	-0.464658	0.642177	0.999229	ARHGEF9
ARID1A	6971.84	0.1064	0.0809475	1.31444	0.188699	0.999229	ARID1A
ARID1B	3773.73	0.0864476	0.0646898	1.33634	0.181438	0.999229	ARID1B
ARID2	1473.81	-0.019685	0.129388	-0.15214	0.879077	0.999229	ARID2
ARID3A	3012.39	0.00931651	0.153697	0.0606161	0.951665	0.999229	ARID3A
ARID3B	3016.43	-0.0253169	0.0762007	-0.33224	0.739708	0.999229	ARID3B
ARID4A	797.517	0.0444501	0.180257	0.246593	0.805223	0.999229	ARID4A
ARID4B	2438.71	-0.0109782	0.108021	-0.101631	0.91905	0.999229	ARID4B
ARID5A	20.5488	0.592018	0.514052	1.15167	0.249457	0.999229	ARID5A
ARID5B	280.853	-0.016831	0.203179	-0.0828381	0.93398	0.999229	ARID5B
ARIH1	3214.33	-0.0990386	0.0956049	-1.03592	0.300242	0.999229	ARIH1
ARIH2	1684.13	0.0109539	0.0923192	0.118653	0.905551	0.999229	ARIH2
ARIH2OS	25.1182	-0.0947845	0.415533	-0.228104	0.819566	0.999229	ARIH2OS
ARL1	647.213	-0.0445982	0.11548	-0.3862	0.699349	0.999229	ARL1
ARL10	2110.38	0.117306	0.131858	0.889636	0.373662	0.999229	ARL10
ARL11	10.9914	-0.0541891	0.661043	-0.0819751	0.934667	0.999229	ARL11
ARL13B	250.16	0.29958	0.180279	1.66176	0.0965601	0.977422	ARL13B
ARL14EP	521.866	0.0881234	0.192801	0.45707	0.647621	0.999229	ARL14EP
ARL15	409.374	0.437358	0.184914	2.36519	0.0180206	0.715196	ARL15
ARL16	507.272	-0.032504	0.107493	-0.302381	0.762362	0.999229	ARL16
ARL17A	398.916	0.330305	0.257973	1.28038	0.20041	0.999229	ARL17A
ARL17B	38.0712	0.200343	0.404439	0.49536	0.620346	0.999229	ARL17B
ARL2	431.725	-0.242453	0.213122	-1.13763	0.255277	0.999229	ARL2
ARL2BP	961.482	-0.102541	0.101162	-1.01363	0.310758	0.999229	ARL2BP
ARL3	1121.48	0.0761457	0.0889375	0.856171	0.391903	0.999229	ARL3
ARL4A	232.162	0.075606	0.17649	0.428387	0.668369	0.999229	ARL4A
ARL4C	1488.51	0.102879	0.196614	0.523252	0.600799	0.999229	ARL4C
ARL4D	895.561	-0.315656	0.24985	-1.26338	0.206451	0.999229	ARL4D
ARL5A	673.674	-0.0155538	0.119586	-0.130063	0.896516	0.999229	ARL5A
ARL5B	2340.62	0.211756	0.15139	1.39875	0.161889	0.999229	ARL5B
ARL6	303.372	0.214006	0.222863	0.960259	0.336925	0.999229	ARL6
ARL6IP1	7126.04	-0.0448089	0.0888056	-0.504573	0.613859	0.999229	ARL6IP1
ARL6IP4	768.336	-0.0282965	0.120753	-0.234334	0.814726	0.999229	ARL6IP4
ARL6IP5	1494.32	0.0499038	0.0954394	0.522885	0.601054	0.999229	ARL6IP5
ARL6IP6	301.947	-0.0151731	0.165151	-0.0918742	0.926798	0.999229	ARL6IP6
ARL8A	1874.48	-0.0954126	0.126854	-0.752146	0.451963	0.999229	ARL8A
ARL8B	1263.32	0.0946089	0.115639	0.818137	0.413279	0.999229	ARL8B
ARL9	13.5358	0.0777376	0.655097	0.118666	0.90554	0.999229	ARL9
ARMC1	884.454	0.129341	0.115463	1.1202	0.26263	0.999229	ARMC1
ARMC10	377.036	-0.148666	0.149462	-0.994675	0.319894	0.999229	ARMC10
ARMC12	26.9385	-0.581799	0.456235	-1.27522	0.202232	0.999229	ARMC12
ARMC2	85.8982	-0.130307	0.292083	-0.446129	0.655504	0.999229	ARMC2
ARMC4	30.8753	0.101378	0.556634	0.182127	0.855483	0.999229	ARMC4
ARMC5	198.396	0.00864752	0.246369	0.0350999	0.972	0.999229	ARMC5
ARMC6	242.032	-0.112759	0.258675	-0.43591	0.662902	0.999229	ARMC6
ARMC7	130.837	0.279352	0.191999	1.45497	0.145678	0.999229	ARMC7
ARMC8	1216.7	0.245002	0.206558	1.18611	0.235578	0.999229	ARMC8
ARMC9	526.113	-0.17507	0.116541	-1.50222	0.13304	0.986394	ARMC9
ARMCX1	1135.59	0.0253271	0.133967	0.189054	0.85005	0.999229	ARMCX1
ARMCX2	1279.11	0.073383	0.151955	0.482926	0.629148	0.999229	ARMCX2
ARMCX3	4344.47	0.10416	0.106573	0.977354	0.328394	0.999229	ARMCX3
ARMCX4	897.603	0.116557	0.125726	0.927075	0.353887	0.999229	ARMCX4
ARMCX5	455.421	0.158326	0.128217	1.23483	0.216894	0.999229	ARMCX5
ARMCX5-GPRASP2	30.9333	0.391937	2.39851	0.163409	0.870197	0.999229	ARMCX5-GPRASP2
ARMCX6	711.126	-0.0629307	0.105924	-0.594114	0.552436	0.999229	ARMCX6
ARMH1	111.934	0.325793	0.218663	1.48993	0.136243	0.986394	ARMH1
ARMH3	980.58	-0.154302	0.123577	-1.24864	0.211798	0.999229	ARMH3
ARMH4	1431.03	0.0944039	0.129112	0.731178	0.464671	0.999229	ARMH4
ARMT1	590.256	-0.000469501	0.192288	-0.00244165	0.998052	0.999784	ARMT1
ARNT	1074.75	0.109365	0.118005	0.92678	0.354041	0.999229	ARNT
ARNT2	1811.99	0.14618	0.085444	1.71083	0.0871119	0.964593	ARNT2
ARNTL	137.049	-0.10905	0.299753	-0.363799	0.716008	0.999229	ARNTL
ARNTL2	187.598	-0.317345	0.209229	-1.51674	0.129332	0.986047	ARNTL2
ARPC1A	1953.65	-0.0356931	0.0701685	-0.508677	0.610979	0.999229	ARPC1A
ARPC1B	62.0529	-0.310448	0.364438	-0.851855	0.394295	0.999229	ARPC1B
ARPC2	4456.44	-0.054007	0.0600559	-0.899278	0.368504	0.999229	ARPC2
ARPC3	2247.04	-0.107699	0.0819189	-1.3147	0.188611	0.999229	ARPC3
ARPC4	1689.44	-0.253323	0.122022	-2.07605	0.0378895	0.841147	ARPC4
ARPC4-TTLL3	197.959	0.456419	0.242947	1.87868	0.0602884	0.942094	ARPC4-TTLL3
ARPC5	3642.5	-0.0764391	0.0954717	-0.800647	0.423336	0.999229	ARPC5
ARPC5L	536.801	0.0784134	0.113359	0.691728	0.489108	0.999229	ARPC5L
ARPIN	601.542	0.17888	0.172267	1.03839	0.299089	0.999229	ARPIN
ARPIN-AP3S2	441.364	-0.0931527	0.141875	-0.656585	0.511448	0.999229	ARPIN-AP3S2
ARPP19	5290.49	-0.0677932	0.140938	-0.481016	0.630505	0.999229	ARPP19
ARPP21	7.42799	2.24457	1.24976	1.79601	0.072493	0.951771	ARPP21
ARRB1	1396.92	0.0313616	0.156505	0.200387	0.841178	0.999229	ARRB1
ARRB2	1658.03	0.0746312	0.109028	0.684512	0.493652	0.999229	ARRB2
ARRDC1	223.905	0.299594	0.279232	1.07292	0.283306	0.999229	ARRDC1
ARRDC2	16.7029	-0.0430371	0.777477	-0.0553548	0.955856	0.999229	ARRDC2
ARRDC3	6461.49	0.00461568	0.106724	0.0432486	0.965503	0.999229	ARRDC3
ARRDC4	1148.98	-0.0590949	0.293873	-0.20109	0.840628	0.999229	ARRDC4
ARSA	699.884	-0.0190168	0.144105	-0.131966	0.895012	0.999229	ARSA
ARSB	582.357	-0.0468846	0.193233	-0.242632	0.80829	0.999229	ARSB
ARSD	1417.82	0.106645	0.160712	0.663578	0.50696	0.999229	ARSD
ARSE	64.2526	0.658986	0.320608	2.05543	0.0398377	0.851037	ARSE
ARSF	332.453	-0.467964	0.188769	-2.47903	0.013174	0.647661	ARSF
ARSG	271.57	-0.0528523	0.27216	-0.194196	0.846023	0.999229	ARSG
ARSI	22.005	0.300497	0.534958	0.56172	0.574307	0.999229	ARSI
ARSJ	29.9113	0.251318	0.885256	0.283893	0.776493	0.999229	ARSJ
ARSK	180.576	0.199611	0.206371	0.967242	0.333423	0.999229	ARSK
ART5	11.5337	-0.884882	0.84808	-1.04339	0.296766	0.999229	ART5
ARV1	317.803	-0.103202	0.131298	-0.78601	0.431862	0.999229	ARV1
ARVCF	969.424	0.154554	0.129275	1.19555	0.231874	0.999229	ARVCF
ARX	67.586	-0.0998085	1.22239	-0.0816503	0.934925	0.999229	ARX
AS3MT	346.738	0.0397147	0.225453	0.176155	0.860172	0.999229	AS3MT
ASAH1	1251.97	0.0976202	0.10851	0.899645	0.368309	0.999229	ASAH1
ASAH2	70.9154	-0.331692	0.341506	-0.971262	0.331418	0.999229	ASAH2
ASAH2B	588.568	0.0571583	0.179	0.31932	0.749484	0.999229	ASAH2B
ASAP1	2217.53	0.0190333	0.0919312	0.207038	0.83598	0.999229	ASAP1
ASAP2	1421.34	0.11918	0.114229	1.04334	0.296792	0.999229	ASAP2
ASAP3	280.447	-0.198527	0.198182	-1.00174	0.316468	0.999229	ASAP3
ASB1	1219.52	-0.163476	0.139401	-1.1727	0.240915	0.999229	ASB1
ASB13	230.303	0.102084	0.185688	0.549759	0.582485	0.999229	ASB13
ASB18	10.481	-1.03882	0.847505	-1.22574	0.220295	0.999229	ASB18
ASB2	60.1942	-0.126296	0.304642	-0.414573	0.678455	0.999229	ASB2
ASB3	727.659	0.164559	0.127066	1.29507	0.195297	0.999229	ASB3
ASB4	15.1813	0.152195	0.589012	0.25839	0.796106	0.999229	ASB4
ASB6	575.028	-0.0420132	0.10671	-0.393713	0.693793	0.999229	ASB6
ASB7	357.325	0.0171969	0.165557	0.103873	0.91727	0.999229	ASB7
ASB8	607.449	-0.262587	0.123978	-2.118	0.0341747	0.822567	ASB8
ASB9	19.7523	0.0986566	0.566043	0.174292	0.861636	0.999229	ASB9
ASCC1	617.606	0.0994215	0.105699	0.940608	0.346906	0.999229	ASCC1
ASCC2	945.692	-0.158462	0.0957827	-1.65439	0.0980489	0.977422	ASCC2
ASCC3	4082.91	-0.176275	0.187837	-0.938444	0.348016	0.999229	ASCC3
ASCL1	15.4352	-0.945852	0.732203	-1.29179	0.19643	0.999229	ASCL1
ASDURF	28.0365	-0.656882	0.790694	-0.830766	0.406106	0.999229	ASDURF
ASF1A	607.924	-0.0476665	0.157236	-0.303151	0.761774	0.999229	ASF1A
ASF1B	74.8086	-0.141661	0.285469	-0.496238	0.619727	0.999229	ASF1B
ASGR1	186.942	0.126106	0.304019	0.414799	0.678289	0.999229	ASGR1
ASH1L	2090.2	0.0689059	0.103197	0.667712	0.504318	0.999229	ASH1L
ASH2L	1038.94	-0.245293	0.128338	-1.9113	0.055966	0.924904	ASH2L
ASIC1	9224.38	0.0637108	0.13531	0.47085	0.637748	0.999229	ASIC1
ASIC2	134.655	-0.0189611	0.425607	-0.0445507	0.964465	0.999229	ASIC2
ASIC3	154.825	0.132233	0.199422	0.663083	0.507278	0.999229	ASIC3
ASIC4	334.837	0.430538	0.238616	1.80432	0.0711815	0.951582	ASIC4
ASL	193.375	0.0734696	0.188614	0.389522	0.69689	0.999229	ASL
ASLP1	17.3896	0.310266	0.590947	0.525032	0.599561	0.999229	ASLP1
ASMTL	888.994	0.0671588	0.131268	0.511615	0.60892	0.999229	ASMTL
ASNA1	331.128	-0.229912	0.169059	-1.35996	0.173844	0.999229	ASNA1
ASNS	3321.86	0.0557201	0.166333	0.334991	0.737632	0.999229	ASNS
ASNSD1	950.484	-0.0239383	0.0898118	-0.266538	0.789825	0.999229	ASNSD1
ASNSP3	7.2511	0.788707	0.895531	0.880714	0.378472	0.999229	ASNSP3
ASPA	59.9913	0.192418	0.283285	0.67924	0.496986	0.999229	ASPA
ASPH	1333.21	0.137495	0.116912	1.17606	0.239572	0.999229	ASPH
ASPHD1	255.073	-0.0448711	0.172234	-0.260525	0.794459	0.999229	ASPHD1
ASPHD2	597.777	-0.163313	0.155097	-1.05297	0.292355	0.999229	ASPHD2
ASPM	770.262	-0.175084	0.232275	-0.753777	0.450983	0.999229	ASPM
ASPRV1	24.3059	0.490177	0.482297	1.01634	0.309468	0.999229	ASPRV1
ASPSCR1	243.595	-0.226077	0.20395	-1.10849	0.26765	0.999229	ASPSCR1
ASRGL1	566.637	0.00955629	0.214037	0.0446478	0.964388	0.999229	ASRGL1
ASS1	1067.91	-0.263444	0.210872	-1.24931	0.211553	0.999229	ASS1
ASS1P2	11.0974	0.348116	0.600818	0.579403	0.562318	0.999229	ASS1P2
ASTE1	134.727	0.00615346	0.281899	0.0218286	0.982585	0.999229	ASTE1
ASTN1	1240.7	0.0864775	0.145685	0.593591	0.552786	0.999229	ASTN1
ASTN2	1177.39	-0.079674	0.261728	-0.304415	0.760811	0.999229	ASTN2
ASXL1	2071.64	0.0439108	0.200445	0.219067	0.826598	0.999229	ASXL1
ASXL2	1218.82	0.121002	0.109833	1.1017	0.270594	0.999229	ASXL2
ASXL3	1865.27	0.149819	0.0975498	1.53582	0.124582	0.985603	ASXL3
ATAD1	1372.45	0.175429	0.109104	1.60791	0.107854	0.982924	ATAD1
ATAD2	385.655	-0.339288	0.228556	-1.48448	0.137681	0.986394	ATAD2
ATAD2B	1981.99	0.249502	0.10637	2.34561	0.0189958	0.718296	ATAD2B
ATAD3A	283.31	0.00811116	0.179021	0.0453085	0.963861	0.999229	ATAD3A
ATAD3B	396.48	0.0834797	0.165362	0.504829	0.613679	0.999229	ATAD3B
ATAD3C	39.9659	0.517259	0.487548	1.06094	0.288717	0.999229	ATAD3C
ATAD5	362.207	0.00386025	0.156112	0.0247275	0.980272	0.999229	ATAD5
ATAT1	49.562	-0.433933	0.453351	-0.957168	0.338483	0.999229	ATAT1
ATCAY	5835.55	0.145072	0.155329	0.933964	0.350322	0.999229	ATCAY
ATE1	855.24	0.184485	0.171955	1.07287	0.28333	0.999229	ATE1
ATE1-AS1	35.691	0.368101	0.347171	1.06029	0.289014	0.999229	ATE1-AS1
ATF1	103.943	-0.318172	0.255826	-1.24371	0.213608	0.999229	ATF1
ATF2	1968.15	0.100748	0.0929062	1.08441	0.278184	0.999229	ATF2
ATF3	381.759	-0.364281	0.322962	-1.12794	0.259347	0.999229	ATF3
ATF4	4791.51	-0.204196	0.131661	-1.55092	0.120921	0.985386	ATF4
ATF4P3	12.381	-1.00417	0.77595	-1.29411	0.195626	0.999229	ATF4P3
ATF5	1169.22	0.285962	0.456741	0.626092	0.531255	0.999229	ATF5
ATF6	2000.2	0.0176415	0.0772776	0.228288	0.819423	0.999229	ATF6
ATF6B	27.3201	-0.298319	0.538545	-0.553936	0.579623	0.999229	ATF6B
ATF7	1340.58	0.161974	0.10792	1.50087	0.13339	0.986394	ATF7
ATF7IP	5890.17	0.142054	0.0908314	1.56393	0.117833	0.985386	ATF7IP
ATF7IP2	288.038	0.289863	0.232614	1.24611	0.212723	0.999229	ATF7IP2
ATG10	307.96	0.170561	0.209022	0.815993	0.414504	0.999229	ATG10
ATG101	176.684	-0.0760327	0.213185	-0.356652	0.721352	0.999229	ATG101
ATG12	1613.57	0.149376	0.128419	1.16319	0.244751	0.999229	ATG12
ATG13	1874.2	0.20485	0.114583	1.78779	0.0738097	0.951871	ATG13
ATG14	851.385	0.0487799	0.106364	0.458611	0.646514	0.999229	ATG14
ATG16L1	294.652	0.0403107	0.129562	0.31113	0.755702	0.999229	ATG16L1
ATG16L2	102.039	-0.284155	0.338828	-0.838639	0.401672	0.999229	ATG16L2
ATG2A	326.962	-0.0436357	0.185076	-0.235772	0.81361	0.999229	ATG2A
ATG2B	1978.22	0.368152	0.0974913	3.77625	0.000159206	0.169828	ATG2B
ATG3	620.6	-0.0536778	0.133555	-0.401915	0.687746	0.999229	ATG3
ATG4A	548.794	0.0604346	0.137138	0.440685	0.659441	0.999229	ATG4A
ATG4B	1080.08	0.192191	0.100486	1.91261	0.0557977	0.924904	ATG4B
ATG4C	121.235	0.0489556	0.287767	0.170123	0.864914	0.999229	ATG4C
ATG4D	261.925	-0.126271	0.185979	-0.678954	0.497167	0.999229	ATG4D
ATG5	506.946	-0.00930988	0.140514	-0.066256	0.947174	0.999229	ATG5
ATG7	329.46	-0.313995	0.150613	-2.08478	0.0370896	0.839145	ATG7
ATG9A	989.027	0.0342372	0.127624	0.268265	0.788495	0.999229	ATG9A
ATG9B	98.1599	0.856025	0.387178	2.21093	0.0270405	0.779153	ATG9B
ATIC	1491.77	-0.106089	0.105155	-1.00888	0.313033	0.999229	ATIC
ATL1	1423.18	0.0524282	0.165269	0.31723	0.751069	0.999229	ATL1
ATL2	1197.17	0.047488	0.128509	0.369532	0.711731	0.999229	ATL2
ATL3	401.002	-0.168191	0.182568	-0.921256	0.356917	0.999229	ATL3
ATM	2881.89	0.17929	0.159535	1.12383	0.261086	0.999229	ATM
ATMIN	2400.62	-0.112197	0.0722948	-1.55194	0.120676	0.985386	ATMIN
ATN1	3944.92	0.193698	0.0937773	2.06551	0.0388744	0.843939	ATN1
ATOH8	86.9415	0.277737	0.722317	0.384509	0.700601	0.999229	ATOH8
ATOX1	332.169	-0.267023	0.150696	-1.77193	0.0764059	0.951871	ATOX1
ATP10B	20.2553	-0.313777	0.640366	-0.489997	0.624136	0.999229	ATP10B
ATP10D	303.721	0.420493	0.348579	1.20631	0.2277	0.999229	ATP10D
ATP11A	2426.17	0.263102	0.158934	1.65542	0.0978399	0.977422	ATP11A
ATP11B	1468.5	0.114245	0.0833004	1.37148	0.170225	0.999229	ATP11B
ATP11C	1698.96	0.075574	0.0996438	0.758442	0.448187	0.999229	ATP11C
ATP13A1	762.023	-0.0486273	0.156393	-0.31093	0.755854	0.999229	ATP13A1
ATP13A2	776.907	0.0331656	0.137504	0.241198	0.809402	0.999229	ATP13A2
ATP13A3	1989.26	0.194541	0.108127	1.79919	0.0719893	0.951582	ATP13A3
ATP13A4	39.0468	0.893303	0.518256	1.72367	0.0847671	0.958914	ATP13A4
ATP1A1	3712.13	-0.125713	0.12339	-1.01883	0.308284	0.999229	ATP1A1
ATP1A2	80.5128	-0.316488	0.484143	-0.653708	0.5133	0.999229	ATP1A2
ATP1A3	11370.9	0.060658	0.0788389	0.769392	0.441661	0.999229	ATP1A3
ATP1A4	7.75138	0.301983	0.943092	0.320205	0.748813	0.999229	ATP1A4
ATP1B1	3849.81	0.204448	0.192112	1.06421	0.287233	0.999229	ATP1B1
ATP1B2	1184.32	0.120212	0.219743	0.547056	0.58434	0.999229	ATP1B2
ATP1B3	1992.7	-0.0288994	0.0852562	-0.338971	0.734632	0.999229	ATP1B3
ATP23	97.4797	0.184288	0.280013	0.658142	0.510447	0.999229	ATP23
ATP2A1	169.314	-0.242505	0.338898	-0.715568	0.474258	0.999229	ATP2A1
ATP2A2	9699.41	0.0785213	0.0681237	1.15263	0.249063	0.999229	ATP2A2
ATP2A3	280.455	0.104414	0.288097	0.362425	0.717034	0.999229	ATP2A3
ATP2B1	5384.29	0.125576	0.112074	1.12048	0.262509	0.999229	ATP2B1
ATP2B2	314.515	0.0038125	0.32243	0.0118243	0.990566	0.9995	ATP2B2
ATP2B3	189.736	0.685961	0.33843	2.02689	0.0426737	0.865316	ATP2B3
ATP2B4	839.122	0.486662	0.150079	3.2427	0.00118403	0.355185	ATP2B4
ATP2C1	4383.26	0.0810794	0.110721	0.732287	0.463993	0.999229	ATP2C1
ATP5F1A	8579.81	-0.0237565	0.0705967	-0.33651	0.736486	0.999229	ATP5F1A
ATP5F1AP10	10.6351	-0.247095	0.729742	-0.338606	0.734907	0.999229	ATP5F1AP10
ATP5F1B	9606.84	-0.047765	0.0947797	-0.503958	0.614291	0.999229	ATP5F1B
ATP5F1C	2177.4	-0.0471717	0.0758395	-0.621994	0.533946	0.999229	ATP5F1C
ATP5F1D	267.534	-0.0428082	0.150699	-0.284063	0.776362	0.999229	ATP5F1D
ATP5F1E	1734.69	-0.0449424	0.169471	-0.265193	0.790861	0.999229	ATP5F1E
ATP5IF1	480.9	-0.0210415	0.128439	-0.163825	0.869869	0.999229	ATP5IF1
ATP5MC1	277.003	0.0371265	0.158499	0.234238	0.8148	0.999229	ATP5MC1
ATP5MC2	1485.3	-0.051626	0.112978	-0.456956	0.647703	0.999229	ATP5MC2
ATP5MC3	1762.49	-0.177678	0.0832172	-2.13512	0.0327515	0.821962	ATP5MC3
ATP5MD	1076.4	-0.259183	0.158579	-1.63441	0.102173	0.980659	ATP5MD
ATP5ME	631.531	-0.0479031	0.130197	-0.367928	0.712927	0.999229	ATP5ME
ATP5MF	1019.05	-0.180969	0.119484	-1.51459	0.129877	0.986047	ATP5MF
ATP5MF-PTCD1	107.955	-0.837668	0.354774	-2.36113	0.0182192	0.715568	ATP5MF-PTCD1
ATP5MG	1327.9	-0.108659	0.0916828	-1.18516	0.235954	0.999229	ATP5MG
ATP5MPL	1067.35	-0.184496	0.134424	-1.3725	0.169909	0.999229	ATP5MPL
ATP5PB	2854.43	-0.00165462	0.0858436	-0.0192748	0.984622	0.999229	ATP5PB
ATP5PBP5	7.26198	1.60914	0.908871	1.77048	0.0766471	0.951871	ATP5PBP5
ATP5PD	1310.45	-0.030355	0.0719121	-0.422112	0.672943	0.999229	ATP5PD
ATP5PF	1092.62	-0.0672251	0.104451	-0.643607	0.519831	0.999229	ATP5PF
ATP5PO	2077.64	-0.0705365	0.108755	-0.648579	0.51661	0.999229	ATP5PO
ATP6AP1	1840.94	-0.0562014	0.0698548	-0.804547	0.421081	0.999229	ATP6AP1
ATP6AP1L	164.276	-0.0343826	0.181098	-0.189857	0.849421	0.999229	ATP6AP1L
ATP6AP2	2956.73	-0.0647989	0.0886963	-0.730571	0.465041	0.999229	ATP6AP2
ATP6V0A1	5042.49	0.186306	0.0906804	2.05454	0.0399235	0.851037	ATP6V0A1
ATP6V0A2	789.098	0.0346357	0.0982323	0.35259	0.724396	0.999229	ATP6V0A2
ATP6V0B	888.342	-0.199581	0.120596	-1.65495	0.0979346	0.977422	ATP6V0B
ATP6V0C	2213.12	-0.0178192	0.0879159	-0.202684	0.839382	0.999229	ATP6V0C
ATP6V0D1	1132.86	-0.0517793	0.104522	-0.495391	0.620324	0.999229	ATP6V0D1
ATP6V0D2	6.55118	0.29155	1.05177	0.277201	0.781626	0.999229	ATP6V0D2
ATP6V0E1	506.663	-0.252142	0.127145	-1.98311	0.047355	0.883636	ATP6V0E1
ATP6V0E2	1065.96	-0.0570421	0.185006	-0.308327	0.757834	0.999229	ATP6V0E2
ATP6V1A	4142.47	0.10052	0.129446	0.776541	0.43743	0.999229	ATP6V1A
ATP6V1B1	8.04654	-0.547896	1.14438	-0.478772	0.632101	0.999229	ATP6V1B1
ATP6V1B2	3328.48	0.00543831	0.0741246	0.0733672	0.941514	0.999229	ATP6V1B2
ATP6V1C1	1422.38	0.224272	0.101652	2.20628	0.0273647	0.779153	ATP6V1C1
ATP6V1C2	15.8241	0.241242	0.93897	0.256922	0.797239	0.999229	ATP6V1C2
ATP6V1D	1316.89	0.0126312	0.0858644	0.147107	0.883048	0.999229	ATP6V1D
ATP6V1E1	1486.77	-0.0566275	0.111579	-0.507512	0.611796	0.999229	ATP6V1E1
ATP6V1E2	88.6218	-0.2116	0.268005	-0.789538	0.429798	0.999229	ATP6V1E2
ATP6V1F	605.526	-0.0101536	0.130613	-0.0777383	0.938036	0.999229	ATP6V1F
ATP6V1FNB	38.9056	0.692903	0.445062	1.55687	0.119502	0.985386	ATP6V1FNB
ATP6V1G1	1935.64	-0.0304476	0.110504	-0.275535	0.782905	0.999229	ATP6V1G1
ATP6V1G2	39.3408	-0.151242	0.473844	-0.319182	0.749589	0.999229	ATP6V1G2
ATP6V1H	1623.81	0.0324117	0.117195	0.276562	0.782116	0.999229	ATP6V1H
ATP7A	586.577	0.0879206	0.180967	0.485838	0.627082	0.999229	ATP7A
ATP7B	385.459	-0.0554249	0.153989	-0.359928	0.718901	0.999229	ATP7B
ATP8A1	9195.92	0.00148419	0.119867	0.012382	0.990121	0.999408	ATP8A1
ATP8A2	2433.14	0.166562	0.15407	1.08108	0.279663	0.999229	ATP8A2
ATP8B1	18.0348	0.930403	0.895096	1.03945	0.298598	0.999229	ATP8B1
ATP8B2	1472.89	0.0309635	0.140783	0.219937	0.82592	0.999229	ATP8B2
ATP8B3	22.9365	-0.184072	0.465206	-0.395679	0.692342	0.999229	ATP8B3
ATP8B4	145.356	-0.0244694	0.461357	-0.0530379	0.957702	0.999229	ATP8B4
ATP9A	5596.4	0.111349	0.0784111	1.42007	0.155588	0.999229	ATP9A
ATP9B	1409.69	0.157935	0.106307	1.48566	0.13737	0.986394	ATP9B
ATPAF1	1653.33	-0.0849791	0.0981692	-0.865639	0.386688	0.999229	ATPAF1
ATPAF2	236.578	-0.00144152	0.166681	-0.00864836	0.9931	0.999784	ATPAF2
ATPSCKMT	146.22	0.215189	0.216924	0.992001	0.321197	0.999229	ATPSCKMT
ATR	134.439	0.43524	0.750883	0.579638	0.562159	0.999229	ATR
ATRAID	609.362	-0.114474	0.137349	-0.833452	0.40459	0.999229	ATRAID
ATRIP	266.324	0.00543474	0.209734	0.0259125	0.979327	0.999229	ATRIP
ATRN	2519.83	0.101221	0.111923	0.904385	0.365791	0.999229	ATRN
ATRNL1	668.9	0.0833604	0.16998	0.490414	0.623841	0.999229	ATRNL1
ATRX	4872.93	0.113693	0.136356	0.833794	0.404397	0.999229	ATRX
ATXN1	753.251	0.270636	0.161054	1.68041	0.0928781	0.972979	ATXN1
ATXN10	1704.2	0.100159	0.138876	0.721214	0.470778	0.999229	ATXN10
ATXN1L	1504.34	-0.0825337	0.126228	-0.653846	0.513211	0.999229	ATXN1L
ATXN2	2137.36	-0.065939	0.0927822	-0.710686	0.477279	0.999229	ATXN2
ATXN2L	3987.38	0.0570455	0.125318	0.455206	0.648961	0.999229	ATXN2L
ATXN3	812.997	-5.88775e-05	0.115765	-0.000508597	0.999594	0.999902	ATXN3
ATXN7	830.459	-0.0566557	0.113584	-0.4988	0.61792	0.999229	ATXN7
ATXN7L1	338.348	0.0145772	0.180872	0.0805941	0.935765	0.999229	ATXN7L1
ATXN7L2	907.183	0.250504	0.257237	0.973823	0.330144	0.999229	ATXN7L2
ATXN7L3	1818.66	-0.0688859	0.100676	-0.684231	0.493829	0.999229	ATXN7L3
ATXN7L3B	5803.1	-0.0412151	0.0717237	-0.574637	0.565537	0.999229	ATXN7L3B
AUH	261.035	0.104403	0.1578	0.661616	0.508217	0.999229	AUH
AUNIP	55.9344	-0.170617	0.386246	-0.441731	0.658684	0.999229	AUNIP
AUP1	955.299	-0.0872366	0.0837517	-1.04161	0.297592	0.999229	AUP1
AURKA	271.404	-0.113576	0.182122	-0.623627	0.532872	0.999229	AURKA
AURKAIP1	437.408	-0.118434	0.107383	-1.10292	0.270062	0.999229	AURKAIP1
AURKAP1	14.9939	1.24644	0.787729	1.58232	0.113576	0.984207	AURKAP1
AURKB	180.453	-0.300384	0.2856	-1.05176	0.292908	0.999229	AURKB
AURKC	31.4382	-0.383738	0.424976	-0.902964	0.366545	0.999229	AURKC
AUTS2	6599.39	0.0515183	0.156088	0.330058	0.741356	0.999229	AUTS2
AVEN	203.224	-0.0372852	0.175468	-0.21249	0.831725	0.999229	AVEN
AVIL	130.393	0.701281	0.466874	1.50208	0.133077	0.986394	AVIL
AVL9	1814.65	0.0515328	0.153644	0.335403	0.737321	0.999229	AVL9
AVPI1	29.9377	-0.111713	0.41709	-0.267839	0.788823	0.999229	AVPI1
AXIN1	307.922	-0.0606132	0.180851	-0.335155	0.737508	0.999229	AXIN1
AXIN2	374.877	0.0233788	0.170473	0.13714	0.89092	0.999229	AXIN2
AXL	183.881	-0.482529	0.378819	-1.27377	0.202745	0.999229	AXL
AZI2	970.576	0.0219753	0.114065	0.192655	0.847229	0.999229	AZI2
AZIN1	5959.26	-0.118264	0.102992	-1.14829	0.25085	0.999229	AZIN1
AZIN2	207.812	-0.0716959	0.320713	-0.223551	0.823107	0.999229	AZIN2
AZU1	20.0629	0.872278	0.499794	1.74527	0.0809372	0.958364	AZU1
B2M	218.042	-0.530882	0.160446	-3.30878	0.000937027	0.311372	B2M
B3GALNT1	735.971	0.324047	0.11101	2.91908	0.00351064	0.409165	B3GALNT1
B3GALNT2	291.561	-0.249314	0.214268	-1.16356	0.244602	0.999229	B3GALNT2
B3GALT1	239.404	0.244421	0.27634	0.884495	0.376429	0.999229	B3GALT1
B3GALT2	1095.16	0.0288244	0.116857	0.246665	0.805168	0.999229	B3GALT2
B3GALT4	16.876	0.0604318	0.494281	0.122262	0.902692	0.999229	B3GALT4
B3GALT5	104.546	-0.0645239	0.30097	-0.214386	0.830246	0.999229	B3GALT5
B3GALT6	475.704	-0.0698128	0.149579	-0.466728	0.640694	0.999229	B3GALT6
B3GAT1	2839.09	0.134849	0.0899509	1.49914	0.133838	0.986394	B3GAT1
B3GAT2	824.133	0.441423	0.295286	1.4949	0.134941	0.986394	B3GAT2
B3GAT3	390.791	-0.104256	0.115754	-0.900672	0.367763	0.999229	B3GAT3
B3GLCT	314.431	-0.248161	0.153609	-1.61553	0.106196	0.982924	B3GLCT
B3GNT10	81.3644	-0.045462	0.318227	-0.14286	0.886401	0.999229	B3GNT10
B3GNT2	122.047	-0.199899	0.347877	-0.574625	0.565545	0.999229	B3GNT2
B3GNT4	63.92	0.248867	0.46033	0.540628	0.588764	0.999229	B3GNT4
B3GNT5	158.914	-0.0837696	0.260061	-0.322116	0.747365	0.999229	B3GNT5
B3GNT7	38.5492	-0.265936	0.496783	-0.535315	0.592432	0.999229	B3GNT7
B3GNT8	49.4469	0.0507135	0.445657	0.113795	0.9094	0.999229	B3GNT8
[truncated: 14,366 more rows]

## Sheet: G17_vs_GNT
	baseMean	log2FoldChange	lfcSE	stat	pvalue	padj	label
[truncated: 16,222 more rows]
