# Supplementary material for: Dual-targeting CRISPR-CasRx reduces C9orf72 ALS/FTD sense and antisense repeat RNAs in vitro and in vivo
Source: Nat Commun. 2025 Jan 8;16:459. doi: 10.1038/s41467-024-55550-x (PMC11711508; doi:10.1038/s41467-024-55550-x)
Supplement: Supplementary file 6 — Source Data [file 41467_2024_55550_MOESM6_ESM.xlsx]

## Sheet: 1c
Technical replicates (Biological replicates separated by Colour)
Non-targeting	Guide 1	Guide 8	Guide 9	Guide 10
0.940841	0.0318268	0.047539	0.174518	0.070257
0.992661	0.0340784	0.051684	0.169029	0.070293
1.02956		0.047006	0.182432	0.074798
1.03693		0.069537	0.121247	0.077997
1.07171	0.028708	0.0708963	0.157249	0.127249
1.0488		0.065527	0.17968	0.137461
0.879491		0.0671983	0.139003	0.140297
				0.120848
Biological replicates (average of technical replicates)
1	0.0329526	0.0539415	0.161807	0.0733363
1	0.028708	0.0678739	0.158644	0.131464

## Sheet: 1d 
Technical replicates (Biological replicates separated by Colour)
Non-targeting	Guide 11	Guide 13	Guide 14	Guide 17
0.852162	0.072472	0.086431	0.059479	0.017841
1.14784	0.065912	0.098952	0.055123	0.018172
1.03244	0.063988	0.093404	0.047272	0.018767
0.96756	0.058516	0.086612	0.055992	0.018332
Biological replicates (average of technical replicates)
1	0.069192	0.0926915	0.057301	0.0180065
1	0.061252	0.090008	0.051632	0.0185495

## Sheet: 1e 
Technical replicates (Biological replicates separated by Colour)
Non-targeting	Guide 10	Guide 10+17
1.00193	0.021613	0.021613
0.900584	0.027214	0.027214
1.09749	0.020312	0.020312
0.947191	0.0857387	0.0233261
1.01205	0.0249956	0.0906933
1.04076	0.0248954	0.312254
1.02429	0.0476681	0.075962
0.967523	0.0496649	0.0725469
1.00818	0.0581282	0.0618438
Biological replicates (average of technical replicates)
1	0.0230463	0.0230463
1	0.0452099	0.142091
1	0.0518204	0.0701175

## Sheet: 1f
Technical replicates (Biological replicates separated by Colour)
Non-targeting	Guide 17	Guide 10+17
1.01891	0.018443	0.121957
0.947471	0.01829	0.107098
1.03361	0.020514	0.121901
1.01757	0.0227214	0.117037
1.12469	0.0265311	0.119152
0.857734	0.0315872	0.133948
1.07365	0.0244749	0.161902
0.949259	0.0223276	0.167351
0.977093	0.0253152	0.165958
Biological replicates (average of technical replicates)
1	0.0190823	0.116985
1	0.0269465	0.123379
1	0.0240392	0.16507

## Sheet: 2c
	Guide NT	Guide 8	Guide 10
C9 line 1	1	0.32	0.34
C9 line 2	1	0.72	0.53
C9 line 3	1	0.74	0.87

## Sheet: 2d
	Guide NT	Guide 17	Guide 11
C9 line 1	1	0.29	0.57
C9 line 2	1	0.47	0.65
C9 line 3	1	0.06	0.69

## Sheet: 2e
	Guide NT	Guide 8	Guide 10
C9 line 1	1	1.14	1.15
C9 line 2	1	1.07	1.09
C9 line 3	1	1.59	1.35

## Sheet: 2f
	Guide NT	Guide 8	Guide 10
C9 line 1	6778.2	2642.7	2028.5
C9 line 2	5178	1663	2329.5
C9 line 3	5404.5	1976	1735

## Sheet: 2g
	Guide NT	Guide 8	Guide 10
C9 line 1	7994	2707.8	3298.8
C9 line 2	5470	2272	1760
C9 line 3	4870	1933	1856

## Sheet: 3b
	Control						C9orf72
Guide NT	10.3	12.7	15.8	8.2	5.1	20.4	51.7	73.1	43.3	37.9	68.8	61.5
Guide 10	13.2	9.7	10.1	12.4	8.8	17.6	18.9	36.1	21.1	12.4	20.4	17.6
Guide 17	12.2	11.7	13.7	10.8	9.1	16.6	17.9	30.1	28.8	15.9	16.2	19.1

[truncated: 91 more sheets: 3c, 3e, 3f, 4b, 4c, 5b - all sexes, 5b - male, 5b - female, 5c - all sexes, 5c - male, 5c - female, 5d - all sexes, 5d - male, 5d - female, 5e - all sexes, 5e - male, 5e - female, 5f - all sexes, 5f - male, 5f - female …]
